# Supplementary material for: Characterizing neutral and adaptive genomic differentiation in a changing climate: The most northerly freshwater fish as a model
Source: Ecol Evol. 2019 Jan 15;9(4):2004–17. doi: 10.1002/ece3.4891 (PMC6392408; doi:10.1002/ece3.4891)
Supplement: Supplementary file 5 [file ECE3-9-2004-s005.xlsx]

## Sheet: Sheet1
		AR_8					He					Ho					Fis
LOCUS_SNP	DEPTH	LITTORAL	PELAGIC	ANADROMOUS	NORMAL	DWARF	LITTORAL	PELAGIC	ANADROMOUS	NORMAL	DWARF	LITTORAL	PELAGIC	ANADROMOUS	NORMAL	DWARF	LITTORAL	PELAGIC	ANADROMOUS	NORMAL	DWARF
3_25	67.4944	1	1	1.96696	1.85147	1.99585	0	0	0.4459	0.3125	0.5092	0	0	0.3636	0.375	0.5385	NA	NA	0.1845	-0.2	-0.0574
7_26	71.1011	1	1	1	1.25	1.68721	0	0	0	0.0625	0.2228	0	0	0	0.0625	0.25	NA	NA	NA	0	-0.122
11_31	79.0112	1.91937	1.98182	1.46089	1.2	1.73435	0.3782	0.4	0.1299	0.05	0.25	0.1538	0.5	0.1364	0.05	0.2143	0.5932	-0.25	-0.05	0	0.1429
17_66	58.6067	1	1	1.99094	1.92389	1.84825	0	0	0.4957	0.3842	0.3214	0	0	0.4545	0.4	0.3214	NA	NA	0.083	-0.0411	0
57_110	85.6854	1.68615	1.66667	1.92166	1.21053	1.37605	0.2115	0.1667	0.3831	0.0526	0.1032	0.2308	0.1667	0.4091	0.0526	0.1071	-0.0909	0	-0.0678	0	-0.0385
69_10	23.236	1.68615	2	1.98665	1.9849	1.86063	0.2115	0.25	0.4833	0.4737	0.3305	0.2308	0.25	0.4762	0.6316	0.3333	-0.0909	0	0.0148	-0.3333	-0.0086
74_74	57.6067	1	1	1.56608	1.3641	1	0	0	0.1688	0.0974	0	0	0	0.1818	0.1	0	NA	NA	-0.0769	-0.027	NA
95_44	74.6629	1.91937	1	1.98734	1.99331	1.97861	0.3654	0	0.4848	0.5053	0.4669	0.4615	0	0.5	0.35	0.5	-0.2632	NA	-0.0312	0.3073	-0.0708
96_117	63.4944	1.52923	1	1.82926	1.95958	1.98699	0.1474	0	0.303	0.4263	0.4854	0.1538	0	0.3636	0.6	0.5	-0.0435	NA	-0.2	-0.4074	-0.03
118_96	26.5506	1	1	1.18182	1.21053	1.37605	0	0	0.0455	0.0526	0.1032	0	0	0.0455	0.0526	0.1071	NA	NA	0	0	-0.0385
122_89	32.382	1.52923	1	1.98239	1.99331	1.98988	0.1474	0	0.4719	0.5026	0.4907	0.1538	0	0.5455	0.45	0.6071	-0.0435	NA	-0.156	0.1047	-0.2372
124_5	31.8315	1.91937	1	1	1	1	0.3654	0	0	0	0	0.4615	0	0	0	0	-0.2632	NA	NA	NA	NA
131_32	29.7978	1	1	1.56608	1.49798	1.87523	0	0	0.1688	0.1421	0.3426	0	0	0.1818	0.15	0.3571	NA	NA	-0.0769	-0.0556	-0.0425
150_117	46.2809	1.99586	1.98182	1.34843	1.4	1.87523	0.5227	0.4333	0.0952	0.1111	0.3439	0.1667	0.1667	0	0	0.2857	0.6812	0.6154	1	1	0.1692
151_59	120.056	1.99578	1.98182	1.3641	1.51873	1.99478	0.5064	0.4	0.0974	0.1491	0.5079	0.5385	0.5	0.1	0.1579	0.4286	-0.0633	-0.25	-0.027	-0.0588	0.1562
172_99	53.2921	1.30769	1	1.99094	1.98585	1.99542	0.0769	0	0.4935	0.4816	0.5079	0.0769	0	0.5455	0.45	0.5357	0	NA	-0.1053	0.0656	-0.0547
211_97	49.0562	1	1	1.46089	1.76391	1.87523	0	0	0.132	0.2632	0.3439	0	0	0.0455	0.2	0.2857	NA	NA	0.6557	0.24	0.1692
216_70	21.0787	1	1	1.95041	1.9849	1.94585	0	0	0.4143	0.4795	0.4167	0	0	0.5714	0.4211	0.3571	NA	NA	-0.3793	0.122	0.1429
224_10	27.4494	1.80702	1.90909	1.2	1	1.14286	0.2778	0.3	0.05	0	0.0357	0.1	0.3333	0.05	0	0.0357	0.64	-0.1111	0	NA	0
225_74	124.258	1	1	1	1.23529	1.29714	0	0	0	0.0588	0.08	0	0	0	0.0588	0	NA	NA	NA	0	1
239_73	12.0449	1.76364	1	1.98706	1.99776	1.7636	0.2545	0	0.4905	0.5385	0.2647	0.0909	0	0.2	0	0.0588	0.6429	NA	0.5922	1	0.7778
247_92	58.6742	1.30769	1	1	1.2	1.62205	0.0769	0	0	0.05	0.1944	0.0769	0	0	0.05	0.2143	0	NA	NA	0	-0.102
267_115	20.4944	1.9405	2	1.49798	1.38122	1.26753	0.3864	0.45	0.1421	0.1023	0.0701	0.5	0.6	0.15	0.1053	0.0714	-0.2941	-0.3333	-0.0556	-0.0286	-0.0189
291_12	37.3034	1	1	1.33404	1.89742	1.96287	0	0	0.0887	0.3579	0.4444	0	0	0.0909	0.35	0.1852	NA	NA	-0.0244	0.0221	0.5833
296_47	38.8427	1	1	1.46089	1.2	1	0	0	0.1299	0.05	0	0	0	0.1364	0.05	0	NA	NA	-0.05	0	NA
303_116	93.4382	1	1	1.18182	1.21053	1.30851	0	0	0.0455	0.0526	0.0815	0	0	0.0455	0.0526	0.0833	NA	NA	0	0	-0.0222
305_119	63.5843	1	1	1.98734	1.99527	1.99478	0	0	0.4827	0.5105	0.5066	0	0	0.5909	0.4	0.5	NA	NA	-0.2242	0.2165	0.0131
327_24	92.8652	1.33333	1	1.99347	1.99331	1.62205	0.0833	0	0.5	0.5053	0.1971	0.0833	0	0.5909	0.35	0.0714	0	NA	-0.1818	0.3073	0.6376
335_34	83.5618	1.86975	1.90909	1.94419	1.98585	1.98646	0.3269	0.3	0.4079	0.4789	0.4858	0.2308	0.3333	0.45	0.55	0.4074	0.2941	-0.1111	-0.1032	-0.1484	0.1613
337_38	44.382	1	1	1.56608	1.69396	1.26753	0	0	0.1688	0.2263	0.0714	0	0	0.1818	0.15	0	NA	NA	-0.0769	0.3372	1
353_29	72.6517	1.52923	1	1	1	1.27673	0.1474	0	0	0	0.0726	0.1538	0	0	0	0.0741	-0.0435	NA	NA	NA	-0.0196
361_42	125.978	1	1	1.65286	1.69396	1	0	0	0.2056	0.2237	0	0	0	0.2273	0.25	0	NA	NA	-0.1053	-0.1176	NA
379_64	112.843	1.95162	1.98182	1	1.49798	1	0.4103	0.4	0	0.1421	0	0.3846	0.5	0	0.15	0	0.0625	-0.25	NA	-0.0556	NA
383_22	91.3034	1	1	1.56608	1.49798	1.47023	0	0	0.1688	0.1421	0.1349	0	0	0.1818	0.15	0.1429	NA	NA	-0.0769	-0.0556	-0.0588
398_74	129.978	1	1	1.33404	1.4	1	0	0	0.0887	0.1078	0	0	0	0.0909	0.1111	0	NA	NA	-0.0244	-0.0303	NA
419_113	44.9551	1	1	1.95548	1.92389	1.37605	0	0	0.4264	0.3842	0.1032	0	0	0.4091	0.4	0.1071	NA	NA	0.0406	-0.0411	-0.0385
421_8	26.0112	1.33333	1.8	1.99347	1.97112	1.99562	0.0833	0.2	0.5022	0.4474	0.5093	0.0833	0.2	0.5	0.55	0.5	0	0	0.0043	-0.2294	0.0182
433_39	62.6854	1.30769	1	1.46089	1.49798	1.484	0.0769	0	0.1299	0.1421	0.1396	0.0769	0	0.1364	0.15	0.1481	0	NA	-0.05	-0.0556	-0.0612
442_73	35.2921	1	1	1.18182	1.2	1.37605	0	0	0.0455	0.05	0.1032	0	0	0.0455	0.05	0.1071	NA	NA	0	0	-0.0385
455_134	115.787	1.9825	1.97778	1.93316	1.60652	1.62205	0.4697	0.35	0.3929	0.1842	0.1944	0.3333	0.4	0.5238	0.2	0.2143	0.2903	-0.1429	-0.3333	-0.0857	-0.102
463_44	59.9438	1	1.66667	1.65286	1.81946	1.98329	0	0.1667	0.2056	0.2974	0.4749	0	0.1667	0.2273	0.25	0.6071	NA	0	-0.1053	0.1593	-0.2786
464_122	34.9888	1	1	1.78216	1.76391	1.26753	0	0	0.2727	0.2605	0.0701	0	0	0.3182	0.3	0.0714	NA	NA	-0.1667	-0.1515	-0.0189
469_81	49.618	1.98443	1.90909	1.99347	1.99027	1.97277	0.4808	0.3333	0.5	0.4947	0.4563	0.2308	0	0.5909	0.4	0.4643	0.52	1	-0.1818	0.1915	-0.0174
493_47	78.1685	1.97199	1.90909	1	1	1	0.4423	0.3	0	0	0	0.4615	0.3333	0	0	0	-0.0435	-0.1111	NA	NA	NA
494_104	39.2022	1	1	1.88032	1.98375	1.93042	0	0	0.348	0.4837	0.3992	0	0	0.1053	0.1667	0.1739	NA	NA	0.6975	0.6554	0.5644
500_20	153.27	1	1	1.56608	1.4	1.14286	0	0	0.1688	0.1078	0.0357	0	0	0.1818	0.1111	0.0357	NA	NA	-0.0769	-0.0303	0
503_98	32.1011	1.99835	2	1.88237	1.86323	1.99367	0.5128	0.6	0.3452	0.3289	0.5043	0.6923	0.2	0.3333	0.3	0.4444	-0.35	0.6667	0.0345	0.088	0.1186
506_40	102.663	1.9405	1.90909	1	1	1	0.3864	0.3333	0	0	0	0.5	0	0	0	0	-0.2941	1	NA	NA	NA
510_93	21.7079	1	1.66667	1.2	1.4	1	0	0.1667	0.05	0.1078	0	0	0.1667	0.05	0.1111	0	NA	0	0	-0.0303	NA
523_76	26.3258	1.89723	2	1.97965	1.94837	1.484	0.3409	0.4167	0.4658	0.4085	0.141	0.4167	0.5	0.5	0.5556	0.0741	-0.2222	-0.2	-0.0734	-0.36	0.4747
524_140	51.3483	1	1	1.18182	1.2	1.68252	0	0	0.0455	0.05	0.2222	0	0	0.0455	0.05	0.25	NA	NA	0	0	-0.125
534_80	113.494	1	1.66667	1.33404	1.49798	1.56656	0	0.1667	0.0887	0.1421	0.1724	0	0.1667	0.0909	0.15	0.1111	NA	0	-0.0244	-0.0556	0.3554
548_8	29.2697	1.68615	1.90909	1.19048	1.3641	1	0.2115	0.3	0.0476	0.0974	0	0.2308	0.3333	0.0476	0.1	0	-0.0909	-0.1111	0	-0.027	NA
551_63	51.6742	1.98443	1.66667	1.97575	1.99527	1.98988	0.4744	0.1667	0.461	0.5105	0.4907	0.3846	0.1667	0.4091	0.4	0.6071	0.1892	0	0.1127	0.2165	-0.2372
553_44	141.978	1.56522	1.90909	1.78216	1.92663	1.97903	0.1591	0.3	0.2749	0.3824	0.4692	0.1667	0.3333	0.2273	0.5	0.375	-0.0476	-0.1111	0.1732	-0.3077	0.2008
592_51	38.2809	1.99835	2	1.72407	1.69396	1.14286	0.5256	0.5333	0.2403	0.2237	0.0357	0.3846	0.5	0.2727	0.25	0.0357	0.2683	0.0625	-0.1351	-0.1176	0
602_21	70.6517	1	1	1	1.2	1.94585	0	0	0	0.05	0.4167	0	0	0	0.05	0.3571	NA	NA	NA	0	0.1429
614_73	84.6854	1	1	1.98665	1.69396	1.95667	0	0	0.4857	0.2237	0.4286	0	0	0.381	0.25	0.5357	NA	NA	0.2157	-0.1176	-0.25
616_23	14.3596	1	1	1.81946	1.94837	1.58214	0	0	0.2947	0.4085	0.1769	0	0	0.35	0.5556	0.1923	NA	NA	-0.1875	-0.36	-0.087
638_65	38.8989	1.99061	2	1.82926	1.3641	1.93273	0.4909	0.6	0.303	0.0974	0.3995	0.3636	0.2	0.3636	0.1	0.3929	0.2593	0.6667	-0.2	-0.027	0.0166
665_41	21.1124	1	1	1.33404	1.83869	1.37605	0	0	0.0887	0.3099	0.1032	0	0	0.0909	0.2632	0.1071	NA	NA	-0.0244	0.1509	-0.0385
670_5	72.0674	1	1.90909	1.96696	1.49798	1.99562	0	0.3	0.4437	0.1447	0.5093	0	0.3333	0.4545	0.05	0.5	NA	-0.1111	-0.0244	0.6545	0.0182
678_54	151.461	1	1	1	1	1.53032	0	0	0	0	0.1558	0	0	0	0	0.1667	NA	NA	NA	NA	-0.0698
682_79	76.6517	1	1	1.99027	1.97112	1.14286	0	0	0.4921	0.4526	0.0357	0	0	0.5	0.35	0.0357	NA	NA	-0.016	0.2267	0
687_139	50.8539	1.98443	1.99798	1.99514	1.97965	1.73435	0.4679	0.5	0.5065	0.4658	0.2487	0.5385	0.3333	0.5455	0.5	0.2857	-0.1507	0.3333	-0.0769	-0.0734	-0.1489
690_64	45.2697	1.68615	1.90909	1.72407	1.60652	1.55173	0.2115	0.3	0.2424	0.1842	0.1653	0.2308	0.3333	0.1818	0.2	0.1786	-0.0909	-0.1111	0.25	-0.0857	-0.08
703_36	75.0449	1.99835	1.99798	1.99094	1.94419	1.98699	0.5192	0.5	0.5	0.4079	0.4854	0.5385	0.3333	0.2727	0.45	0.5	-0.037	0.3333	0.4545	-0.1032	-0.03
728_52	76.0225	1.98443	1.98182	1.98114	1.89717	1.59851	0.4679	0.4	0.4714	0.3583	0.1833	0.5385	0.5	0.4286	0.1875	0.2	-0.1507	-0.25	0.0909	0.4767	-0.0909
729_67	26.7865	1.33333	1	1.18182	1.76391	1.91824	0.0833	0	0.0455	0.2658	0.3831	0.0833	0	0.0455	0.1	0.3462	0	NA	0	0.6238	0.0964
741_25	31.382	1.56522	1	1.80059	1.98585	1.97861	0.1591	0	0.2881	0.4842	0.4683	0.1667	0	0.1429	0.35	0.4286	-0.0476	NA	0.5041	0.2772	0.0847
744_130	42.764	1	1	1.65286	1.62873	1.14286	0	0	0.2056	0.1959	0.0357	0	0	0.2273	0.1053	0.0357	NA	NA	-0.1053	0.4627	0
758_15	64.2697	1	1	1.8672	1.60652	1.73435	0	0	0.3355	0.1842	0.2487	0	0	0.2273	0.2	0.2857	NA	NA	0.3226	-0.0857	-0.1489
763_131	25.4157	1	1	1.33404	1.2	1.55173	0	0	0.0887	0.05	0.1653	0	0	0.0909	0.05	0.1786	NA	NA	-0.0244	0	-0.08
773_76	38.6629	1.68615	1.66667	1.72407	1.2	1.84825	0.2115	0.1667	0.2424	0.05	0.3201	0.2308	0.1667	0.1818	0.05	0.3929	-0.0909	0	0.25	0	-0.2273
774_38	34.7978	1	1	1.82926	1.99331	1.91691	0	0	0.3052	0.5	0.381	0	0	0.2727	0.55	0.4286	NA	NA	0.1064	-0.1	-0.125
775_54	36.8764	1	1	1.56608	1.2	1.69777	0	0	0.1688	0.05	0.2293	0	0	0.1818	0.05	0.2593	NA	NA	-0.0769	0	-0.1304
777_44	42.4045	1.97199	1.99798	1.94065	1.99331	1.98988	0.4423	0.4667	0.4069	0.5	0.4947	0.4615	0.6667	0.3636	0.55	0.3929	-0.0435	-0.4286	0.1064	-0.1	0.2059
783_133	25.1011	1.97199	2	1.42068	1.52923	1.89781	0.4423	0.55	0.114	0.1538	0.3646	0.4615	0.4	0.1176	0	0.2308	-0.0435	0.2727	-0.0323	1	0.3671
793_79	88.6292	1	1	1.46089	1.2	1.26753	0	0	0.1299	0.05	0.0701	0	0	0.1364	0.05	0.0714	NA	NA	-0.05	0	-0.0189
813_73	31.7191	1	1	1.33404	1.3641	1.73435	0	0	0.0887	0.0974	0.2487	0	0	0.0909	0.1	0.2857	NA	NA	-0.0244	-0.027	-0.1489
818_83	28.7079	1.30769	2	1.65286	1.69396	1.81631	0.0769	0.25	0.2056	0.2237	0.2989	0.0769	0.25	0.2273	0.25	0.2857	0	0	-0.1053	-0.1176	0.0442
822_104	17.8652	1	1	1.83869	1.97568	1.89792	0	0	0.307	0.4575	0.3611	0	0	0.3684	0.4444	0.4643	NA	NA	-0.2	0.0286	-0.2857
823_84	44.573	1	1	1.46089	1.91223	1.55173	0	0	0.1299	0.3684	0.1653	0	0	0.1364	0.4737	0.1786	NA	NA	-0.05	-0.2857	-0.08
827_134	18.764	1	1	1	1.4	1.62205	0	0	0	0.1078	0.1944	0	0	0	0.1111	0.2143	NA	NA	NA	-0.0303	-0.102
847_84	86.7528	1.86975	1	1.98734	1.88032	1.91691	0.3205	0	0.4827	0.3421	0.3796	0.3846	0	0.5909	0.3158	0.5	-0.2	NA	-0.2242	0.0769	-0.3171
850_103	14.7978	1	1	1.38122	1.23529	1.81258	0	0	0.1023	0.0588	0.2945	0	0	0.1053	0.0588	0.2609	NA	NA	-0.0286	0	0.1141
854_61	49	1.72332	2	1.96696	1.80658	1.484	0.2273	0.5	0.4416	0.2843	0.1396	0.25	0.2	0.5455	0.3333	0.1481	-0.1	0.6	-0.2353	-0.1724	-0.0612
877_126	16.7191	1	1	1.62873	1.62873	1.484	0	0	0.193	0.193	0.1396	0	0	0.2105	0.2105	0.1481	NA	NA	-0.0909	-0.0909	-0.0612
880_65	125.787	1	1	1.33404	1.38122	1.14815	0	0	0.0887	0.1023	0.037	0	0	0.0909	0.1053	0.037	NA	NA	-0.0244	-0.0286	0
886_71	61.4944	1.33333	1	1.56608	1.71609	1.77863	0.0833	0	0.1688	0.2339	0.2738	0.0833	0	0.1818	0.2632	0.3214	0	NA	-0.0769	-0.125	-0.1739
888_24	77.8315	1	1	1	1.3641	1.388	0	0	0	0.0974	0.1068	0	0	0	0.1	0.1111	NA	NA	NA	-0.027	-0.04
892_72	89.7079	1	1	1.65286	1.76391	1.26753	0	0	0.2056	0.2632	0.0701	0	0	0.2273	0.2	0.0714	NA	NA	-0.1053	0.24	-0.0189
897_81	29.9775	1	1	1.72407	1.49798	1.73435	0	0	0.2403	0.1421	0.2487	0	0	0.2727	0.15	0.2857	NA	NA	-0.1351	-0.0556	-0.1489
899_127	20.0562	1.99606	2	1.99527	1.99653	1.73435	0.5111	0.4167	0.5053	0.5117	0.2487	0.4	0.5	0.6	0.5263	0.2857	0.2174	-0.2	-0.1875	-0.0286	-0.1489
903_83	61.8652	1.68615	1.66667	1.33404	1.2	1.37605	0.2115	0.1667	0.0887	0.05	0.1032	0.2308	0.1667	0.0909	0.05	0.1071	-0.0909	0	-0.0244	0	-0.0385
912_135	36.4045	1	1	1.98239	1.99534	1.99501	0	0	0.4784	0.5088	0.5127	0	0	0.2727	0.4737	0.25	NA	NA	0.4299	0.069	0.5124
919_56	39.3933	1	1	1.95548	1.97965	1.91691	0	0	0.4264	0.4632	0.3796	0	0	0.4091	0.6	0.5	NA	NA	0.0406	-0.2955	-0.3171
931_111	81.4382	1.99173	1.99798	1	1	1	0.4808	0.5	0	0	0	0.7692	0.3333	0	0	0	-0.6	0.3333	NA	NA	NA
938_96	114.865	1	1	1.60652	1.62873	1.14815	0	0	0.1842	0.193	0.037	0	0	0.2	0.2105	0.037	NA	NA	-0.0857	-0.0909	0
943_35	47.0562	1.30769	1.66667	1.99521	1.98585	1.56656	0.0769	0.1667	0.5048	0.4789	0.1724	0.0769	0.1667	0.619	0.55	0.1111	0	0	-0.2264	-0.1484	0.3554
944_104	93.7416	1	1	1.84617	1.69396	1	0	0	0.319	0.2263	0	0	0	0.1905	0.15	0	NA	NA	0.403	0.3372	NA
957_52	45.1236	1.30769	1	1.97575	1.97965	1.97277	0.0769	0	0.4632	0.4632	0.4563	0.0769	0	0.3182	0.6	0.4643	0	NA	0.3131	-0.2955	-0.0174
961_9	16.2247	1	1	1.97299	1.98375	1.99542	0	0	0.4522	0.4804	0.5093	0	0	0.4118	0.2778	0.4643	NA	NA	0.0894	0.4218	0.0883
964_123	66.2247	1.99124	2	1	1	1	0.4848	0.5333	0	0	0	0.5833	0.5	0	0	0	-0.2031	0.0625	NA	NA	NA
972_63	71.5618	1	1	1.89756	1.3641	1.79283	0	0	0.3593	0.0974	0.2821	0	0	0.3636	0.1	0.3333	NA	NA	-0.012	-0.027	-0.1818
978_30	29.6067	1.95162	1.98182	1	1	1	0.4231	0.4333	0	0	0	0.0769	0.1667	0	0	0	0.8182	0.6154	NA	NA	NA
987_123	29.4944	1	1.90909	1.34843	1.3641	1.14286	0	0.3	0.0929	0.0974	0.0357	0	0.3333	0.0952	0.1	0.0357	NA	-0.1111	-0.0256	-0.027	0
990_125	122.787	1	1	1.6729	1.62873	1	0	0	0.2143	0.193	0	0	0	0.2381	0.2105	0	NA	NA	-0.1111	-0.0909	NA
1030_26	38.3596	1.95162	2	1.92166	1.94419	1.99478	0.4038	0.5667	0.3831	0.4079	0.5053	0.5385	0.3333	0.4091	0.45	0.5714	-0.3333	0.4118	-0.0678	-0.1032	-0.1309
1040_20	39.2472	1	1	1.19048	1	1.81631	0	0	0.0476	0	0.2989	0	0	0.0476	0	0.2857	NA	NA	0	NA	0.0442
1043_116	73.1124	1	1	1.99609	1.95958	1.92608	0	0	0.5108	0.4289	0.3903	0	0	0.5	0.5	0.4444	NA	NA	0.0212	-0.1656	-0.1387
1051_33	59.0449	1	1	1.3641	1.65241	1.7962	0	0	0.0974	0.2059	0.2844	0	0	0.1	0.1111	0.25	NA	NA	-0.027	0.4603	0.121
1054_12	31.8315	1	1	1.33404	1.2	1.96616	0	0	0.0887	0.05	0.4467	0	0	0.0909	0.05	0.32	NA	NA	-0.0244	0	0.2836
1064_58	57.0562	1	1	1.34843	1.49798	1.27673	0	0	0.0929	0.1421	0.0726	0	0	0.0952	0.15	0.0741	NA	NA	-0.0256	-0.0556	-0.0196
1065_93	43.5618	1	1	1.98239	1.99527	1.97277	0	0	0.474	0.5079	0.4577	0	0	0.4545	0.5	0.3929	NA	NA	0.0411	0.0155	0.1416
1066_65	63.5056	1	1	1.18182	1	1.37605	0	0	0.0455	0	0.1032	0	0	0.0455	0	0.1071	NA	NA	0	NA	-0.0385
1078_88	53.4494	1	1	1.33404	1.89742	1	0	0	0.0887	0.3553	0	0	0	0.0909	0.45	0	NA	NA	-0.0244	-0.2667	NA
1082_5	11.7416	1	1	1	1.30769	1.60652	0	0	0	0.0769	0.1842	0	0	0	0.0769	0.2	NA	NA	NA	0	-0.0857
1085_5	59.2247	1	1	1.99609	1.98375	1.14286	0	0	0.5108	0.4739	0.0357	0	0	0.5	0.5	0.0357	NA	NA	0.0212	-0.0552	0
1090_5	25.5843	1	1	1.93316	1.97786	1	0	0	0.3952	0.4678	0	0	0	0.4286	0.2632	0	NA	NA	-0.0843	0.4375	NA
1102_53	88.2809	1.30769	1.66667	1.9934	1.94419	1.81631	0.0769	0.1667	0.5	0.4105	0.2976	0.0769	0.1667	0.5714	0.35	0.3571	0	0	-0.1429	0.1474	-0.2
1106_45	103.865	1	1	1.80059	1.69396	1.54766	0	0	0.2833	0.2237	0.1621	0	0	0.3333	0.25	0.1739	NA	NA	-0.1765	-0.1176	-0.0732
1115_47	38.1685	1	1	1	1.49798	1.55173	0	0	0	0.1421	0.1653	0	0	0	0.15	0.1786	NA	NA	NA	-0.0556	-0.08
1118_48	25.3708	1	1	1.89742	1.62873	1.81631	0	0	0.3553	0.193	0.2989	0	0	0.45	0.2105	0.2857	NA	NA	-0.2667	-0.0909	0.0442
1129_105	75.1685	1	1	1.46089	1	1	0	0	0.1299	0	0	0	0	0.1364	0	0	NA	NA	-0.05	NA	NA
1130_40	24.427	1.86316	1.97778	1.34843	1.69396	1.73435	0.3091	0.35	0.0929	0.2237	0.25	0.3636	0.4	0.0952	0.25	0.2143	-0.1765	-0.1429	-0.0256	-0.1176	0.1429
1132_90	47.9551	1.99586	1.99798	1.98239	1.99027	1.99208	0.5076	0.4667	0.474	0.5	0.4974	0.5	0.6667	0.4545	0.2	0.5714	0.0149	-0.4286	0.0411	0.6	-0.1489
1134_47	79.427	1	1	1	1.49798	1	0	0	0	0.1421	0	0	0	0	0.15	0	NA	NA	NA	-0.0556	NA
1143_6	132.045	1	1	1.18182	1.60652	1.81631	0	0	0.0455	0.1842	0.3003	0	0	0.0455	0.2	0.2143	NA	NA	0	-0.0857	0.2863
1152_68	56.2921	1	1	1.98984	1.96425	1.56656	0	0	0.4912	0.4379	0.1709	0	0	0.4737	0.3889	0.1852	NA	NA	0.0357	0.1119	-0.0833
1179_109	44.3146	1	1	1	1.2	1.37605	0	0	0	0.05	0.1032	0	0	0	0.05	0.1071	NA	NA	NA	0	-0.0385
1183_47	51.8202	1	1	1.89717	1.46897	1.17391	0	0	0.3542	0.1286	0.0435	0	0	0.3125	0.1333	0.0435	NA	NA	0.1176	-0.037	0
1194_125	73.2809	1.79532	1.90909	1	1	1.26753	0.2692	0.3	0	0	0.0701	0.3077	0.3333	0	0	0.0714	-0.1429	-0.1111	NA	NA	-0.0189
1195_119	76.4382	1	1	1.78216	1.60652	1.14815	0	0	0.2727	0.1868	0.037	0	0	0.3182	0.1	0.037	NA	NA	-0.1667	0.4648	0
1201_129	31.5843	1	1	1.34843	1	1.63733	0	0	0.0929	0	0.2009	0	0	0.0952	0	0.2222	NA	NA	-0.0256	NA	-0.1064
1205_67	110.989	1.72332	1.90909	1.88237	1.78492	1.94869	0.2273	0.3	0.3452	0.2719	0.4215	0.25	0.3333	0.3333	0.3158	0.2692	-0.1	-0.1111	0.0345	-0.1613	0.3613
1209_141	79.8202	1.9405	1	1	1	1.86063	0.3864	0	0	0	0.3305	0.5	0	0	0	0.3333	-0.2941	NA	NA	NA	-0.0086
1214_31	117.146	1	1	1.95548	1.91223	1.93273	0	0	0.4264	0.3684	0.3981	0	0	0.4091	0.4737	0.4643	NA	NA	0.0406	-0.2857	-0.1661
1215_133	59.382	1	1	1.33404	1.2	1.96554	0	0	0.0887	0.05	0.4458	0	0	0.0909	0.05	0.3571	NA	NA	-0.0244	0	0.1988
1244_62	66.9101	1	1	1.78216	1.69396	1.62205	0	0	0.2727	0.2237	0.1944	0	0	0.3182	0.25	0.2143	NA	NA	-0.1667	-0.1176	-0.102
1277_119	13.1124	1	1	1.99269	1.62069	1.97209	0	0	0.4958	0.1857	0.4547	0	0	0.5625	0.2	0.4167	NA	NA	-0.1345	-0.0769	0.0837
1288_120	71.6966	1	1	1.18182	1	1.37605	0	0	0.0455	0	0.1032	0	0	0.0455	0	0.1071	NA	NA	0	NA	-0.0385
1299_30	25.7528	1	1	1	1.2	1.37605	0	0	0	0.05	0.1032	0	0	0	0.05	0.1071	NA	NA	NA	0	-0.0385
1309_136	52.7528	1.30769	1.90909	1.46089	1.3641	1.47023	0.0769	0.3	0.1299	0.0974	0.1349	0.0769	0.3333	0.1364	0.1	0.1429	0	-0.1111	-0.05	-0.027	-0.0588
1322_96	32.1348	1.99578	1.99798	1.99094	1.99637	1.97277	0.5128	0.5	0.4957	0.5132	0.4577	0.3846	0.3333	0.4545	0.45	0.3929	0.25	0.3333	0.083	0.1231	0.1416
1336_48	63.9663	1.98443	2	1.65286	1.60652	1.26753	0.4679	0.5333	0.2056	0.1842	0.0701	0.5385	0.6667	0.2273	0.2	0.0714	-0.1507	-0.25	-0.1053	-0.0857	-0.0189
1343_21	104.551	1.56522	1.66667	1.56608	1.69396	1.68252	0.1667	0.1667	0.1688	0.2237	0.2235	0	0.1667	0.1818	0.25	0.1786	1	0	-0.0769	-0.1176	0.2012
1365_85	64.8652	1	1	1.98239	1.94419	1.98243	0	0	0.4762	0.4079	0.4786	0	0	0.3636	0.45	0.2963	NA	NA	0.2364	-0.1032	0.381
1373_97	105.876	1.99835	2	1.6729	1.7393	1.30851	0.5192	0.5	0.2143	0.2484	0.0815	0.5385	0.2	0.2381	0.1667	0.0833	-0.037	0.6	-0.1111	0.3289	-0.0222
1374_31	17.8989	1	1	1	1	1.65326	0	0	0	0	0.2077	0	0	0	0	0.2308	NA	NA	NA	NA	-0.1111
1403_27	55.236	1	1.66667	1.89756	1.97112	1.97277	0	0.1667	0.3571	0.4447	0.4563	0	0.1667	0.4545	0.65	0.4643	NA	0	-0.2727	-0.4615	-0.0174
1404_66	53.8764	1	1	1.18182	1.3641	1.87523	0	0	0.0455	0.0974	0.3426	0	0	0.0455	0.1	0.3571	NA	NA	0	-0.027	-0.0425
1409_107	93.7978	1.79532	2	1.46089	1.86323	1.89792	0.2692	0.45	0.1299	0.3289	0.3664	0.3077	0.6	0.1364	0.3	0.1786	-0.1429	-0.3333	-0.05	0.088	0.5126
1412_67	32.427	1	1	1.18182	1.2	1.55173	0	0	0.0455	0.05	0.1653	0	0	0.0455	0.05	0.1786	NA	NA	0	0	-0.08
1425_62	75.0337	1	1	1.9546	1.49735	1	0	0	0.424	0.1374	0	0	0	0.3684	0.1429	0	NA	NA	0.131	-0.04	NA
1438_85	58.3933	1	1	1.78216	1.71609	1.55173	0	0	0.2727	0.2339	0.1667	0	0	0.3182	0.2632	0.1071	NA	NA	-0.1667	-0.125	0.3571
1439_16	45	1.79532	1.98182	1.98239	1.97112	1.99478	0.2692	0.4	0.4762	0.4474	0.5079	0.3077	0.5	0.3636	0.55	0.4286	-0.1429	-0.25	0.2364	-0.2294	0.1562
1442_75	46.6629	1.99578	1.90909	1.72407	1.76391	1.97277	0.5128	0.3	0.2403	0.2632	0.455	0.3846	0.3333	0.2727	0.2	0.5357	0.25	-0.1111	-0.1351	0.24	-0.1773
1447_17	124.764	1	1	1.83869	1.78492	1.92809	0	0	0.307	0.2719	0.3967	0	0	0.3684	0.3158	0.2	NA	NA	-0.2	-0.1613	0.4958
1464_88	43.7191	1	1	1	1	1.47023	0	0	0	0	0.1349	0	0	0	0	0.1429	NA	NA	NA	NA	-0.0588
1470_103	68.3596	1	1	1.78216	1.78492	1.55173	0	0	0.2727	0.2749	0.1667	0	0	0.3182	0.2105	0.1071	NA	NA	-0.1667	0.234	0.3571
1501_42	60.2022	1.52923	1.90909	1.72407	1.2	1.81631	0.1474	0.3333	0.2446	0.05	0.3003	0.1538	0	0.0909	0.05	0.2143	-0.0435	1	0.6283	0	0.2863
1532_105	47.8876	1	1	1.99347	1.95958	1.82966	0	0	0.5043	0.4316	0.3091	0	0	0.4091	0.4	0.2222	NA	NA	0.1888	0.0732	0.2811
1550_12	15.0449	1.99623	2	1.95041	1.9967	1.98033	0.4861	0.25	0.4214	0.5163	0.47	0.7778	0.25	0.2857	0.3889	0.48	-0.6	0	0.322	0.2468	-0.0213
1554_24	52.809	1	1	1.99688	1.99213	1.83869	0	0	0.5221	0.5	0.3158	0	0	0.2353	0.3571	0.0526	NA	NA	0.5493	0.2857	0.8333
1562_127	18.8652	1	1	1	1.3641	1.86063	0	0	0	0.0974	0.3291	0	0	0	0.1	0.4074	NA	NA	NA	-0.027	-0.2381
1578_81	111.011	1	1	1.33404	1.69396	1.63733	0	0	0.0887	0.2263	0.2009	0	0	0.0909	0.15	0.2222	NA	NA	-0.0244	0.3372	-0.1064
1608_51	21.0112	1.52923	2	1	1.38122	1.74922	0.1474	0.25	0	0.1023	0.2593	0.1538	0.25	0	0.1053	0.1481	-0.0435	0	NA	-0.0286	0.4286
1609_30	99.3708	1	1	1.74362	1.99306	1.47023	0	0	0.2524	0.4967	0.1349	0	0	0.1905	0.6111	0.1429	NA	NA	0.2453	-0.2303	-0.0588
1632_83	21.7865	1.9405	1.8	1.74362	1.80658	1.94086	0.3939	0.2	0.25	0.2876	0.4103	0.3333	0.2	0.2857	0.2222	0.3333	0.1538	0	-0.1429	0.2273	0.1875
1644_55	18.5281	1.4	2	1.94419	1.96959	1.87303	0.1	0.25	0.4079	0.4417	0.34	0.1	0.25	0.45	0.5	0.3462	0	0	-0.1032	-0.1321	-0.0181
1646_50	77.1798	1	1	1.18182	1.2	1.68252	0	0	0.0455	0.05	0.2222	0	0	0.0455	0.05	0.25	NA	NA	0	0	-0.125
1648_77	131.865	1	1.66667	1.2	1.65241	1.40072	0	0.1667	0.05	0.2026	0.1108	0	0.1667	0.05	0.2222	0.1154	NA	0	0	-0.0968	-0.0417
1651_115	69.236	1.86975	1.99798	1.98239	1.94419	1.97731	0.3205	0.5	0.4719	0.4105	0.4658	0.3846	0.3333	0.5455	0.35	0.4074	-0.2	0.3333	-0.156	0.1474	0.1254
1652_21	68.9213	1	1	1.99609	1.98585	1.93273	0	0	0.5065	0.4842	0.3968	0	0	0.6818	0.35	0.5357	NA	NA	-0.3462	0.2772	-0.35
1657_75	41.573	1	1	1.34843	1.69396	1.97277	0	0	0.0929	0.2237	0.4577	0	0	0.0952	0.25	0.3929	NA	NA	-0.0256	-0.1176	0.1416
1671_109	62.764	1	1	1.46089	1.94419	1.99208	0	0	0.1299	0.4079	0.4974	0	0	0.1364	0.45	0.5714	NA	NA	-0.05	-0.1032	-0.1489
1672_116	61.7528	1.60606	1.90909	1	1.7393	1.17391	0.1727	0.3	0	0.2451	0.0435	0.1818	0.3333	0	0.2778	0.0435	-0.0526	-0.1111	NA	-0.1333	0
1675_40	21	1.82872	1.90909	1.99027	1.98236	1.97786	0.2879	0.3333	0.4974	0.4779	0.4708	0.3333	0	0.3	0.2353	0.1579	-0.1579	1	0.3968	0.5077	0.6646
1698_16	15.7753	1.76667	1	1.69396	1.73308	1.99195	0.2321	0	0.2263	0.2381	0.4957	0.25	0	0.15	0.2667	0.6296	-0.0769	NA	0.3372	-0.12	-0.2701
1703_120	27.7191	1	1	1.78216	1.60652	1.47023	0	0	0.2727	0.1842	0.1349	0	0	0.3182	0.2	0.1429	NA	NA	-0.1667	-0.0857	-0.0588
1734_48	56.4157	1.95162	1.99798	1.99609	1.95958	1.99367	0.4103	0.5	0.513	0.4316	0.5057	0.3846	0.3333	0.4091	0.4	0.3704	0.0625	0.3333	0.2025	0.0732	0.2676
1735_117	32.0899	1	1	1.33404	1.38122	1.68252	0	0	0.0887	0.1023	0.2222	0	0	0.0909	0.1053	0.25	NA	NA	-0.0244	-0.0286	-0.125
1738_120	38.5506	1.91937	2	1.8672	1.9849	1.98699	0.3718	0.5	0.3333	0.4825	0.4841	0.3077	0.8333	0.3182	0.3158	0.5714	0.1724	-0.6667	0.0455	0.3455	-0.1803
1742_12	121.461	1.33333	1	1.3641	1.22222	1	0.0833	0	0.0974	0.0556	0	0.0833	0	0.1	0.0556	0	0	NA	-0.027	0	NA
1753_69	39.764	1.99578	2	1.78216	1.60652	1	0.5128	0.5333	0.2749	0.1868	0	0.3846	0.5	0.2273	0.1	0	0.25	0.0625	0.1732	0.4648	NA
1771_110	109.146	1.30769	1	1.74362	1.60652	1.28658	0.0769	0	0.25	0.1842	0.0754	0.0769	0	0.2857	0.2	0.0769	0	NA	-0.1429	-0.0857	-0.0204
1772_19	98.5169	1	1	1.65286	1.3641	1	0	0	0.2078	0.0974	0	0	0	0.1364	0.1	0	NA	NA	0.3437	-0.027	NA
1788_48	78.809	1.56522	1.99798	1.95548	1.98585	1.99542	0.1591	0.4667	0.4242	0.4816	0.5066	0.1667	0.6667	0.5	0.45	0.6071	-0.0476	-0.4286	-0.1786	0.0656	-0.1984
1790_128	81.5393	1	1	1.56608	1.54118	1.47023	0	0	0.1688	0.1569	0.1349	0	0	0.1818	0.1667	0.1429	NA	NA	-0.0769	-0.0625	-0.0588
1791_64	14.0674	1.44444	1	1.98872	1.97568	1.84316	0.1111	0	0.4853	0.4615	0.3154	0.1111	0	0.5294	0.2143	0.3846	0	NA	-0.0909	0.5357	-0.2195
1794_19	36.4157	1.9405	1.98182	1	1	1.388	0.3939	0.4	0	0	0.1068	0.3333	0.5	0	0	0.1111	0.1538	-0.25	NA	NA	-0.04
1805_42	74.7079	1.99124	1.90909	1.97575	1.97965	1.94585	0.4924	0.3333	0.4632	0.4684	0.4167	0.4167	0	0.3182	0.4	0.3571	0.1538	1	0.3131	0.1461	0.1429
1806_94	31.3146	1	1	1.78893	1	1.87523	0	0	0.2708	0	0.3426	0	0	0.3125	0	0.3571	NA	NA	-0.1538	NA	-0.0425
1809_97	35.8315	1.33333	1.66667	1.8672	1.97112	1.73435	0.0833	0.1667	0.3333	0.4526	0.2487	0.0833	0.1667	0.3182	0.35	0.2857	0	0	0.0455	0.2267	-0.1489
1815_104	20.1798	1	1	1	1	1.37605	0	0	0	0	0.1045	0	0	0	0	0.0357	NA	NA	NA	NA	0.6582
1824_23	72.5169	1.30769	1	1.99094	1.99653	1.99542	0.0769	0	0.4978	0.5146	0.5093	0.0769	0	0.3636	0.4211	0.4643	0	NA	0.2696	0.1818	0.0883
1833_115	109.787	1	1	1.34843	1.3641	1.62205	0	0	0.0929	0.0974	0.1944	0	0	0.0952	0.1	0.2143	NA	NA	-0.0256	-0.027	-0.102
1837_42	70.1573	1.99173	2	1.97575	1.96804	1.87523	0.4872	0.5333	0.461	0.4415	0.3426	0.6154	0.5	0.4091	0.5263	0.3571	-0.2632	0.0625	0.1127	-0.1921	-0.0425
1838_67	128.202	1.99173	1.66667	1.76391	1.71609	1.7299	0.4936	0.1667	0.2605	0.2339	0.2467	0.4615	0.1667	0.3	0.2632	0.2	0.0649	0	-0.1515	-0.125	0.1892
1853_71	80.5955	1	1	1	1	1.484	0	0	0	0	0.1396	0	0	0	0	0.1481	NA	NA	NA	NA	-0.0612
1857_79	54.2135	1.52923	1.8	1.78492	1.22222	1.69777	0.1538	0.2	0.2807	0.0556	0.2322	0	0.2	0	0.0556	0.1111	1	0	1	0	0.5215
1864_38	87.1461	1	1	1.99027	1.86323	1.49856	0	0	0.4947	0.3289	0.1446	0	0	0.4	0.3	0.1538	NA	NA	0.1915	0.088	-0.0638
1889_31	91.1573	1.79532	1.90909	1.72407	1.2	1.62205	0.2692	0.3	0.2403	0.05	0.1958	0.3077	0.3333	0.2727	0.05	0.1429	-0.1429	-0.1111	-0.1351	0	0.2703
1893_132	120.528	1.56522	1	1.6729	1.62873	1.94869	0.1591	0	0.2143	0.193	0.4185	0.1667	0	0.2381	0.2105	0.4231	-0.0476	NA	-0.1111	-0.0909	-0.011
1904_101	106.663	1	1	1.47875	1.78492	1	0	0	0.1357	0.2719	0	0	0	0.1429	0.3158	0	NA	NA	-0.0526	-0.1613	NA
1909_105	88.809	1	1	1.49798	1	1	0	0	0.1421	0	0	0	0	0.15	0	0	NA	NA	-0.0556	NA	NA
1910_128	81.8652	1.30769	1.66667	1.99639	1.99027	1.91691	0.0769	0.1667	0.5108	0.4895	0.3823	0.0769	0.1667	0.5455	0.6	0.3571	0	0	-0.0678	-0.2258	0.0657
1918_17	64.3146	1.97199	1.99798	1.47875	1.60652	1.99562	0.4423	0.4667	0.1357	0.1842	0.5093	0.4615	0.6667	0.1429	0.2	0.5	-0.0435	-0.4286	-0.0526	-0.0857	0.0182
1925_64	27.4157	1	1	1.97575	1.99672	1.97277	0	0	0.461	0.5105	0.4577	0	0	0.4091	0.6	0.3929	NA	NA	0.1127	-0.1753	0.1416
1935_131	51.5843	1	1	1	1	1.47023	0	0	0	0	0.1349	0	0	0	0	0.1429	NA	NA	NA	NA	-0.0588
1936_53	34.0449	1	1	1.19048	1.38122	1	0	0	0.0476	0.1023	0	0	0	0.0476	0.1053	0	NA	NA	0	-0.0286	NA
1937_136	60.0562	1	1	1.49798	1.60652	1.56656	0	0	0.1421	0.1842	0.1724	0	0	0.15	0.2	0.1111	NA	NA	-0.0556	-0.0857	0.3554
1939_25	100.034	1	1	1.60652	1.3641	1.484	0	0	0.1842	0.0974	0.1396	0	0	0.2	0.1	0.1481	NA	NA	-0.0857	-0.027	-0.0612
1940_34	106.697	1	1	1.22222	1.22222	1.17391	0	0	0.0556	0.0556	0.0435	0	0	0.0556	0.0556	0.0435	NA	NA	0	0	0
1945_31	66.4719	1.86316	1.90909	1.2	1.76391	1.97861	0.3091	0.3	0.05	0.2605	0.4683	0.3636	0.3333	0.05	0.3	0.4286	-0.1765	-0.1111	0	-0.1515	0.0847
1946_93	128.011	1.86975	2	1.93316	1.81946	1.99369	0.3205	0.5333	0.3952	0.2947	0.504	0.3846	0.5	0.4286	0.35	0.4643	-0.2	0.0625	-0.0843	-0.1875	0.0787
1951_70	105.371	1.33333	1	1.33404	1.51873	1	0.0833	0	0.0887	0.1491	0	0.0833	0	0.0909	0.1579	0	0	NA	-0.0244	-0.0588	NA
1958_43	119.629	1	1	1.46089	1.78492	1.484	0	0	0.1299	0.2749	0.1396	0	0	0.1364	0.2105	0.1481	NA	NA	-0.05	0.234	-0.0612
1967_135	51.1124	1	1	1.56608	1.60652	1.68252	0	0	0.1688	0.1842	0.2222	0	0	0.1818	0.2	0.25	NA	NA	-0.0769	-0.0857	-0.125
1978_29	59.9326	1	1	1.18182	1.69396	1.62205	0	0	0.0455	0.2263	0.1958	0	0	0.0455	0.15	0.1429	NA	NA	0	0.3372	0.2703
1980_138	55.7753	1.52923	1.90909	1.82926	1.94419	1.97861	0.1474	0.3	0.3052	0.4079	0.4643	0.1538	0.3333	0.2727	0.45	0.6429	-0.0435	-0.1111	0.1064	-0.1032	-0.3846
1981_40	69.6067	1.68615	2	1.33404	1.94837	1.74922	0.2179	0.5333	0.0887	0.415	0.2607	0.0769	0.5	0.0909	0.3333	0.0741	0.6471	0.0625	-0.0244	0.1969	0.7158
1984_18	132.865	1	1	1.46089	1.38122	1	0	0	0.1299	0.1023	0	0	0	0.1364	0.1053	0	NA	NA	-0.05	-0.0286	NA
1990_51	77.4944	1	1	1.33404	1.76391	1.14286	0	0	0.0887	0.2632	0.0357	0	0	0.0909	0.2	0.0357	NA	NA	-0.0244	0.24	0
1991_39	75.8427	1.68615	1.90909	1.8672	1.97112	1.91691	0.2179	0.3	0.3312	0.4474	0.3796	0.0769	0.3333	0.4091	0.55	0.5	0.6471	-0.1111	-0.2353	-0.2294	-0.3171
2003_16	27.7079	1.98443	2	1.91088	1.96804	1.94585	0.4679	0.55	0.369	0.4444	0.414	0.5385	0.4	0.4762	0.4211	0.5	-0.1507	0.2727	-0.2903	0.0526	-0.2077
2004_77	89.764	1	1	1	1	1.69777	0	0	0	0	0.2293	0	0	0	0	0.2593	NA	NA	NA	NA	-0.1304
2018_13	53.6404	1	1	1.89756	1.60652	1.93273	0	0	0.3593	0.1842	0.3995	0	0	0.3636	0.2	0.3929	NA	NA	-0.012	-0.0857	0.0166
2021_141	64.7528	1.60606	1	1	1.62069	1	0.1727	0	0	0.1857	0	0.1818	0	0	0.2	0	-0.0526	NA	NA	-0.0769	NA
2029_136	120.562	1	1	1.3641	1.2	1	0	0	0.0974	0.05	0	0	0	0.1	0.05	0	NA	NA	-0.027	0	NA
2045_137	30.3371	1	1	1.95548	1.99331	1.55173	0	0	0.4264	0.5	0.1653	0	0	0.4091	0.55	0.1786	NA	NA	0.0406	-0.1	-0.08
2054_125	48.2921	1.30769	1	1.99063	1.9932	1.98699	0.0769	0	0.4952	0.5058	0.4881	0.0769	0	0.4286	0.3158	0.3571	0	NA	0.1346	0.3757	0.2683
2055_58	60.427	1	1	1	1	1.388	0	0	0	0	0.1068	0	0	0	0	0.1111	NA	NA	NA	NA	-0.04
2058_17	44.7303	1.98443	1.99798	1.99521	1.96425	1.98033	0.4679	0.5	0.5143	0.4444	0.4717	0.5385	0.3333	0.2381	0.1667	0.4	-0.1507	0.3333	0.537	0.625	0.1519
2075_20	40.1685	1	1	1.98239	1.81946	1.87523	0	0	0.4719	0.2947	0.3413	0	0	0.5455	0.35	0.4286	NA	NA	-0.156	-0.1875	-0.2558
2081_78	59.5056	1	1	1.72407	1.81946	1.84825	0	0	0.2403	0.2947	0.3214	0	0	0.2727	0.35	0.3214	NA	NA	-0.1351	-0.1875	0
2087_15	22.0112	1	1	1.47875	1.2	1.14286	0	0	0.1357	0.05	0.0357	0	0	0.1429	0.05	0.0357	NA	NA	-0.0526	0	0
2096_115	95.9888	1	1	1.56608	1.89742	1.37605	0	0	0.1688	0.3605	0.1032	0	0	0.1818	0.25	0.1071	NA	NA	-0.0769	0.3066	-0.0385
2098_93	29.2022	1.30769	1.98182	1.96696	1.9932	1.96554	0.0769	0.4	0.4416	0.4971	0.4431	0.0769	0.5	0.5455	0.6316	0.5	0	-0.25	-0.2353	-0.2706	-0.1284
2104_89	35.7191	1.72332	1.90909	1.56608	1	1	0.2273	0.3	0.1688	0	0	0.25	0.3333	0.1818	0	0	-0.1	-0.1111	-0.0769	NA	NA
2106_104	67.1798	1.99173	1.99798	1.33404	1.21053	1.99478	0.4936	0.4667	0.0887	0.0526	0.5079	0.4615	0.6667	0.0909	0.0526	0.4286	0.0649	-0.4286	-0.0244	0	0.1562
2116_31	93.7191	1	1	1.2	1	1.47023	0	0	0.05	0	0.1349	0	0	0.05	0	0.1429	NA	NA	0	NA	-0.0588
2117_79	26.9551	1	1	1.92166	1.89729	1.98243	0	0	0.381	0.3562	0.4758	0	0	0.5	0.3333	0.4444	NA	NA	-0.3125	0.0642	0.0659
2118_33	46.9101	1	1.66667	1.46089	1.49798	1.73435	0	0.1667	0.1299	0.1421	0.25	0	0.1667	0.1364	0.15	0.2143	NA	0	-0.05	-0.0556	0.1429
2130_29	26.5843	1.33333	1.97778	1.99691	1.99711	1.93501	0.0833	0.35	0.5058	0.5065	0.4015	0.0833	0.4	0.7895	0.7778	0.3846	0	-0.1429	-0.5607	-0.5355	0.0421
2141_80	74.5618	1	1	1	1	1.77863	0	0	0	0	0.2751	0	0	0	0	0.25	NA	NA	NA	NA	0.0913
2158_53	121.326	1.99835	2	1	1	1.14815	0.5192	0.5667	0	0	0.037	0.5385	0.3333	0	0	0.037	-0.037	0.4118	NA	NA	0
2165_82	37.7978	1.98443	1.66667	1.98734	1.97112	1.97861	0.4679	0.1667	0.4848	0.4474	0.4669	0.5385	0.1667	0.5	0.55	0.5	-0.1507	0	-0.0312	-0.2294	-0.0708
2177_56	35.2697	1.86316	1.99798	1.9934	1.97965	1.98699	0.3091	0.5	0.5024	0.4684	0.4854	0.3636	0.3333	0.4762	0.4	0.5	-0.1765	0.3333	0.0521	0.1461	-0.03
2187_79	37.7528	1	1	1.33404	1.38122	1.37605	0	0	0.0887	0.1023	0.1032	0	0	0.0909	0.1053	0.1071	NA	NA	-0.0244	-0.0286	-0.0385
2206_127	37.3371	1	1	1.89756	1.97112	1.68252	0	0	0.3571	0.4526	0.2222	0	0	0.4545	0.35	0.25	NA	NA	-0.2727	0.2267	-0.125
2209_44	82.3708	1	1	1.65286	1.2	1	0	0	0.2056	0.05	0	0	0	0.2273	0.05	0	NA	NA	-0.1053	0	NA
2211_25	34.3933	1.80702	1.90909	1	1	1.37605	0.2667	0.3	0	0	0.1032	0.3	0.3333	0	0	0.1071	-0.125	-0.1111	NA	NA	-0.0385
2212_34	103.045	1	1.66667	1.46089	1.60652	1.74922	0	0.1667	0.1299	0.1842	0.2564	0	0.1667	0.1364	0.2	0.2963	NA	0	-0.05	-0.0857	-0.1556
2229_77	44.427	1.52923	1	1.65286	1.3641	1.73435	0.1474	0	0.2056	0.0974	0.2487	0.1538	0	0.2273	0.1	0.2857	-0.0435	NA	-0.1053	-0.027	-0.1489
2238_118	63.1461	1.52923	2	1.46089	1.2	1.55173	0.1474	0.5333	0.1299	0.05	0.1653	0.1538	0.5	0.1364	0.05	0.1786	-0.0435	0.0625	-0.05	0	-0.08
2278_64	22.2247	1.99124	1.66667	1	1	1.14286	0.5	0.1667	0	0	0.0357	0.25	0.1667	0	0	0.0357	0.5	0	NA	NA	0
2280_27	122.36	1	1.98182	1.9934	1.97965	1.95977	0	0.4	0.4976	0.4658	0.4369	0	0.5	0.6667	0.5	0.3077	NA	-0.25	-0.3397	-0.0734	0.2958
2285_13	51.2022	1	1.66667	1.99609	1.97965	1.94585	0	0.1667	0.5108	0.4658	0.4153	0	0.1667	0.5	0.5	0.4286	NA	0	0.0212	-0.0734	-0.0318
2292_13	105.124	1	1	1.19048	1	1.47023	0	0	0.0476	0	0.1349	0	0	0.0476	0	0.1429	NA	NA	0	NA	-0.0588
2311_89	69.8539	1.91937	1.98182	1.8672	1.69396	1.388	0.3654	0.4	0.3312	0.2237	0.1068	0.4615	0.5	0.4091	0.25	0.1111	-0.2632	-0.25	-0.2353	-0.1176	-0.04
2317_128	64.2022	1	1	1.72407	1.91223	1.90817	0	0	0.2424	0.3713	0.3746	0	0	0.1818	0.3684	0.2593	NA	NA	0.25	0.0079	0.308
2330_24	58.6854	1	1	1	1.2	1.55173	0	0	0	0.05	0.1653	0	0	0	0.05	0.1786	NA	NA	NA	0	-0.08
2331_23	16.3708	1.93137	2	1.76337	1.49735	1.30851	0.3611	0.45	0.2527	0.1374	0.0815	0.4444	0.6	0.2857	0.1429	0.0833	-0.2308	-0.3333	-0.1304	-0.04	-0.0222
2343_105	65.8876	1	1	1	1.42068	1.28658	0	0	0	0.1176	0.0769	0	0	0	0	0	NA	NA	NA	1	1
2350_13	24.6292	1	1	1.33404	1.49798	1.81631	0	0	0.0887	0.1421	0.3003	0	0	0.0909	0.15	0.2143	NA	NA	-0.0244	-0.0556	0.2863
2351_92	56.8652	1	1.66667	1.95548	1.99527	1.68252	0	0.1667	0.4264	0.5053	0.2222	0	0.1667	0.4091	0.6	0.25	NA	0	0.0406	-0.1875	-0.125
2357_97	97.2697	1	1	1.94065	1.69396	1.37605	0	0	0.4048	0.2263	0.1032	0	0	0.4545	0.15	0.1071	NA	NA	-0.123	0.3372	-0.0385
2367_98	109.876	1.52923	1	1	1	1.47023	0.1474	0	0	0	0.1349	0.1538	0	0	0	0.1429	-0.0435	NA	NA	NA	-0.0588
2368_99	73.5169	1	1	1.18182	1	1.37605	0	0	0.0455	0	0.1032	0	0	0.0455	0	0.1071	NA	NA	0	NA	-0.0385
2374_70	53.6067	1	1	1.82926	1.2	1.14286	0	0	0.3052	0.05	0.0357	0	0	0.2727	0.05	0.0357	NA	NA	0.1064	0	0
2380_22	31.3146	1	1	1.92166	1.88032	1.62205	0	0	0.3853	0.3421	0.1958	0	0	0.3182	0.3158	0.1429	NA	NA	0.1742	0.0769	0.2703
2387_69	70.191	1.86975	1.99798	1.65286	1.76391	1.91691	0.3205	0.5	0.2056	0.2605	0.3796	0.3846	0.3333	0.2273	0.3	0.5	-0.2	0.3333	-0.1053	-0.1515	-0.3171
2397_119	48.5281	1.79532	1.97778	1.89756	1.89742	1.87523	0.2692	0.35	0.3593	0.3605	0.3413	0.3077	0.4	0.3636	0.25	0.4286	-0.1429	-0.1429	-0.012	0.3066	-0.2558
2405_85	38.6292	1	1	1.33404	1.38122	1	0	0	0.0887	0.1023	0	0	0	0.0909	0.1053	0	NA	NA	-0.0244	-0.0286	NA
2410_68	66.6966	1.30769	1	1.46089	1.3641	1	0.0769	0	0.1299	0.0974	0	0.0769	0	0.1364	0.1	0	0	NA	-0.05	-0.027	NA
2411_57	77.8427	1.79532	1.99798	1.96696	1.69396	1.94585	0.2756	0.5	0.4459	0.2237	0.4153	0.1538	0.3333	0.3636	0.25	0.4286	0.4419	0.3333	0.1845	-0.1176	-0.0318
2429_20	34.2022	1	1	1	1	1.55173	0	0	0	0	0.1653	0	0	0	0	0.1786	NA	NA	NA	NA	-0.08
2437_10	83.2697	1	1	1.33404	1	1.93501	0	0	0.0887	0	0.4015	0	0	0.0909	0	0.3846	NA	NA	-0.0244	NA	0.0421
2443_134	25.7416	1	1	1.46089	1.21053	1.68252	0	0	0.1299	0.0526	0.2222	0	0	0.1364	0.0526	0.25	NA	NA	-0.05	0	-0.125
2444_53	25.4494	1.52923	1.98182	1.47875	1.65241	1.94585	0.1474	0.4	0.1357	0.2026	0.4153	0.1538	0.5	0.1429	0.2222	0.4286	-0.0435	-0.25	-0.0526	-0.0968	-0.0318
2453_41	22.6404	1	1	1.58567	1.59194	1.30851	0	0	0.1762	0.175	0.0815	0	0	0.1905	0.1875	0.0833	NA	NA	-0.0811	-0.0714	-0.0222
2462_111	34.0899	1.89723	1.99798	1.99347	1.89742	1.99208	0.3485	0.4667	0.5043	0.3579	0.496	0.25	0.6667	0.4091	0.35	0.6429	0.2826	-0.4286	0.1888	0.0221	-0.296
2475_73	38.5169	1	1	1	1.2	1.68252	0	0	0	0.05	0.2222	0	0	0	0.05	0.25	NA	NA	NA	0	-0.125
2485_108	83.764	1	1	1.18182	1.2	1.26753	0	0	0.0455	0.05	0.0701	0	0	0.0455	0.05	0.0714	NA	NA	0	0	-0.0189
2510_52	57.809	1.95162	1.98182	1.18182	1	1	0.4103	0.4	0.0455	0	0	0.3846	0.5	0.0455	0	0	0.0625	-0.25	0	NA	NA
2513_108	39.5955	1	1	1.56608	1.38122	1.58567	0	0	0.1688	0.1023	0.181	0	0	0.1818	0.1053	0	NA	NA	-0.0769	-0.0286	1
2522_50	74.764	1	1	1.65286	1.60652	1.26753	0	0	0.2078	0.1842	0.0701	0	0	0.1364	0.2	0.0714	NA	NA	0.3437	-0.0857	-0.0189
2523_130	100.135	1.99586	1.90909	1.98114	1.95949	1.82203	0.5	0.3	0.469	0.4265	0.3017	0.6667	0.3333	0.5238	0.4706	0.28	-0.3333	-0.1111	-0.1168	-0.1034	0.0718
2531_80	29.1124	1	1	1.60652	1	1.26753	0	0	0.1895	0	0.0701	0	0	0	0	0.0714	NA	NA	1	NA	-0.0189
2538_129	71.0112	1.30769	1	1.98239	1.99672	1.95667	0.0769	0	0.4719	0.5158	0.4312	0.0769	0	0.5455	0.4	0.3929	0	NA	-0.156	0.2245	0.089
2546_20	55.7079	1	1	1.98239	1.97786	1.89792	0	0	0.4719	0.4591	0.3651	0	0	0.5455	0.5789	0.25	NA	NA	-0.156	-0.2611	0.3152
2562_99	69.1798	1.97199	1.98182	1.99094	1.97112	1.99478	0.4423	0.4	0.4935	0.4474	0.5079	0.4615	0.5	0.5455	0.55	0.4286	-0.0435	-0.25	-0.1053	-0.2294	0.1562
2574_63	39.764	1.97199	1.99798	1.92166	1.69396	1.37605	0.4487	0.5	0.381	0.2237	0.1032	0.3077	0.3333	0.5	0.25	0.1071	0.3143	0.3333	-0.3125	-0.1176	-0.0385
2586_30	41.2247	1.99124	1.99798	1	1.3641	1.77863	0.4924	0.4667	0	0.0974	0.2738	0.4167	0.6667	0	0.1	0.3214	0.1538	-0.4286	NA	-0.027	-0.1739
2595_10	80.8876	1.98443	2	1.99609	1.95958	1.99369	0.4679	0.5333	0.5065	0.4316	0.5066	0.5385	0.5	0.6818	0.4	0.3214	-0.1507	0.0625	-0.3462	0.0732	0.3655
2605_40	78.5056	1	1	1.6729	1.49798	1	0	0	0.2143	0.1421	0	0	0	0.2381	0.15	0	NA	NA	-0.1111	-0.0556	NA
2609_24	70.7865	1	1	1.95041	1.60652	1.388	0	0	0.419	0.1842	0.1083	0	0	0.381	0.2	0.037	NA	NA	0.0909	-0.0857	0.6579
2614_59	44.7753	1.30769	1.66667	1.33404	1.69396	1.84825	0.0769	0.1667	0.0887	0.2263	0.3228	0.0769	0.1667	0.0909	0.15	0.25	0	0	-0.0244	0.3372	0.2254
2617_27	103.202	1	1	1.51873	1	1	0	0	0.1491	0	0	0	0	0.1579	0	0	NA	NA	-0.0588	NA	NA
2630_135	30.2921	1	1	1.58567	1.51873	1.27673	0	0	0.1762	0.1491	0.0726	0	0	0.1905	0.1579	0.0741	NA	NA	-0.0811	-0.0588	-0.0196
2632_19	127.652	1.52923	1.90909	1	1.42068	1.484	0.1474	0.3	0	0.114	0.1396	0.1538	0.3333	0	0.1176	0.1481	-0.0435	-0.1111	NA	-0.0323	-0.0612
2638_36	51.0112	1	1	1	1.3641	1.7962	0	0	0	0.0974	0.2826	0	0	0	0.1	0.3333	NA	NA	NA	-0.027	-0.1795
2639_27	81.8876	1.99803	1.99798	1.8672	1.49798	1.29714	0.5303	0.5	0.3355	0.1421	0.0783	0.25	0.3333	0.2273	0.15	0.08	0.5286	0.3333	0.3226	-0.0556	-0.0213
2664_97	41.2809	1.9825	1.98182	1.33404	1.49798	1.84825	0.4697	0.4	0.0909	0.1421	0.3228	0.3333	0.5	0	0.15	0.25	0.2903	-0.25	1	-0.0556	0.2254
2665_15	74.4607	1.65263	1.8	1.95949	1.85147	1.15385	0.2	0.2	0.4338	0.3125	0.0385	0	0.2	0.2353	0.375	0.0385	1	0	0.4576	-0.2	0
2669_105	65.8315	1	1	1.82926	1.3641	1.26753	0	0	0.3052	0.0974	0.0701	0	0	0.2727	0.1	0.0714	NA	NA	0.1064	-0.027	-0.0189
2682_25	25.2584	1	1	1.97575	1.9932	1.99542	0	0	0.461	0.4971	0.5079	0	0	0.4091	0.6316	0.5357	NA	NA	0.1127	-0.2706	-0.0547
2698_51	52.1573	1.9405	2	1.97575	1.76391	1.84825	0.3939	0.5333	0.4589	0.2605	0.3201	0.3333	0.5	0.5	0.3	0.3929	0.1538	0.0625	-0.0896	-0.1515	-0.2273
2701_57	25.6854	1	1	1.47875	1.65241	1.62205	0	0	0.1357	0.2026	0.1944	0	0	0.1429	0.2222	0.2143	NA	NA	-0.0526	-0.0968	-0.102
2703_78	81.2584	1.68615	1.66667	1.99347	1.99637	1.99542	0.2115	0.1667	0.5022	0.5105	0.5066	0.2308	0.1667	0.5	0.55	0.6071	-0.0909	0	0.0043	-0.0773	-0.1984
2704_7	77.5056	1	1	1.33404	1.69396	1.63733	0	0	0.0887	0.2237	0.2009	0	0	0.0909	0.25	0.2222	NA	NA	-0.0244	-0.1176	-0.1064
2710_58	26.5955	1.96695	1.90909	1.46089	1.3641	1.98329	0.4242	0.3	0.1299	0.0974	0.4749	0.5833	0.3333	0.1364	0.1	0.6071	-0.375	-0.1111	-0.05	-0.027	-0.2786
2712_120	84.0225	1.33333	1.66667	1.86323	1.94837	1.89781	0.0833	0.1667	0.3289	0.4118	0.3615	0.0833	0.1667	0.3	0.4444	0.3846	0	0	0.088	-0.0794	-0.0638
2713_57	40.1573	1.33333	1.66667	1.96696	1.99637	1.98329	0.0833	0.1667	0.4416	0.5132	0.4749	0.0833	0.1667	0.5455	0.45	0.6071	0	0	-0.2353	0.1231	-0.2786
2714_105	86.1798	1	1	1.74362	1.51873	1.47023	0	0	0.25	0.1491	0.1349	0	0	0.2857	0.1579	0.1429	NA	NA	-0.1429	-0.0588	-0.0588
2731_115	62.764	1	1	1.82926	1.86323	1	0	0	0.303	0.3263	0	0	0	0.3636	0.4	0	NA	NA	-0.2	-0.2258	NA
2762_13	66.427	1	1	1.19048	1.25	1.3641	0	0	0.0476	0.0625	0.0974	0	0	0.0476	0.0625	0.1	NA	NA	0	0	-0.027
2764_22	28.2921	1	1	1.33404	1.2	1.14286	0	0	0.0887	0.05	0.0357	0	0	0.0909	0.05	0.0357	NA	NA	-0.0244	0	0
2770_121	71.6629	1.99578	2	1.97364	1.88032	1.88656	0.5128	0.5667	0.4548	0.345	0.3561	0.3846	0.1667	0.4762	0.2105	0.1481	0.25	0.7059	-0.0471	0.3898	0.584
2772_62	42.8989	1.99586	1.99798	1.92166	1.76391	1	0.5076	0.4667	0.381	0.2605	0	0.5	0.6667	0.5	0.3	0	0.0149	-0.4286	-0.3125	-0.1515	NA
2778_75	94.1685	1.68615	1.90909	1	1	1.29714	0.2115	0.3	0	0	0.0783	0.2308	0.3333	0	0	0.08	-0.0909	-0.1111	NA	NA	-0.0213
2781_113	50.8876	1	1	1	1.2	1.37605	0	0	0	0.05	0.1045	0	0	0	0.05	0.0357	NA	NA	NA	0	0.6582
2785_39	55.0225	1	1	1.46897	1.73308	1.98346	0	0	0.1286	0.2429	0.4783	0	0	0.1333	0.1333	0.3913	NA	NA	-0.037	0.451	0.1818
2786_77	60.0562	1	1	1.18182	1.3641	1.26753	0	0	0.0455	0.0974	0.0701	0	0	0.0455	0.1	0.0714	NA	NA	0	-0.027	-0.0189
2788_57	94.6854	1	1	1.74362	1.86323	1.96287	0	0	0.25	0.3289	0.4416	0	0	0.2857	0.3	0.3333	NA	NA	-0.1429	0.088	0.2452
2804_10	63.6067	1.33333	1	1.56608	1.60652	1.87523	0.0833	0	0.1688	0.1842	0.3413	0.0833	0	0.1818	0.2	0.4286	0	NA	-0.0769	-0.0857	-0.2558
2814_57	71.5169	1	1.66667	1.96696	1.9932	1.81631	0	0.1667	0.4416	0.4971	0.2976	0	0.1667	0.5455	0.6316	0.3571	NA	0	-0.2353	-0.2706	-0.2
2867_44	115.742	1.52923	1.66667	1.33404	1	1.76449	0.1538	0.1667	0.0887	0	0.2646	0	0.1667	0.0909	0	0.3077	1	0	-0.0244	NA	-0.1628
2892_90	70.7191	1.86975	2	1	1	1	0.3205	0.5667	0	0	0	0.3846	0.1667	0	0	0	-0.2	0.7059	NA	NA	NA
2904_42	27.1685	1.89723	1.90909	1.99331	1.91395	1.99597	0.3409	0.3	0.5	0.3787	0.5167	0.4167	0.3333	0.55	0.1176	0.2	-0.2222	-0.1111	-0.1	0.6893	0.6129
2908_22	96.7303	1.97199	1.99798	1.65286	1.9546	1.68252	0.4423	0.4667	0.2056	0.424	0.2222	0.4615	0.6667	0.2273	0.3684	0.25	-0.0435	-0.4286	-0.1053	0.131	-0.125
2936_35	57.7079	1.79532	1.66667	1.33404	1.49798	1.95667	0.2692	0.1667	0.0887	0.1421	0.4299	0.3077	0.1667	0.0909	0.15	0.4643	-0.1429	0	-0.0244	-0.0556	-0.08
2940_128	42.5955	1	1	1	1	1.49856	0	0	0	0	0.1462	0	0	0	0	0.0769	NA	NA	NA	NA	0.4737
2947_84	41.9663	1.97199	1.99798	1.65286	1.49798	1.99562	0.4423	0.5	0.2078	0.1421	0.5079	0.4615	0.3333	0.1364	0.15	0.5714	-0.0435	0.3333	0.3437	-0.0556	-0.125
2990_126	66.764	1.52923	1	1	1	1.14286	0.1474	0	0	0	0.0357	0.1538	0	0	0	0.0357	-0.0435	NA	NA	NA	0
2996_138	77.2921	1.97199	2	1.82926	1.89742	1.98329	0.4423	0.5333	0.3052	0.3579	0.4722	0.4615	0.5	0.2727	0.35	0.75	-0.0435	0.0625	0.1064	0.0221	-0.5882
3017_139	23.1685	1	1	1	1.54118	1.98329	0	0	0	0.1569	0.4762	0	0	0	0.1667	0.5357	NA	NA	NA	-0.0625	-0.125
3019_28	56.2809	1	1	1.94065	1.76391	1.97277	0	0	0.4026	0.2605	0.455	0	0	0.5455	0.3	0.5357	NA	NA	-0.3548	-0.1515	-0.1773
3032_35	30.8989	1.52923	1.66667	1	1	1.37605	0.1474	0.1667	0	0	0.1032	0.1538	0.1667	0	0	0.1071	-0.0435	0	NA	NA	-0.0385
3054_8	71.8876	1.95162	1.90909	1.99622	1.94419	1.73435	0.4038	0.3	0.5143	0.4053	0.2487	0.5385	0.3333	0.381	0.55	0.2857	-0.3333	-0.1111	0.2593	-0.3571	-0.1489
3055_49	20.5955	1	1	1.2	1	1.28658	0	0	0.05	0	0.0754	0	0	0.05	0	0.0769	NA	NA	0	NA	-0.0204
3059_113	94.8202	1.72332	2	1.56608	1.3641	1.55173	0.2273	0.5	0.171	0.0974	0.1653	0.25	0.8	0.0909	0.1	0.1786	-0.1	-0.6	0.4684	-0.027	-0.08
3089_45	106.831	1.97199	1.90909	1.56608	1.3641	1.55173	0.4423	0.3	0.1688	0.0974	0.1653	0.4615	0.3333	0.1818	0.1	0.1786	-0.0435	-0.1111	-0.0769	-0.027	-0.08
3091_121	24.3933	1.99586	2	1.98114	1.99653	1.84825	0.5076	0.5	0.4738	0.5117	0.3214	0.5	0.75	0.3333	0.5263	0.3214	0.0149	-0.5	0.2965	-0.0286	0
3092_97	127.91	1	1	1.96696	1.85816	1.99489	0	0	0.4437	0.3203	0.5031	0	0	0.4545	0.3889	0.6923	NA	NA	-0.0244	-0.2143	-0.3761
3103_109	100.809	1	1	1.56608	1	1	0	0	0.1688	0	0	0	0	0.1818	0	0	NA	NA	-0.0769	NA	NA
3114_102	25.618	1.86975	1.99798	1.88237	1.97965	1.98699	0.3205	0.4667	0.3452	0.4658	0.4881	0.3846	0.6667	0.3333	0.5	0.3571	-0.2	-0.4286	0.0345	-0.0734	0.2683
3123_9	15.7978	1	1	1.47875	1.76391	1	0	0	0.1357	0.2632	0	0	0	0.1429	0.2	0	NA	NA	-0.0526	0.24	NA
3130_61	57.6966	1	1	1.33404	1.60652	1	0	0	0.0909	0.1868	0	0	0	0	0.1	0	NA	NA	1	0.4648	NA
3137_122	54.8427	1.99897	2	1.78216	1.78492	1.96287	0.5182	0.5	0.2749	0.2719	0.4387	0.6364	0.8333	0.2273	0.3158	0.4815	-0.2281	-0.6667	0.1732	-0.1613	-0.0974
3149_22	26.382	1	1.8	1.46089	1.3641	1.73435	0	0.2	0.1299	0.0974	0.25	0	0.2	0.1364	0.1	0.2143	NA	0	-0.05	-0.027	0.1429
3160_39	60.5056	1.82872	1.99798	1.8672	1.3641	1.93501	0.2879	0.4667	0.3355	0.0974	0.4015	0.3333	0.6667	0.2273	0.1	0.3846	-0.1579	-0.4286	0.3226	-0.027	0.0421
3162_138	80.1573	1	1	1.46089	1.76391	1	0	0	0.1299	0.2605	0	0	0	0.1364	0.3	0	NA	NA	-0.05	-0.1515	NA
3169_131	65.1461	1.95162	1.98182	1	1	1	0.4103	0.4333	0	0	0	0.3846	0.1667	0	0	0	0.0625	0.6154	NA	NA	NA
3172_133	125.73	1	1	1	1.3641	1.56656	0	0	0	0.0974	0.1709	0	0	0	0.1	0.1852	NA	NA	NA	-0.027	-0.0833
3176_32	31.7753	1	1	1	1	1.46089	0	0	0	0	0.132	0	0	0	0	0.0455	NA	NA	NA	NA	0.6557
3178_61	74.8202	1	1	1	1	1.56656	0	0	0	0	0.1709	0	0	0	0	0.1852	NA	NA	NA	NA	-0.0833
3182_44	71.191	1.89723	1.66667	1	1	1	0.3409	0.1667	0	0	0	0.4167	0.1667	0	0	0	-0.2222	0	NA	NA	NA
3186_118	26.6292	1	1	1.8672	1.49798	1.98699	0	0	0.3355	0.1421	0.4841	0	0	0.2273	0.15	0.5714	NA	NA	0.3226	-0.0556	-0.1803
3193_120	66.0112	1.86975	2	1.82926	1.81946	1.94585	0.3269	0.5667	0.3052	0.2974	0.414	0.2308	0.3333	0.2727	0.25	0.5	0.2941	0.4118	0.1064	0.1593	-0.2077
3225_24	59.1124	1.98443	1.98182	1.99729	1.99708	1.96974	0.4744	0.4	0.5286	0.5167	0.4526	0.3846	0.5	0.1333	0.4375	0.3043	0.1892	-0.25	0.7477	0.1532	0.3275
3226_139	69.764	1	1.66667	1.18182	1	1.58214	0	0.1667	0.0455	0	0.1769	0	0.1667	0.0455	0	0.1923	NA	0	0	NA	-0.087
3236_95	55.6629	1.98443	1.99798	1.92166	1.60652	1.94585	0.4744	0.5	0.381	0.1842	0.4167	0.3846	0.3333	0.5	0.2	0.3571	0.1892	0.3333	-0.3125	-0.0857	0.1429
3238_30	80.9663	1.30769	1.66667	1.65286	1.51873	1.96554	0.0769	0.1667	0.2056	0.1491	0.4431	0.0769	0.1667	0.2273	0.1579	0.5	0	0	-0.1053	-0.0588	-0.1284
3251_90	71.618	1	1	1.46089	1.62873	1.99208	0	0	0.132	0.1959	0.4987	0	0	0.0455	0.1053	0.5	NA	NA	0.6557	0.4627	-0.0027
3255_50	68.3034	1.79532	1.90909	1.98734	1.9932	1.99542	0.2692	0.3333	0.4848	0.5	0.5079	0.3077	0	0.5	0.5263	0.5357	-0.1429	1	-0.0312	-0.0526	-0.0547
3272_98	84.8989	1.68615	1	1.97112	1.94419	1.89792	0.2115	0	0.4474	0.4105	0.3638	0.2308	0	0.55	0.35	0.3214	-0.0909	NA	-0.2294	0.1474	0.1164
3278_84	72.5843	1	1	1.18182	1.21053	1.68252	0	0	0.0455	0.0526	0.2222	0	0	0.0455	0.0526	0.25	NA	NA	0	0	-0.125
3279_21	55.4607	1.86975	1.90909	1.65286	1.49798	1.14286	0.3205	0.3	0.2078	0.1421	0.0357	0.3846	0.3333	0.1364	0.15	0.0357	-0.2	-0.1111	0.3437	-0.0556	0
3283_122	57.0899	1	1	1.89756	1.69396	1.55173	0	0	0.3571	0.2263	0.1667	0	0	0.4545	0.15	0.1071	NA	NA	-0.2727	0.3372	0.3571
3302_121	82.0449	1	1	1	1	1.55173	0	0	0	0	0.1667	0	0	0	0	0.1071	NA	NA	NA	NA	0.3571
3319_20	31.8315	1.33333	1.90909	1.72407	1.67763	1.27673	0.0833	0.3	0.2403	0.2132	0.0726	0.0833	0.3333	0.2727	0.2353	0.0741	0	-0.1111	-0.1351	-0.1034	-0.0196
3343_105	17.9101	1.70588	1	1.86323	1.22222	1.41429	0.2083	0	0.3263	0.0556	0.115	0.2222	0	0.4	0.0556	0.12	-0.0667	NA	-0.2258	0	-0.0435
3346_37	35.764	1.30769	1	1.18182	1.2	1.26753	0.0769	0	0.0455	0.05	0.0701	0.0769	0	0.0455	0.05	0.0714	0	NA	0	0	-0.0189
3350_13	19.191	1	1	1	1	1.388	0	0	0	0	0.1068	0	0	0	0	0.1111	NA	NA	NA	NA	-0.04
3354_8	66.3146	1.99578	1.99798	1.56608	1.86323	1.73435	0.5064	0.5	0.171	0.3316	0.2487	0.5385	0.3333	0.0909	0.2	0.2857	-0.0633	0.3333	0.4684	0.3968	-0.1489
3356_38	83.1573	1.30769	1.66667	1.8672	1.71609	1.71357	0.0769	0.1667	0.3355	0.2339	0.2369	0.0769	0.1667	0.2273	0.2632	0.2692	0	0	0.3226	-0.125	-0.1364
3366_70	62.7528	1	1	1.72407	1.81946	1.62205	0	0	0.2403	0.3	0.1958	0	0	0.2727	0.15	0.1429	NA	NA	-0.1351	0.5	0.2703
3370_98	19.1461	1.33333	1	1.28571	1.88032	1.96616	0.0833	0	0.0714	0.3421	0.445	0.0833	0	0.0714	0.3158	0.4	0	NA	0	0.0769	0.1011
3376_34	119.921	1.72332	1.99798	1.56608	1.62873	1.93763	0.2273	0.5	0.1688	0.193	0.4022	0.25	0.3333	0.1818	0.2105	0.4583	-0.1	0.3333	-0.0769	-0.0909	-0.1396
3377_63	73.2022	1	1	1.18182	1.2	1.77863	0	0	0.0455	0.05	0.2751	0	0	0.0455	0.05	0.25	NA	NA	0	0	0.0913
3382_16	56.3933	1.68615	2	1.46089	1.49798	1.14286	0.2115	0.5333	0.1299	0.1421	0.0357	0.2308	0.5	0.1364	0.15	0.0357	-0.0909	0.0625	-0.05	-0.0556	0
3384_12	23.6517	1.99895	2	1.99708	1.99578	1.99639	0.5139	0.5	0.5042	0.5	0.5065	0.6667	0.8	0.8125	0.6923	0.7273	-0.2973	-0.6	-0.6116	-0.3846	-0.4359
3387_141	17.8427	1	1	1.25	1.62069	1.38122	0	0	0.0625	0.1857	0.1023	0	0	0.0625	0.2	0.1053	NA	NA	0	-0.0769	-0.0286
3394_8	30.2921	1.9405	2	1.97575	1.99541	1.98925	0.3939	0.55	0.4567	0.5033	0.4923	0.3333	0.4	0.5909	0.6667	0.4231	0.1538	0.2727	-0.2938	-0.3247	0.1406
3424_68	31.7978	1	1	1.33404	1.2	1.47023	0	0	0.0887	0.05	0.1349	0	0	0.0909	0.05	0.1429	NA	NA	-0.0244	0	-0.0588
3443_138	54.4382	1	1	1	1	1.388	0	0	0	0	0.1068	0	0	0	0	0.1111	NA	NA	NA	NA	-0.04
3444_79	102.506	1.99595	2	1	1	1	0.5091	0.6	0	0	0	0.4545	0.2	0	0	0	0.1071	0.6667	NA	NA	NA
3447_54	52.191	1.99803	2	1.60652	1.95949	1.97409	0.5227	0.5333	0.1868	0.4301	0.4633	0.4167	0.6667	0.1	0.3529	0.2	0.2029	-0.25	0.4648	0.1795	0.5683
3465_70	17.4157	1	1	1	1.65241	1	0	0	0	0.2026	0	0	0	0	0.2222	0	NA	NA	NA	-0.0968	NA
3472_113	140.034	1	1	1.62873	1.22222	1.14286	0	0	0.193	0.0556	0.0357	0	0	0.2105	0.0556	0.0357	NA	NA	-0.0909	0	0
3497_84	129.483	1	1	1.46089	1.51873	1.484	0	0	0.1299	0.1491	0.1396	0	0	0.1364	0.1579	0.1481	NA	NA	-0.05	-0.0588	-0.0612
3503_114	79.3933	1	1	1	1	1.88403	0	0	0	0	0.3498	0	0	0	0	0.2609	NA	NA	NA	NA	0.2542
3507_108	77.4831	1.68615	1.90909	1.94065	1.98933	1.95299	0.2115	0.3	0.4026	0.4935	0.4259	0.2308	0.3333	0.5455	0.3333	0.3704	-0.0909	-0.1111	-0.3548	0.3245	0.1304
3526_71	74.3708	1.91937	1.99798	1	1	1	0.3654	0.4667	0	0	0	0.4615	0.6667	0	0	0	-0.2632	-0.4286	NA	NA	NA
3527_109	19.5169	1.36364	1	1.92389	1.98984	1.99369	0.0909	0	0.3816	0.4912	0.504	0.0909	0	0.5	0.4737	0.4643	0	NA	-0.3103	0.0357	0.0787
3528_53	27.1798	1	1	1	1	1.55173	0	0	0	0	0.1667	0	0	0	0	0.1071	NA	NA	NA	NA	0.3571
3538_19	116.36	1	1	1.18182	1.38122	1	0	0	0.0455	0.1023	0	0	0	0.0455	0.1053	0	NA	NA	0	-0.0286	NA
3541_32	58.1461	1.86975	1	1	1	1.14815	0.3269	0	0	0	0.037	0.2308	0	0	0	0.037	0.2941	NA	NA	NA	0
3542_5	37.7303	1.99776	1.98182	1	1.2	1.14286	0.5192	0.4333	0	0.05	0.0357	0.4615	0.1667	0	0.05	0.0357	0.1111	0.6154	NA	0	0
3552_10	37.764	1.72332	1.90909	1.99609	1.99637	1.95667	0.2273	0.3	0.5065	0.5105	0.4312	0.25	0.3333	0.6818	0.55	0.3929	-0.1	-0.1111	-0.3462	-0.0773	0.089
3554_24	56.7191	1	1	1.8672	1.98585	1.96554	0	0	0.3312	0.4789	0.4444	0	0	0.4091	0.55	0.4286	NA	NA	-0.2353	-0.1484	0.0357
3558_135	32.618	1	1	1.98585	1.99653	1.68252	0	0	0.4763	0.5146	0.2235	0	0	0.65	0.4211	0.1786	NA	NA	-0.3646	0.1818	0.2012
3579_106	31.9551	1	1	1.97575	1.97112	1.99542	0	0	0.461	0.4447	0.504	0	0	0.4091	0.65	0.75	NA	NA	0.1127	-0.4615	-0.4882
3583_135	74.6629	1.33333	1	1.34843	1.49798	1	0.0833	0	0.0929	0.1421	0	0.0833	0	0.0952	0.15	0	0	NA	-0.0256	-0.0556	NA
3584_132	85.9775	1.99776	2	1	1	1	0.5192	0.5333	0	0	0	0.4615	0.5	0	0	0	0.1111	0.0625	NA	NA	NA
3615_57	80.4944	1.86975	1.99798	1.98239	1.99331	1.99478	0.3269	0.4667	0.474	0.5079	0.5093	0.2308	0.6667	0.4545	0.25	0.3571	0.2941	-0.4286	0.0411	0.5078	0.2987
3616_8	51.427	1.99803	2	1.56608	1.76391	1.93273	0.5303	0.5333	0.1688	0.2632	0.3995	0.25	0.6667	0.1818	0.2	0.3929	0.5286	-0.25	-0.0769	0.24	0.0166
3634_116	109.067	1	1	1.88237	1.65241	1.32077	0	0	0.3429	0.2026	0.085	0	0	0.4286	0.2222	0.087	NA	NA	-0.25	-0.0968	-0.0233
3640_140	16.6292	1.99895	1	1.9967	1.99331	1.91981	0.5417	0	0.5131	0.5	0.3877	0.2222	0	0.5	0.55	0.1667	0.5897	NA	0.0255	-0.1	0.5701
3646_39	93.618	1.72332	1.66667	1	1	1	0.2273	0.1667	0	0	0	0.25	0.1667	0	0	0	-0.1	0	NA	NA	NA
3659_61	34.3933	1	1	1	1	1.37605	0	0	0	0	0.1032	0	0	0	0	0.1071	NA	NA	NA	NA	-0.0385
3663_10	64.2921	1.79532	1.66667	1.99609	1.92389	1.99369	0.2692	0.1667	0.5108	0.3842	0.5013	0.3077	0.1667	0.5	0.4	0.6071	-0.1429	0	0.0212	-0.0411	-0.2111
3674_129	113.562	1	1	1.95041	1.89742	1.40072	0	0	0.4143	0.3553	0.1108	0	0	0.5714	0.45	0.1154	NA	NA	-0.3793	-0.2667	-0.0417
3687_64	82.6292	1	1	1.97364	1.86323	1.77863	0	0	0.4524	0.3263	0.2751	0	0	0.5714	0.4	0.25	NA	NA	-0.2632	-0.2258	0.0913
3716_29	40.5506	1	1	1.56608	1.38122	1.15385	0	0	0.1688	0.1023	0.0385	0	0	0.1818	0.1053	0.0385	NA	NA	-0.0769	-0.0286	0
3717_23	85.9213	1.68615	1.66667	1	1	1	0.2115	0.1667	0	0	0	0.2308	0.1667	0	0	0	-0.0909	0	NA	NA	NA
3739_122	33.3933	1.99835	2	1.89756	1.89742	1.93273	0.5256	0.5667	0.3571	0.3553	0.3981	0.3846	0.3333	0.4545	0.45	0.4643	0.2683	0.4118	-0.2727	-0.2667	-0.1661
3765_28	95.8876	1	1	1.46089	1.2	1.47023	0	0	0.1299	0.05	0.1349	0	0	0.1364	0.05	0.1429	NA	NA	-0.05	0	-0.0588
3776_15	53.4382	1.30769	1	1.95548	1.88032	1.84825	0.0769	0	0.4329	0.345	0.3201	0.0769	0	0.1364	0.2105	0.3929	0	NA	0.685	0.3898	-0.2273
3781_75	41.191	1	1	1.72407	1.89742	1.99369	0	0	0.2403	0.3579	0.5	0	0	0.2727	0.35	0.6786	NA	NA	-0.1351	0.0221	-0.3571
3797_69	85.4719	1.79532	1.99798	1	1	1.26753	0.2692	0.5	0	0	0.0701	0.3077	0.3333	0	0	0.0714	-0.1429	0.3333	NA	NA	-0.0189
3799_40	85.0225	1	1	1.18182	1	1.62205	0	0	0.0455	0	0.1944	0	0	0.0455	0	0.2143	NA	NA	0	NA	-0.102
3810_57	97.6067	1.30769	1	1.99655	1.97786	1.84825	0.0769	0	0.5143	0.462	0.3214	0.0769	0	0.4286	0.4737	0.3214	0	NA	0.1667	-0.0253	0
3830_125	73.618	1.79532	1.90909	1.99609	1.97112	1.81631	0.2756	0.3	0.5087	0.4526	0.2976	0.1538	0.3333	0.5909	0.35	0.3571	0.4419	-0.1111	-0.1617	0.2267	-0.2
3836_38	69.9663	1	1	1.80059	1.92389	1.87523	0	0	0.2857	0.3868	0.3413	0	0	0.2381	0.3	0.4286	NA	NA	0.1667	0.2245	-0.2558
3840_29	94.5843	1.95162	2	1.89717	1.89729	1.7393	0.4167	0.5667	0.35	0.3595	0.2484	0.2308	0.1667	0.4375	0.2222	0.1667	0.4462	0.7059	-0.25	0.3818	0.3289
3841_87	35.5618	1.52923	2	1	1	1	0.1474	0.5	0	0	0	0.1538	0.2	0	0	0	-0.0435	0.6	NA	NA	NA
3842_98	107.247	1	1	1.99094	1.9967	1.84825	0	0	0.4913	0.5131	0.3214	0	0	0.6364	0.5	0.3214	NA	NA	-0.2952	0.0255	0
3855_37	57.6292	1.30769	1	1	1.2	1.62205	0.0769	0	0	0.05	0.1944	0.0769	0	0	0.05	0.2143	0	NA	NA	0	-0.102
3857_12	56.8315	1.82872	1.98182	1.62069	1.93008	1.78015	0.2879	0.4	0.1857	0.3875	0.2733	0.3333	0.5	0.2	0.375	0.32	-0.1579	-0.25	-0.0769	0.0323	-0.1707
3858_73	48.427	1.99835	2	1.78216	1.49798	1.63733	0.5256	0.5333	0.2771	0.1421	0.2023	0.3846	0.6667	0.1364	0.15	0.1481	0.2683	-0.25	0.5078	-0.0556	0.2676
3868_21	31.7079	1.56522	1	1.65241	1.76391	1.68252	0.1667	0	0.2026	0.2632	0.2235	0	0	0.2222	0.2	0.1786	1	NA	-0.0968	0.24	0.2012
3876_17	36.3483	1.68615	1	1.65286	1.60652	1.62205	0.2115	0	0.2078	0.1842	0.1944	0.2308	0	0.1364	0.2	0.2143	-0.0909	NA	0.3437	-0.0857	-0.102
3884_135	62.0225	1.91937	1.90909	1.56608	1.76391	1.87523	0.3718	0.3	0.1688	0.2632	0.3439	0.3077	0.3333	0.1818	0.2	0.2857	0.1724	-0.1111	-0.0769	0.24	0.1692
3896_81	63.0787	1.91937	1.66667	1.98734	1.89742	1.77863	0.3782	0.1667	0.4827	0.3553	0.2765	0.1538	0.1667	0.5909	0.45	0.1786	0.5932	0	-0.2242	-0.2667	0.3541
3898_75	88.8202	1.97199	2	1	1.3641	1.99195	0.4487	0.5333	0	0.0974	0.4986	0.3077	0.5	0	0.1	0.4815	0.3143	0.0625	NA	-0.027	0.0343
3919_77	66.4382	1.99835	2	1.95041	1.81946	1.27673	0.5256	0.5333	0.419	0.2947	0.0726	0.3846	0.5	0.381	0.35	0.0741	0.2683	0.0625	0.0909	-0.1875	-0.0196
3925_115	93.0899	1.79532	1.8	1.33404	1.69396	1.89792	0.2756	0.2	0.0887	0.2237	0.3624	0.1538	0.2	0.0909	0.25	0.3929	0.4419	0	-0.0244	-0.1176	-0.0839
3927_30	64.191	1.98443	1.98182	1.33404	1.2	1	0.4679	0.4	0.0887	0.05	0	0.5385	0.5	0.0909	0.05	0	-0.1507	-0.25	-0.0244	0	NA
3936_131	78.0787	1.79532	2	1.99609	1.99637	1.62205	0.2692	0.5333	0.5087	0.5079	0.1944	0.3077	0.5	0.5909	0.65	0.2143	-0.1429	0.0625	-0.1617	-0.2798	-0.102
3951_14	93.0112	1.86975	2	1.99514	1.81946	1.89781	0.3205	0.5667	0.5043	0.2974	0.3631	0.3846	0.3333	0.6364	0.25	0.3077	-0.2	0.4118	-0.2618	0.1593	0.1525
3952_8	80.2584	1.99173	1.98182	1.98734	1.97112	1.99542	0.4936	0.4	0.4784	0.4526	0.5119	0.4615	0.5	0.7727	0.35	0.3214	0.0649	-0.25	-0.6154	0.2267	0.3721
3965_32	125.112	1.95162	1.98182	1.33404	1.3641	1	0.4038	0.4333	0.0887	0.0974	0	0.5385	0.1667	0.0909	0.1	0	-0.3333	0.6154	-0.0244	-0.027	NA
3975_23	86	1.86975	1.66667	1.78216	1.86323	1.73435	0.3205	0.1667	0.2749	0.3289	0.2487	0.3846	0.1667	0.2273	0.3	0.2857	-0.2	0	0.1732	0.088	-0.1489
3979_96	17.3708	1	1	1	1	1.47875	0	0	0	0	0.1357	0	0	0	0	0.1429	NA	NA	NA	NA	-0.0526
3995_73	46.3483	1.99578	2	1.94065	1.94419	1.96554	0.5	0.5333	0.4069	0.4132	0.4418	0.6923	0.5	0.3636	0.25	0.5714	-0.3846	0.0625	0.1064	0.3949	-0.2934
4020_137	79.3708	1.72332	2	1.99063	1.94419	1.95667	0.2348	0.5333	0.4929	0.4105	0.4312	0.0833	0.5	0.5238	0.35	0.3929	0.6452	0.0625	-0.0628	0.1474	0.089
4044_82	26.0112	1	1	1.69396	1.51873	1.7636	0	0	0.2237	0.1491	0.261	0	0	0.25	0.1579	0.1765	NA	NA	-0.1176	-0.0588	0.3239
4065_9	81.0112	1	1	1.88237	1.81946	1.37605	0	0	0.3429	0.2947	0.1032	0	0	0.4286	0.35	0.1071	NA	NA	-0.25	-0.1875	-0.0385
4067_64	66.8315	1	1	1.99639	1.97786	1.91691	0	0	0.5108	0.4561	0.3836	0	0	0.5455	0.6842	0.2857	NA	NA	-0.0678	-0.5	0.2552
4073_19	61.6517	1.99173	2	1	1	1.56656	0.4872	0.5667	0	0	0.1709	0.6154	0.1667	0	0	0.1852	-0.2632	0.7059	NA	NA	-0.0833
4081_9	82.2921	1	1	1.99639	1.99331	1.98243	0	0	0.513	0.5	0.4786	0	0	0.4545	0.55	0.2963	NA	NA	0.1139	-0.1	0.381
4091_15	77.4494	1.99578	1.99798	1.46089	1.49798	1	0.5192	0.5	0.1299	0.1421	0	0.2308	0.3333	0.1364	0.15	0	0.5556	0.3333	-0.05	-0.0556	NA
4092_130	104.315	1.95162	1.98182	1.82926	1.99548	1.99585	0.4167	0.4333	0.303	0.511	0.5108	0.2308	0.1667	0.3636	0.4118	0.4615	0.4462	0.6154	-0.2	0.1942	0.0964
4104_59	25.3708	1	1	1	1.71609	1	0	0	0	0.2339	0	0	0	0	0.2632	0	NA	NA	NA	-0.125	NA
4109_134	77.4831	1.79532	1	1	1	1	0.2692	0	0	0	0	0.3077	0	0	0	0	-0.1429	NA	NA	NA	NA
4113_61	32.6966	1	1	1.49798	1.59194	1.29714	0	0	0.1447	0.1792	0.0783	0	0	0.05	0.0625	0.08	NA	NA	0.6545	0.6512	-0.0213
4120_114	71.0225	1	1	1.94065	1.2	1	0	0	0.4026	0.05	0	0	0	0.5455	0.05	0	NA	NA	-0.3548	0	NA
4137_98	63.9663	1	1	1.82926	1.94419	1.99542	0	0	0.303	0.4105	0.5093	0	0	0.3636	0.35	0.4643	NA	NA	-0.2	0.1474	0.0883
4146_8	31.1573	1.99865	2	1.91088	1.67763	1.37605	0.5227	0.55	0.3738	0.2132	0.1032	0.5	0.4	0.2857	0.2353	0.1071	0.0435	0.2727	0.2357	-0.1034	-0.0385
4157_133	50.9775	1	1	1.65286	1.60652	1	0	0	0.2056	0.1842	0	0	0	0.2273	0.2	0	NA	NA	-0.1053	-0.0857	NA
4158_88	51.427	1.86316	1.99798	1.21053	1	1	0.3091	0.5	0.0526	0	0	0.3636	0.3333	0.0526	0	0	-0.1765	0.3333	0	NA	NA
4165_134	92.1798	1.30769	1.66667	1.19048	1.62873	1.91691	0.0769	0.1667	0.0476	0.193	0.381	0.0769	0.1667	0.0476	0.2105	0.4286	0	0	0	-0.0909	-0.125
4210_131	68.7303	1.52923	1.66667	1.9934	1.99027	1.99195	0.1538	0.1667	0.5095	0.4921	0.5028	0	0.1667	0.1905	0.5	0.2593	1	0	0.6262	-0.016	0.4844
4236_36	110.742	1.99776	1.98182	1.99027	1.9546	1.98988	0.5128	0.4333	0.4895	0.4211	0.4947	0.6154	0.1667	0.6	0.4737	0.3929	-0.2	0.6154	-0.2258	-0.125	0.2059
4241_128	36.8652	1	1	1.92166	1.92389	1	0	0	0.3831	0.3842	0	0	0	0.4091	0.4	0	NA	NA	-0.0678	-0.0411	NA
4248_44	114.067	1.99776	2	1.65286	1	1.66988	0.5256	0.5333	0.2056	0	0.215	0.3077	0.5	0.2273	0	0.24	0.4146	0.0625	-0.1053	NA	-0.1163
4265_47	42.3483	1.68615	2	1.99094	1.92389	1.94086	0.2115	0.5	0.4957	0.3842	0.4088	0.2308	0.8	0.4545	0.4	0.4074	-0.0909	-0.6	0.083	-0.0411	0.0035
4269_57	71.6854	1	1	1.78216	1.69396	1.55173	0	0	0.2749	0.2237	0.1653	0	0	0.2273	0.25	0.1786	NA	NA	0.1732	-0.1176	-0.08
4271_98	74.2247	1.99578	1.98182	1.46089	1.76391	1.77863	0.5064	0.4	0.1299	0.2632	0.2751	0.5385	0.5	0.1364	0.2	0.25	-0.0633	-0.25	-0.05	0.24	0.0913
4275_132	38.5056	1.99929	1.8	1	1	1	0.5222	0.2	0	0	0	0.6	0.2	0	0	0	-0.1489	0	NA	NA	NA
4278_76	18.9775	1.89783	1.8	1.91223	1.94837	1.96869	0.3444	0.2	0.3743	0.415	0.4477	0.2	0.2	0.2632	0.3333	0.5	0.4194	0	0.2969	0.1969	-0.1168
4286_29	102.888	1.97199	1.66667	1.97364	1.54118	1.94869	0.4423	0.1667	0.45	0.1569	0.4185	0.4615	0.1667	0.6667	0.1667	0.4231	-0.0435	0	-0.4815	-0.0625	-0.011
4290_118	56.2135	1.98443	1.98182	1	1	1	0.4679	0.4	0	0	0	0.5385	0.5	0	0	0	-0.1507	-0.25	NA	NA	NA
4295_140	36.3933	1.52923	1.66667	1.18182	1.49798	1.14286	0.1474	0.1667	0.0455	0.1447	0.0357	0.1538	0.1667	0.0455	0.05	0.0357	-0.0435	0	0	0.6545	0
4299_136	70.9775	1	1	1.95548	1.97112	1.77863	0	0	0.4242	0.4447	0.2751	0	0	0.5	0.65	0.25	NA	NA	-0.1786	-0.4615	0.0913
4305_50	45.3708	1	1	1	1	1.47023	0	0	0	0	0.1349	0	0	0	0	0.1429	NA	NA	NA	NA	-0.0588
4306_11	52.9326	1	1.66667	1.99514	1.97112	1.99562	0	0.1667	0.5043	0.4526	0.5106	0	0.1667	0.6364	0.35	0.4286	NA	0	-0.2618	0.2267	0.1606
4319_81	40.2584	1	1	1.94065	1.92389	1.87523	0	0	0.4048	0.3868	0.3413	0	0	0.4545	0.3	0.4286	NA	NA	-0.123	0.2245	-0.2558
4321_82	87.0562	1.68615	1.8	1.96696	1.95958	1.68252	0.2115	0.2	0.4437	0.4263	0.2222	0.2308	0.2	0.4545	0.6	0.25	-0.0909	0	-0.0244	-0.4074	-0.125
4328_37	75.6517	1	1	1.18182	1.49798	1.77863	0	0	0.0455	0.1421	0.2738	0	0	0.0455	0.15	0.3214	NA	NA	0	-0.0556	-0.1739
4339_54	88.809	1	1	1.95041	1.97965	1.91824	0	0	0.4214	0.4632	0.3831	0	0	0.2857	0.6	0.3462	NA	NA	0.322	-0.2955	0.0964
4357_12	26.2135	1	1	1.56551	1.80658	1.97582	0	0	0.1654	0.2843	0.4631	0	0	0.1765	0.3333	0.3846	NA	NA	-0.0667	-0.1724	0.1694
4363_83	37.9213	1	1	1.78216	1.60652	1.37605	0	0	0.2727	0.1842	0.1032	0	0	0.3182	0.2	0.1071	NA	NA	-0.1667	-0.0857	-0.0385
4373_47	55.0787	1	1	1.18182	1.22222	1.63733	0	0	0.0455	0.0556	0.2009	0	0	0.0455	0.0556	0.2222	NA	NA	0	0	-0.1064
4376_24	116.416	1.99173	1.66667	1	1	1	0.4808	0.1667	0	0	0	0.7692	0.1667	0	0	0	-0.6	0	NA	NA	NA
4388_35	46.8764	1	1	1	1.38122	1.7299	0	0	0	0.1053	0.25	0	0	0	0	0.04	NA	NA	NA	1	0.84
4399_45	33.7978	1.79532	1.98182	1.97575	1.89742	1.55173	0.2756	0.4	0.4567	0.3605	0.1653	0.1538	0.5	0.5909	0.25	0.1786	0.4419	-0.25	-0.2938	0.3066	-0.08
4417_20	26.7865	1	1	1.19048	1.7393	1.40072	0	0	0.0476	0.2484	0.1123	0	0	0.0476	0.1667	0.0385	NA	NA	0	0.3289	0.6575
4430_32	25.9438	1	1	1.19048	1.3641	1.37605	0	0	0.0476	0.0974	0.1032	0	0	0.0476	0.1	0.1071	NA	NA	0	-0.027	-0.0385
4434_94	57.573	1	1	1.99609	1.98984	1.37605	0	0	0.5108	0.4971	0.1032	0	0	0.5	0.2632	0.1071	NA	NA	0.0212	0.4706	-0.0385
4462_118	49.3483	1.30769	1.90909	1.19048	1.2	1	0.0769	0.3333	0.0476	0.05	0	0.0769	0	0.0476	0.05	0	0	1	0	0	NA
4467_94	102.393	1	1	1.76391	1.85816	1.92608	0	0	0.2605	0.3203	0.3903	0	0	0.3	0.3889	0.4444	NA	NA	-0.1515	-0.2143	-0.1387
4486_40	17.9888	1.99895	1.8	1.97575	1.83869	1.98925	0.5278	0.2	0.4632	0.3099	0.4892	0.4444	0.2	0.3182	0.2632	0.5769	0.1579	0	0.3131	0.1509	-0.1792
4499_96	94.8876	1	1	1.18182	1.49798	1.82966	0	0	0.0455	0.1447	0.3063	0	0	0.0455	0.05	0.3704	NA	NA	0	0.6545	-0.2093
4516_113	48.5506	1.99776	1.99798	1.99347	1.92389	1.77863	0.5192	0.5	0.5043	0.3842	0.2738	0.4615	0.3333	0.4091	0.4	0.3214	0.1111	0.3333	0.1888	-0.0411	-0.1739
4518_66	33.0899	1.68615	1.98182	1.89756	1.60652	1.68252	0.2115	0.4	0.3571	0.1842	0.2222	0.2308	0.5	0.4545	0.2	0.25	-0.0909	-0.25	-0.2727	-0.0857	-0.125
4524_43	77.7079	1.99578	2	1.78216	1.60652	1.68252	0.5128	0.5667	0.2727	0.1842	0.2222	0.3846	0.1667	0.3182	0.2	0.25	0.25	0.7059	-0.1667	-0.0857	-0.125
4531_9	104.989	1.99586	2	1.6729	1.49798	1.88656	0.5076	0.5667	0.2143	0.1421	0.3533	0.5	0.3333	0.2381	0.15	0.2963	0.0149	0.4118	-0.1111	-0.0556	0.1613
4534_88	66.8764	1	1	1.78216	1.2	1	0	0	0.2727	0.05	0	0	0	0.3182	0.05	0	NA	NA	-0.1667	0	NA
4537_134	101.73	1.9405	2	1.47875	1.69396	1.78015	0.3939	0.6	0.1357	0.2237	0.2783	0.3333	0.2	0.1429	0.25	0.08	0.1538	0.6667	-0.0526	-0.1176	0.7126
4553_32	63.0225	1	1	1.49798	1.2	1.15385	0	0	0.1421	0.05	0.0385	0	0	0.15	0.05	0.0385	NA	NA	-0.0556	0	0
4561_35	113.989	1.79532	1.90909	1.91088	1.99534	1.85676	0.2692	0.3	0.3714	0.5146	0.3267	0.3077	0.3333	0.381	0.2632	0.32	-0.1429	-0.1111	-0.0256	0.4886	0.0204
4567_96	55.0112	1	1	1.82926	1.97112	1.68252	0	0	0.303	0.45	0.2222	0	0	0.3636	0.45	0.25	NA	NA	-0.2	0	-0.125
4587_62	80.3596	1	1	1	1	1.388	0	0	0	0	0.1068	0	0	0	0	0.1111	NA	NA	NA	NA	-0.04
4588_106	92.8315	1.86975	1.90909	1.95548	1.97112	1.93501	0.3205	0.3	0.4264	0.4474	0.4	0.3846	0.3333	0.4091	0.55	0.4615	-0.2	-0.1111	0.0406	-0.2294	-0.1538
4589_10	82.9101	1.98443	1.98182	1	1	1	0.4679	0.4333	0	0	0	0.5385	0.1667	0	0	0	-0.1507	0.6154	NA	NA	NA
4592_38	53.0899	1	1	1.4	1.23529	1.28658	0	0	0.1111	0.0588	0.0754	0	0	0	0.0588	0.0769	NA	NA	1	0	-0.0204
4593_134	44.4157	1.52923	2	1.94065	1.97112	1.79283	0.1474	0.5333	0.4026	0.4474	0.2849	0.1538	0.6667	0.5455	0.55	0.1852	-0.0435	-0.25	-0.3548	-0.2294	0.35
4599_56	80.427	1	1	1.72407	1.2	1.89792	0	0	0.2403	0.05	0.3624	0	0	0.2727	0.05	0.3929	NA	NA	-0.1351	0	-0.0839
4610_38	86.9663	1.30769	1.98182	1.78216	1.88032	1.47023	0.0769	0.4	0.2727	0.3392	0.1349	0.0769	0.5	0.3182	0.4211	0.1429	0	-0.25	-0.1667	-0.2414	-0.0588
4614_30	72.2135	1	1.66667	1.98239	1.96804	1.98243	0	0.1667	0.474	0.4444	0.4772	0	0.1667	0.4545	0.4211	0.3704	NA	0	0.0411	0.0526	0.2239
4620_140	53.3483	1.52923	1.66667	1.78216	1.86323	1.97277	0.1474	0.1667	0.2727	0.3263	0.459	0.1538	0.1667	0.3182	0.4	0.3214	-0.0435	0	-0.1667	-0.2258	0.2997
4625_33	36.8427	1	1	1.95949	1.9929	1.9098	0	0	0.4375	0.5037	0.3775	0	0	0.1176	0.3529	0.1304	NA	NA	0.7311	0.2993	0.6545
4636_51	87.1573	1	1	1	1	1.62205	0	0	0	0	0.1944	0	0	0	0	0.2143	NA	NA	NA	NA	-0.102
4646_76	45.6854	1.99578	1.98182	1.80059	1.97112	1.98329	0.5128	0.4	0.2833	0.45	0.4762	0.3846	0.5	0.3333	0.45	0.5357	0.25	-0.25	-0.1765	0	-0.125
4651_32	28.9888	1	1	1.56608	1.2	1.14815	0	0	0.1688	0.05	0.037	0	0	0.1818	0.05	0.037	NA	NA	-0.0769	0	0
4653_82	74.6742	1	1	1	1.56522	1.42877	0	0	0	0.1591	0.1196	0	0	0	0.1667	0.125	NA	NA	NA	-0.0476	-0.0455
4660_14	36.5843	1.97199	1.90909	1.89756	1.99027	1.99208	0.4423	0.3	0.3615	0.4947	0.5	0.4615	0.3333	0.2727	0.4	0.4286	-0.0435	-0.1111	0.2455	0.1915	0.1429
4689_29	74.5843	1	1	1.82926	1.89742	1.55173	0	0	0.303	0.3579	0.1667	0	0	0.3636	0.35	0.1071	NA	NA	-0.2	0.0221	0.3571
4691_115	32.6966	1	1	1.78216	1.89742	1.68252	0	0	0.2749	0.3579	0.2222	0	0	0.2273	0.35	0.25	NA	NA	0.1732	0.0221	-0.125
4696_60	57.4494	1.99776	1.99798	1.98734	1.97112	1.69777	0.5192	0.5	0.4827	0.4553	0.2308	0.4615	0.3333	0.5909	0.25	0.1852	0.1111	0.3333	-0.2242	0.4509	0.1975
4700_137	36.5169	1	1	1.95548	1.76391	1.82966	0	0	0.4286	0.2605	0.3091	0	0	0.3182	0.3	0.2222	NA	NA	0.2576	-0.1515	0.2811
4702_44	77.2135	1	1	1	1	1.55173	0	0	0	0	0.1653	0	0	0	0	0.1786	NA	NA	NA	NA	-0.08
4705_73	59.5393	1.99173	1.99798	1.82926	1	1.55173	0.5	0.4667	0.3052	0	0.1653	0.3077	0.6667	0.2727	0	0.1786	0.3846	-0.4286	0.1064	NA	-0.08
4706_111	30.618	1.72332	1.8	1.78216	1.86323	1.99208	0.2273	0.2	0.2749	0.3289	0.4987	0.25	0.2	0.2273	0.3	0.5	-0.1	0	0.1732	0.088	-0.0027
4707_32	30.7079	1.92398	1.66667	1	1	1	0.3727	0.1667	0	0	0	0.2727	0.1667	0	0	0	0.2683	0	NA	NA	NA
4713_95	19.7079	1.99124	2	1.62873	1.83869	1.68252	0.4924	0.5833	0.193	0.307	0.2222	0.4167	0.25	0.2105	0.3684	0.25	0.1538	0.5714	-0.0909	-0.2	-0.125
4718_91	56.6629	1.99173	1.90909	1	1.38122	1.26753	0.4872	0.3333	0	0.1023	0.0701	0.6154	0	0	0.1053	0.0714	-0.2632	1	NA	-0.0286	-0.0189
4721_84	105.124	1.97199	2	1.56608	1.93644	1.96869	0.4423	0.5667	0.1688	0.4035	0.4508	0.4615	0.3333	0.1818	0.2105	0.3462	-0.0435	0.4118	-0.0769	0.4783	0.2321
4727_121	47.8539	1.52923	1.66667	1.33404	1.60652	1.26753	0.1474	0.1667	0.0887	0.1842	0.0701	0.1538	0.1667	0.0909	0.2	0.0714	-0.0435	0	-0.0244	-0.0857	-0.0189
4729_73	55.2022	1	1	1.65286	1	1	0	0	0.2056	0	0	0	0	0.2273	0	0	NA	NA	-0.1053	NA	NA
4730_17	13.4944	1	1	1.49798	1.44355	1.40072	0	0	0.1421	0.1208	0.1108	0	0	0.15	0.125	0.1154	NA	NA	-0.0556	-0.0345	-0.0417
4738_24	45.0449	1.68615	1.98182	1.65286	1.69396	1.14815	0.2115	0.4333	0.2056	0.2237	0.037	0.2308	0.1667	0.2273	0.25	0.037	-0.0909	0.6154	-0.1053	-0.1176	0
4743_31	97.9438	1.30769	1.66667	1.65286	1.22222	1	0.0769	0.1667	0.2056	0.0556	0	0.0769	0.1667	0.2273	0.0556	0	0	0	-0.1053	0	NA
4750_103	78.2022	1.98443	1.90909	1.99027	1.99331	1.97277	0.4744	0.3	0.5026	0.5053	0.459	0.3846	0.3333	0.1	0.35	0.3214	0.1892	-0.1111	0.801	0.3073	0.2997
4756_105	35.3371	1	1	1.18182	1.89742	1.14286	0	0	0.0455	0.3579	0.0357	0	0	0.0455	0.35	0.0357	NA	NA	0	0.0221	0
4759_46	66.4944	1	1	1.74362	1.94537	1.96287	0	0	0.25	0.4048	0.4416	0	0	0.2857	0.4	0.3333	NA	NA	-0.1429	0.0118	0.2452
4767_141	57.236	1.98443	1.99798	1.78216	1.71609	1.73435	0.4679	0.5	0.2727	0.2339	0.2487	0.5385	0.3333	0.3182	0.2632	0.2857	-0.1507	0.3333	-0.1667	-0.125	-0.1489
4777_25	60.8652	1	1	1.33404	1.60652	1.62205	0	0	0.0887	0.1842	0.1944	0	0	0.0909	0.2	0.2143	NA	NA	-0.0244	-0.0857	-0.102
4779_86	66.4944	1	1	1.82926	1.60652	1.81631	0	0	0.303	0.1842	0.2989	0	0	0.3636	0.2	0.2857	NA	NA	-0.2	-0.0857	0.0442
4785_24	22.0562	1	1	1	1.3641	1.71357	0	0	0	0.0974	0.2369	0	0	0	0.1	0.2692	NA	NA	NA	-0.027	-0.1364
4787_84	58.7303	1	1	1	1.21053	1.388	0	0	0	0.0526	0.1068	0	0	0	0.0526	0.1111	NA	NA	NA	0	-0.04
4808_137	46.4607	1.99803	1.98182	1.99347	1.86323	1.89792	0.5303	0.4	0.5	0.3289	0.3611	0.25	0.5	0.5909	0.3	0.4643	0.5286	-0.25	-0.1818	0.088	-0.2857
4815_77	59.8202	1	1	1.34843	1.2	1.55173	0	0	0.0929	0.05	0.1653	0	0	0.0952	0.05	0.1786	NA	NA	-0.0256	0	-0.08
4816_65	24.3258	1.36364	1.8	1	1	1.94585	0.0909	0.2	0	0	0.414	0.0909	0.2	0	0	0.5	0	0	NA	NA	-0.2077
4820_89	46.7416	1	1	1.49798	1.3641	1	0	0	0.1421	0.0974	0	0	0	0.15	0.1	0	NA	NA	-0.0556	-0.027	NA
4845_88	19.5056	1	1	1.33404	1	1.26753	0	0	0.0887	0	0.0701	0	0	0.0909	0	0.0714	NA	NA	-0.0244	NA	-0.0189
4851_78	48.5169	1	1.66667	1.91088	1.76391	1.84825	0	0.1667	0.3714	0.2605	0.3214	0	0.1667	0.381	0.3	0.3214	NA	0	-0.0256	-0.1515	0
4878_12	52.2022	1	1	1.6729	1.60652	1	0	0	0.2143	0.1842	0	0	0	0.2381	0.2	0	NA	NA	-0.1111	-0.0857	NA
4883_86	49.9888	1.30769	1.66667	1	1.3641	1.87523	0.0769	0.1667	0	0.0974	0.3439	0.0769	0.1667	0	0.1	0.2857	0	0	NA	-0.027	0.1692
4884_99	60.2584	1	1	1.33404	1	1.26753	0	0	0.0887	0	0.0701	0	0	0.0909	0	0.0714	NA	NA	-0.0244	NA	-0.0189
4887_97	27.7303	1	1	1	1.38122	1.37605	0	0	0	0.1023	0.1032	0	0	0	0.1053	0.1071	NA	NA	NA	-0.0286	-0.0385
4894_98	17.6854	1.5	1	1.92389	1.70451	1.97582	0.125	0	0.3816	0.225	0.46	0.125	0	0.5	0.25	0.5385	0	NA	-0.3103	-0.1111	-0.1706
4897_70	46.6517	1	1	1.6729	1	1.47023	0	0	0.2143	0	0.1349	0	0	0.2381	0	0.1429	NA	NA	-0.1111	NA	-0.0588
4909_113	71.191	1.30769	1.66667	1.81946	1.94419	1.92608	0.0769	0.1667	0.2947	0.4132	0.3903	0.0769	0.1667	0.35	0.25	0.4444	0	0	-0.1875	0.3949	-0.1387
4914_8	75.764	1.36364	1	1.80658	1.65241	1.88032	0.0909	0	0.2843	0.2059	0.3421	0.0909	0	0.3333	0.1111	0.3158	0	NA	-0.1724	0.4603	0.0769
4919_105	41.4045	1	1	1.99514	1.92389	1.81631	0	0	0.513	0.3842	0.3003	0	0	0.2727	0.4	0.2143	NA	NA	0.4684	-0.0411	0.2863
4933_99	56.8315	1.95162	1.99798	1.99514	1.99672	1.99208	0.4167	0.5	0.5087	0.5105	0.5	0.2308	0.3333	0.4545	0.6	0.4286	0.4462	0.3333	0.1064	-0.1753	0.1429
4949_43	24.2472	1	1	1.78216	1.89717	1.93273	0	0	0.2727	0.3542	0.3995	0	0	0.3182	0.3125	0.3929	NA	NA	-0.1667	0.1176	0.0166
4960_5	42.0337	1.86975	1.98182	1.78216	1.97965	1.91691	0.3269	0.4	0.2749	0.4684	0.3836	0.2308	0.5	0.2273	0.4	0.2857	0.2941	-0.25	0.1732	0.1461	0.2552
4962_45	132.169	1.99586	1.90909	1.94837	1.87434	1.94363	0.5076	0.3333	0.4183	0.3333	0.41	0.5	0	0.2222	0.2667	0.48	0.0149	1	0.4688	0.2	-0.1707
4966_66	81.4382	1	1	1.65286	1.94419	1.37605	0	0	0.2056	0.4105	0.1032	0	0	0.2273	0.35	0.1071	NA	NA	-0.1053	0.1474	-0.0385
4971_22	30.8652	1.91937	1.98182	1.33404	1.2	1	0.3654	0.4	0.0887	0.05	0	0.4615	0.5	0.0909	0.05	0	-0.2632	-0.25	-0.0244	0	NA
4975_108	29.191	1	1	1.96696	1.95949	1.99489	0	0	0.4437	0.4265	0.5062	0	0	0.4545	0.4706	0.5385	NA	NA	-0.0244	-0.1034	-0.0638
4991_32	68.3371	1	1	1	1.7636	1	0	0	0	0.2574	0	0	0	0	0.2941	0	NA	NA	NA	-0.1429	NA
4992_93	61.0787	1	1	1.18182	1.76391	1.81631	0	0	0.0455	0.2632	0.2989	0	0	0.0455	0.2	0.2857	NA	NA	0	0.24	0.0442
4995_53	47.7528	1	1	1.80658	1.70451	1.63733	0	0	0.2941	0.2292	0.2023	0	0	0	0.125	0.1481	NA	NA	1	0.4545	0.2676
5011_94	95.9101	1	1	1.33404	1.60652	1.90817	0	0	0.0887	0.1868	0.3704	0	0	0.0909	0.1	0.4815	NA	NA	-0.0244	0.4648	-0.3
5012_130	40.0562	1.79532	1.90909	1.92166	1.60652	1.47023	0.2756	0.3	0.381	0.1842	0.1349	0.1538	0.3333	0.5	0.2	0.1429	0.4419	-0.1111	-0.3125	-0.0857	-0.0588
5036_123	42.1348	1.97199	1.97778	1.99347	1.92389	1.99369	0.4487	0.35	0.5	0.3842	0.5026	0.3077	0.4	0.5909	0.4	0.5357	0.3143	-0.1429	-0.1818	-0.0411	-0.0658
5044_46	122.933	1.30769	1.66667	1.91395	1.97786	1.59851	0.0769	0.1667	0.3787	0.462	0.1833	0.0769	0.1667	0.1176	0.4737	0.2	0	0	0.6893	-0.0253	-0.0909
5056_78	68.6629	1	1	1.8672	1.76391	1.14286	0	0	0.3312	0.2605	0.0357	0	0	0.4091	0.3	0.0357	NA	NA	-0.2353	-0.1515	0
5061_5	62.8315	1.79532	1.66667	1.99609	1.99637	1.98988	0.2756	0.1667	0.5108	0.5079	0.4934	0.1538	0.1667	0.5	0.65	0.4643	0.4419	0	0.0212	-0.2798	0.059
5064_99	61.764	1.99578	1.99798	1.56608	1.49798	1.84825	0.5	0.4667	0.1688	0.1421	0.3214	0.6923	0.6667	0.1818	0.15	0.3214	-0.3846	-0.4286	-0.0769	-0.0556	0
5081_61	48.2135	1.82872	1.90909	1.89756	1.95958	1.95968	0.2955	0.3	0.3658	0.4368	0.4387	0.1667	0.3333	0.0909	0.2	0.1739	0.4359	-0.1111	0.7515	0.5422	0.6036
5084_26	38.4494	1	1	1.47875	1.2	1.98699	0	0	0.1357	0.05	0.4828	0	0	0.1429	0.05	0.6429	NA	NA	-0.0526	0	-0.3315
5090_58	20.3596	1.86316	2	1.99521	1.99534	1.99195	0.3091	0.45	0.5095	0.5088	0.4986	0.3636	0.6	0.4286	0.4737	0.4815	-0.1765	-0.3333	0.1589	0.069	0.0343
5102_78	17.9101	1.82872	1.97778	1.86323	1.94419	1.95667	0.2955	0.35	0.3289	0.4105	0.4312	0.1667	0.4	0.3	0.35	0.3929	0.4359	-0.1429	0.088	0.1474	0.089
5105_60	112.191	1.52923	1	1.97112	1.99653	1.9918	0.1474	0	0.45	0.5088	0.5	0.1538	0	0.45	0.6316	0.3846	-0.0435	NA	0	-0.2414	0.2308
5135_87	101.371	1.79532	1.90909	1.84617	1.95958	1.73435	0.2692	0.3333	0.3143	0.4289	0.25	0.3077	0	0.381	0.5	0.2143	-0.1429	1	-0.2121	-0.1656	0.1429
5145_33	100.955	1.99835	2	1.98734	1.86323	1.91691	0.5192	0.5333	0.4913	0.3263	0.3823	0.5385	0.6667	0.2273	0.4	0.3571	-0.037	-0.25	0.5374	-0.2258	0.0657
5146_74	58.9663	1.91937	1.66667	1.18182	1.3641	1.99367	0.3654	0.1667	0.0455	0.0974	0.5	0.4615	0.1667	0.0455	0.1	0.6667	-0.2632	0	0	-0.027	-0.3333
5159_114	29.0449	1	1.97778	1.99541	1.9929	1.79283	0	0.4	0.5131	0.5074	0.2849	0	0	0.3333	0.2353	0.1852	NA	1	0.3503	0.5362	0.35
5172_72	80.3933	1	1	1.84617	1.60652	1.26753	0	0	0.3143	0.1842	0.0701	0	0	0.381	0.2	0.0714	NA	NA	-0.2121	-0.0857	-0.0189
5179_20	77.9438	1.79532	1.99798	1.82926	1.81946	1.55173	0.2692	0.4667	0.3052	0.2947	0.1653	0.3077	0.6667	0.2727	0.35	0.1786	-0.1429	-0.4286	0.1064	-0.1875	-0.08
5206_25	86.1461	1.68615	1	1	1	1	0.2115	0	0	0	0	0.2308	0	0	0	0	-0.0909	NA	NA	NA	NA
5233_48	38.236	1.52923	1.8	1.98239	1.95958	1.99542	0.1474	0.2	0.4762	0.4316	0.504	0.1538	0.2	0.3636	0.4	0.75	-0.0435	0	0.2364	0.0732	-0.4882
5256_96	79.3146	1.68615	1.90909	1.97575	1.92389	1.95667	0.2115	0.3	0.4632	0.3842	0.4312	0.2308	0.3333	0.3182	0.4	0.3929	-0.0909	-0.1111	0.3131	-0.0411	0.089
5290_139	42.2921	1.97199	1.97778	1	1.49798	1.47023	0.4487	0.35	0	0.1421	0.1362	0.3077	0.4	0	0.15	0.0714	0.3143	-0.1429	NA	-0.0556	0.4757
5299_26	29.7191	1.86975	2	1.46089	1.2	1.55173	0.3205	0.5	0.1299	0.05	0.1653	0.3846	0.8	0.1364	0.05	0.1786	-0.2	-0.6	-0.05	0	-0.08
5301_44	104.079	1	1	1.47875	1.65241	1.76449	0	0	0.1381	0.2059	0.2692	0	0	0.0476	0.1111	0.0769	NA	NA	0.6552	0.4603	0.7143
5313_110	80.3371	1	1	1.98734	1.97112	1.99367	0	0	0.487	0.45	0.5028	0	0	0.4091	0.45	0.5185	NA	NA	0.16	0	-0.0312
5317_132	26.5843	1	1	1.99521	1.86323	1.14286	0	0	0.5071	0.3316	0.0357	0	0	0.5238	0.2	0.0357	NA	NA	-0.0329	0.3968	0
5334_5	47.5393	1.99776	1.90909	1.99609	1.99637	1.91691	0.5192	0.3	0.5087	0.5132	0.3823	0.4615	0.3333	0.5909	0.45	0.3571	0.1111	-0.1111	-0.1617	0.1231	0.0657
5343_56	92.3034	1.30769	1.98182	1.6729	1.49798	1.47023	0.0769	0.4	0.2143	0.1421	0.1349	0.0769	0.5	0.2381	0.15	0.1429	0	-0.25	-0.1111	-0.0556	-0.0588
5346_8	81.2022	1.98443	1.98182	1	1.21053	1.81631	0.4744	0.4	0	0.0526	0.2989	0.3846	0.5	0	0.0526	0.2857	0.1892	-0.25	NA	0	0.0442
5352_90	76.4944	1	1	1.80059	1.98984	1.66988	0	0	0.2857	0.4912	0.215	0	0	0.2381	0.4737	0.24	NA	NA	0.1667	0.0357	-0.1163
5370_30	76.8764	1.52923	1.90909	1.82926	1.97112	1.69777	0.1474	0.3	0.3052	0.4526	0.2293	0.1538	0.3333	0.2727	0.35	0.2593	-0.0435	-0.1111	0.1064	0.2267	-0.1304
5401_57	94.8652	1.30769	1	1.71609	1.38122	1	0.0769	0	0.2339	0.1023	0	0.0769	0	0.2632	0.1053	0	0	NA	-0.125	-0.0286	NA
5410_78	40.4607	1.95162	1.90909	1.96696	1.98585	1.98958	0.4103	0.3333	0.4459	0.4842	0.4915	0.3846	0	0.3636	0.35	0.5185	0.0625	1	0.1845	0.2772	-0.0551
5413_44	17.6292	1.99623	1.97778	1.99653	1.99306	1.98958	0.5139	0.35	0.5146	0.5033	0.4929	0.3333	0.4	0.4211	0.3889	0.4444	0.3514	-0.1429	0.1818	0.2273	0.0983
5423_19	51.5618	1.30769	1.66667	1.97575	1.89742	1.89792	0.0769	0.1667	0.461	0.3579	0.3638	0.0769	0.1667	0.4091	0.35	0.3214	0	0	0.1127	0.0221	0.1164
5425_109	18.191	1	1	1	1.76337	1.42877	0	0	0	0.2527	0.1196	0	0	0	0.2857	0.125	NA	NA	NA	-0.1304	-0.0455
5445_99	38.1236	1.99776	1.98182	1.99637	1.99691	1.87303	0.5192	0.4	0.5211	0.5117	0.3431	0.4615	0.5	0.15	0.5789	0.1923	0.1111	-0.25	0.7121	-0.1314	0.4395
5458_87	30.3146	1	1	1.33404	1.65241	1.55173	0	0	0.0887	0.2026	0.1653	0	0	0.0909	0.2222	0.1786	NA	NA	-0.0244	-0.0968	-0.08
5461_40	20.7416	1	1	1	1.2	1.27673	0	0	0	0.05	0.0726	0	0	0	0.05	0.0741	NA	NA	NA	0	-0.0196
5471_103	65.7303	1	1	1.99622	1.99672	1.77863	0	0	0.5143	0.5105	0.2765	0	0	0.381	0.6	0.1786	NA	NA	0.2593	-0.1753	0.3541
5491_127	37.8764	1	1	1	1	1.37605	0	0	0	0	0.1032	0	0	0	0	0.1071	NA	NA	NA	NA	-0.0385
5493_95	58.1124	1.95975	2	1.98706	1.49798	1.90817	0.4182	0.5	0.4952	0.1421	0.3704	0.3636	1	0.0667	0.15	0.4815	0.1304	-1	0.8654	-0.0556	-0.3
5509_73	47.5506	1	1	1.18182	1.2	1.14815	0	0	0.0455	0.05	0.037	0	0	0.0455	0.05	0.037	NA	NA	0	0	0
5510_73	112.685	1	1	1.96696	1.3641	1.65326	0	0	0.4394	0.0974	0.2077	0	0	0.6364	0.1	0.2308	NA	NA	-0.4483	-0.027	-0.1111
5518_28	67.4831	1	1	1.76391	1	1	0	0	0.2605	0	0	0	0	0.3	0	0	NA	NA	-0.1515	NA	NA
5522_87	17.9438	1.33333	2	1.56551	1.62873	1.63382	0.0833	0.4167	0.1654	0.193	0.1976	0.0833	0.5	0.1765	0.2105	0.2174	0	-0.2	-0.0667	-0.0909	-0.1
5545_92	87.8989	1	1	1.99521	1.99807	1.96974	0	0	0.5071	0.522	0.4506	0	0	0.5238	0.4286	0.3913	NA	NA	-0.0329	0.1789	0.1316
5548_17	40.5618	1.68615	2	1	1	1	0.2115	0.25	0	0	0	0.2308	0.25	0	0	0	-0.0909	0	NA	NA	NA
5551_123	156.258	1	1	1.58567	1	1	0	0	0.1762	0	0	0	0	0.1905	0	0	NA	NA	-0.0811	NA	NA
5553_52	30.427	1	1	1	1	1.62205	0	0	0	0	0.1944	0	0	0	0	0.2143	NA	NA	NA	NA	-0.102
5564_82	88.9438	1.86975	2	1.99521	1.83869	1.91223	0.3205	0.5667	0.5048	0.3099	0.3743	0.3846	0.3333	0.619	0.2632	0.2632	-0.2	0.4118	-0.2264	0.1509	0.2969
5569_11	55.6517	1.30769	1.90909	1	1	1.14286	0.0769	0.3	0	0	0.0357	0.0769	0.3333	0	0	0.0357	0	-0.1111	NA	NA	0
5591_83	79.3034	1.79532	1	1	1	1	0.2692	0	0	0	0	0.3077	0	0	0	0	-0.1429	NA	NA	NA	NA
5611_40	44.0899	1.98443	1.97778	1.95041	1.89742	1.87523	0.4679	0.35	0.4167	0.3579	0.3426	0.5385	0.4	0.4762	0.35	0.3571	-0.1507	-0.1429	-0.1429	0.0221	-0.0425
5629_28	43.3371	1.30769	1.66667	1.46089	1.60652	1.14286	0.0769	0.1667	0.1299	0.1842	0.0357	0.0769	0.1667	0.1364	0.2	0.0357	0	0	-0.05	-0.0857	0
5634_14	87.1348	1.95162	1.98182	1.7393	1	1	0.4038	0.4	0.2516	0	0	0.5385	0.5	0.0556	0	0	-0.3333	-0.25	0.7792	NA	NA
5639_101	50.4494	1.79532	1.90909	1.98734	1.95958	1.388	0.2692	0.3	0.4827	0.4316	0.1068	0.3077	0.3333	0.5909	0.4	0.1111	-0.1429	-0.1111	-0.2242	0.0732	-0.04
5660_124	66.4157	1	1	1.97575	1.95958	1.47023	0	0	0.4545	0.4342	0.1349	0	0	0.6818	0.3	0.1429	NA	NA	-0.5	0.3091	-0.0588
5663_126	67.9663	1.95162	1.66667	1.99622	1.99653	1.98329	0.4038	0.1667	0.5095	0.5146	0.4802	0.5385	0.1667	0.5714	0.4211	0.3214	-0.3333	0	-0.1215	0.1818	0.3306
5669_124	25.3258	1	1	1.33404	1.21053	1.93273	0	0	0.0887	0.0526	0.3995	0	0	0.0909	0.0526	0.3929	NA	NA	-0.0244	0	0.0166
5683_119	111.449	1	1.66667	1.99063	1.99637	1.94086	0	0.1667	0.4952	0.5079	0.4088	0	0.1667	0.4286	0.65	0.4074	NA	0	0.1346	-0.2798	0.0035
5690_60	30.6742	1.82872	1.90909	1	1	1	0.2879	0.3333	0	0	0	0.3333	0	0	0	0	-0.1579	1	NA	NA	NA
5692_110	78.5955	1	1	1.98239	1.99672	1.89792	0	0	0.474	0.5105	0.3624	0	0	0.4545	0.6	0.3929	NA	NA	0.0411	-0.1753	-0.0839
5693_46	35.7416	1	1	1.46089	1.2	1	0	0	0.1299	0.05	0	0	0	0.1364	0.05	0	NA	NA	-0.05	0	NA
5701_49	60.2921	1.85294	1	1	1.26667	1.65241	0.3056	0	0	0.0667	0.2059	0.1111	0	0	0.0667	0.1111	0.6364	NA	NA	0	0.4603
5712_58	29.3483	1.72332	1.90909	1.18182	1.3641	1.87523	0.2273	0.3	0.0455	0.0974	0.3426	0.25	0.3333	0.0455	0.1	0.3571	-0.1	-0.1111	0	-0.027	-0.0425
5722_62	107.775	1.99578	1.98182	1.95548	1.9932	1.99195	0.5064	0.4	0.4286	0.5058	0.4972	0.5385	0.5	0.3182	0.3158	0.5556	-0.0633	-0.25	0.2576	0.3757	-0.1175
5723_28	80.4944	1.52923	1.98182	1	1	1.68252	0.1474	0.4	0	0	0.2235	0.1538	0.5	0	0	0.1786	-0.0435	-0.25	NA	NA	0.2012
5724_68	80.9663	1	1	1.18182	1.60652	1.81631	0	0	0.0455	0.1842	0.2976	0	0	0.0455	0.2	0.3571	NA	NA	0	-0.0857	-0.2
5732_5	50.4494	1.30769	1	1.97575	1.99637	1.94086	0.0769	0	0.4589	0.5079	0.4131	0.0769	0	0.5	0.65	0.1852	0	NA	-0.0896	-0.2798	0.5517
5743_55	60.3596	1	1	1.33404	1	1.95667	0	0	0.0887	0	0.4299	0	0	0.0909	0	0.4643	NA	NA	-0.0244	NA	-0.08
5758_123	91.4382	1.97199	2	1.93316	1.95958	1.97731	0.4487	0.5	0.3929	0.4316	0.4644	0.3077	1	0.5238	0.4	0.4815	0.3143	-1	-0.3333	0.0732	-0.0368
5787_89	34.6404	1	1	1.92166	1.99527	1.99195	0	0	0.3853	0.5079	0.4986	0	0	0.3182	0.5	0.4815	NA	NA	0.1742	0.0155	0.0343
5797_116	71.6966	1	1	1.98734	1.99534	1.99478	0	0	0.4892	0.5117	0.5093	0	0	0.3182	0.3684	0.3571	NA	NA	0.3496	0.28	0.2987
5798_34	45.5169	1.36364	1.90909	1.82926	1.2	1.86063	0.0909	0.3	0.303	0.05	0.3305	0.0909	0.3333	0.3636	0.05	0.3333	0	-0.1111	-0.2	0	-0.0086
5803_21	72.427	1.99173	1.98182	1.96696	1.95958	1.87523	0.4936	0.4333	0.4416	0.4316	0.3452	0.4615	0.1667	0.5455	0.4	0.2143	0.0649	0.6154	-0.2353	0.0732	0.3793
5820_42	75.5618	1	1	1.99514	1.97112	1.98586	0	0	0.5065	0.4553	0.4862	0	0	0.5455	0.25	0.3077	NA	NA	-0.0769	0.4509	0.3671
5822_63	26.6742	1	1	1.18182	1	1.47023	0	0	0.0455	0	0.1349	0	0	0.0455	0	0.1429	NA	NA	0	NA	-0.0588
5826_68	69.6404	1.99776	2	1.84617	1.76391	1.47023	0.5128	0.5667	0.3143	0.2605	0.1349	0.6154	0.3333	0.381	0.3	0.1429	-0.2	0.4118	-0.2121	-0.1515	-0.0588
5843_15	22.7865	1	1	1.58567	1.21053	1	0	0	0.1786	0.0526	0	0	0	0.0952	0.0526	0	NA	NA	0.4667	0	NA
5853_140	19.9775	1	1	1.18182	1.4	1	0	0	0.0455	0.1078	0	0	0	0.0455	0.1111	0	NA	NA	0	-0.0303	NA
5854_20	146.067	1	1	1.80658	1.23529	1.83696	0	0	0.2876	0.0588	0.3116	0	0	0.2222	0.0588	0.2917	NA	NA	0.2273	0	0.064
5858_62	89.191	1	1	1.56608	1.2	1.14286	0	0	0.1688	0.05	0.0357	0	0	0.1818	0.05	0.0357	NA	NA	-0.0769	0	0
5884_19	121.494	1	1	1	1	1.47023	0	0	0	0	0.1349	0	0	0	0	0.1429	NA	NA	NA	NA	-0.0588
5887_14	77.7528	1	1	1.46089	1.3641	1.27673	0	0	0.1299	0.0974	0.0726	0	0	0.1364	0.1	0.0741	NA	NA	-0.05	-0.027	-0.0196
5891_108	135.551	1	1	1	1.46897	1.32077	0	0	0	0.1286	0.085	0	0	0	0.1333	0.087	NA	NA	NA	-0.037	-0.0233
5894_133	74.7079	1	1	1.99609	1.95958	1.93273	0	0	0.513	0.4316	0.3981	0	0	0.4091	0.4	0.4643	NA	NA	0.2025	0.0732	-0.1661
5901_34	9.98876	1.80702	1	1.91623	1.99578	1.99541	0.2667	0	0.3667	0.5	0.5065	0.3	0	0.4667	0.6923	0.5556	-0.125	NA	-0.2727	-0.3846	-0.0968
5903_94	84.7978	1.98443	1.98182	1	1	1.37605	0.4744	0.4	0	0	0.1032	0.3846	0.5	0	0	0.1071	0.1892	-0.25	NA	NA	-0.0385
5904_72	25.4944	1	1	1.95548	1.67763	1.85676	0	0	0.4242	0.2132	0.3267	0	0	0.5	0.2353	0.32	NA	NA	-0.1786	-0.1034	0.0204
5908_104	31.6742	1	1	1.46089	1.69396	1.91691	0	0	0.1299	0.2237	0.3823	0	0	0.1364	0.25	0.3571	NA	NA	-0.05	-0.1176	0.0657
5912_111	122.921	1.52923	1.90909	1.65286	1.78492	1.74922	0.1474	0.3	0.2078	0.2719	0.2578	0.1538	0.3333	0.1364	0.3158	0.2222	-0.0435	-0.1111	0.3437	-0.1613	0.1381
5921_79	51.0899	1.95162	2	1	1	1	0.4103	0.5333	0	0	0	0.3846	0.5	0	0	0	0.0625	0.0625	NA	NA	NA
5950_94	47.6404	1	1	1	1.3641	1.37605	0	0	0	0.0974	0.1032	0	0	0	0.1	0.1071	NA	NA	NA	-0.027	-0.0385
5957_97	118.854	1	1	1.18182	1	1.76449	0	0	0.0455	0	0.2662	0	0	0.0455	0	0.2308	NA	NA	0	NA	0.1329
5963_22	47.0562	1	1	1.56608	1.49798	1	0	0	0.1688	0.1421	0	0	0	0.1818	0.15	0	NA	NA	-0.0769	-0.0556	NA
5973_107	81.1348	1	1	1	1	1.47023	0	0	0	0	0.1349	0	0	0	0	0.1429	NA	NA	NA	NA	-0.0588
5975_12	22.8989	1.86975	1.97778	1.97575	1.96804	1.96554	0.3205	0.35	0.461	0.4415	0.4444	0.3846	0.4	0.4091	0.5263	0.4286	-0.2	-0.1429	0.1127	-0.1921	0.0357
5994_93	26.3034	1	1	1.99622	1.95958	1.89792	0	0	0.5119	0.4316	0.3638	0	0	0.4762	0.4	0.3214	NA	NA	0.0698	0.0732	0.1164
5998_69	20.5056	1	1	1.9546	1.99803	1.80658	0	0	0.4298	0.5379	0.2908	0	0	0.1579	0.0833	0.1111	NA	NA	0.6327	0.8451	0.618
6003_114	75.7753	1	1	1.46089	1.60652	1.14286	0	0	0.1299	0.1842	0.0357	0	0	0.1364	0.2	0.0357	NA	NA	-0.05	-0.0857	0
6016_139	89.1573	1.99173	1.90909	1	1	1.27673	0.4936	0.3	0	0	0.0726	0.4615	0.3333	0	0	0.0741	0.0649	-0.1111	NA	NA	-0.0196
6027_76	89.9551	1	1	1.98984	1.69396	1.69777	0	0	0.4942	0.2263	0.2308	0	0	0.3684	0.15	0.1852	NA	NA	0.2544	0.3372	0.1975
6040_56	51.3146	1	1	1.98239	1.60652	1	0	0	0.4719	0.1842	0	0	0	0.5455	0.2	0	NA	NA	-0.156	-0.0857	NA
6044_99	16.2022	1.30769	2	1	1	1	0.0769	0.4167	0	0	0	0.0769	0.5	0	0	0	0	-0.2	NA	NA	NA
6051_71	30.3596	1	1	1.72407	1.3641	1.63733	0	0	0.2424	0.0974	0.2037	0	0	0.1818	0.1	0.0741	NA	NA	0.25	-0.027	0.6364
6052_111	55	1	1	1.96959	1.99555	1.8704	0	0	0.45	0.5083	0.3406	0	0	0.25	0.5	0.1667	NA	NA	0.4444	0.0164	0.5106
6070_141	40.8427	1	1	1.99639	1.95958	1.98988	0	0	0.513	0.4289	0.4907	0	0	0.4545	0.5	0.6071	NA	NA	0.1139	-0.1656	-0.2372
6087_56	66.618	1.52923	2	1	1	1	0.1538	0.25	0	0	0	0	0.25	0	0	0	1	0	NA	NA	NA
6111_73	72.8876	1	1	1.89756	1.97965	1.26753	0	0	0.3615	0.4658	0.0701	0	0	0.2727	0.5	0.0714	NA	NA	0.2455	-0.0734	-0.0189
6170_38	35.2697	1.30769	1	1.65286	1.81946	1.68252	0.0769	0	0.2056	0.2974	0.2235	0.0769	0	0.2273	0.25	0.1786	0	NA	-0.1053	0.1593	0.2012
6172_27	72.5393	1.86975	1	1.99094	1.94419	1.81631	0.3205	0	0.5	0.4079	0.3003	0.3846	0	0.2727	0.45	0.2143	-0.2	NA	0.4545	-0.1032	0.2863
6178_28	48.3483	1	1	1.56608	1.2	1.95667	0	0	0.1688	0.05	0.4325	0	0	0.1818	0.05	0.3214	NA	NA	-0.0769	0	0.2569
6181_14	118.989	1.72332	2	1.46089	1.51873	1	0.2273	0.5333	0.1299	0.1491	0	0.25	0.5	0.1364	0.1579	0	-0.1	0.0625	-0.05	-0.0588	NA
6190_106	94.6067	1	1.66667	1	1	1.47023	0	0.1667	0	0	0.1349	0	0.1667	0	0	0.1429	NA	0	NA	NA	-0.0588
6201_45	30.4157	1.9825	1.98182	1.91623	1.95162	1.27673	0.4697	0.4	0.3762	0.4038	0.0726	0.3333	0.5	0.2	0.5385	0.0741	0.2903	-0.25	0.4684	-0.3333	-0.0196
6226_83	13.7753	1	1	1.85816	1.82881	1.99596	0	0	0.3203	0.2978	0.5138	0	0	0.3889	0.3529	0.3478	NA	NA	-0.2143	-0.1852	0.3231
6227_25	62.4831	1.86975	1.98182	1.91088	1.99331	1.98329	0.3205	0.4	0.3714	0.5	0.4802	0.3846	0.5	0.381	0.55	0.3214	-0.2	-0.25	-0.0256	-0.1	0.3306
6256_85	56.3933	1	1	1.8672	1.76391	1.55173	0	0	0.3312	0.2605	0.1667	0	0	0.4091	0.3	0.1071	NA	NA	-0.2353	-0.1515	0.3571
6258_5	45.3596	1.68615	1.99798	1	1	1	0.2115	0.4667	0	0	0	0.2308	0.6667	0	0	0	-0.0909	-0.4286	NA	NA	NA
6282_42	80.5843	1.79532	1.66667	1.98239	1.97965	1.96554	0.2692	0.1667	0.4762	0.4658	0.4431	0.3077	0.1667	0.3636	0.5	0.5	-0.1429	0	0.2364	-0.0734	-0.1284
6291_27	64.9663	1.52923	1	1.97364	1.99637	1.79283	0.1474	0	0.4619	0.5158	0.2835	0.1538	0	0.1905	0.35	0.2593	-0.0435	NA	0.5876	0.3214	0.0854
6294_15	108.73	1	1	1.8672	1.9546	1.88656	0	0	0.3333	0.4211	0.3533	0	0	0.3182	0.4737	0.2963	NA	NA	0.0455	-0.125	0.1613
6296_133	118.843	1	1	1	1	1.37605	0	0	0	0	0.1032	0	0	0	0	0.1071	NA	NA	NA	NA	-0.0385
6337_87	45.2584	1	1.90909	1.18182	1.2	1	0	0.3	0.0455	0.05	0	0	0.3333	0.0455	0.05	0	NA	-0.1111	0	0	NA
6338_14	103	1.86975	1.66667	1.8672	1.86323	1.79283	0.3269	0.1667	0.3312	0.3263	0.2835	0.2308	0.1667	0.4091	0.4	0.2593	0.2941	0	-0.2353	-0.2258	0.0854
6362_127	129	1	1	1.46089	1.54118	1	0	0	0.1299	0.1569	0	0	0	0.1364	0.1667	0	NA	NA	-0.05	-0.0625	NA
6364_117	59.1685	1.99173	1.98182	1.95548	1.98585	1.97861	0.5	0.4	0.4242	0.4763	0.4669	0.3077	0.5	0.5	0.65	0.5	0.3846	-0.25	-0.1786	-0.3646	-0.0708
6368_63	82.6067	1	1	1	1	1.58214	0	0	0	0	0.1769	0	0	0	0	0.1923	NA	NA	NA	NA	-0.087
6377_61	103.73	1.86975	1.97778	1	1	1.14286	0.3205	0.35	0	0	0.0357	0.3846	0.4	0	0	0.0357	-0.2	-0.1429	NA	NA	0
6386_21	77.8427	1	1	1.97575	1.97112	1.55173	0	0	0.4589	0.4474	0.1667	0	0	0.5	0.55	0.1071	NA	NA	-0.0896	-0.2294	0.3571
6410_67	45.0674	1	1	1.47875	1.76391	1.37605	0	0	0.1357	0.2632	0.1032	0	0	0.1429	0.2	0.1071	NA	NA	-0.0526	0.24	-0.0385
6430_30	85.7416	1	1	1.89756	1.89742	1.91691	0	0	0.3615	0.3605	0.381	0	0	0.2727	0.25	0.4286	NA	NA	0.2455	0.3066	-0.125
6446_116	48.0225	1	1	1.94065	1.99331	1.99542	0	0	0.4091	0.5026	0.5106	0	0	0.2727	0.45	0.3929	NA	NA	0.3333	0.1047	0.2306
6506_90	43.8539	1	1	1	1.76391	1.81631	0	0	0	0.2605	0.2976	0	0	0	0.3	0.3571	NA	NA	NA	-0.1515	-0.2
6519_72	39.5393	1.91937	2	1.99514	1.92389	1.68252	0.3654	0.55	0.5087	0.3868	0.2222	0.4615	0.6	0.4545	0.3	0.25	-0.2632	-0.0909	0.1064	0.2245	-0.125
6521_70	126.202	1.91937	1.98182	1.3641	1.51873	1.41429	0.3718	0.4	0.0974	0.1491	0.115	0.3077	0.5	0.1	0.1579	0.12	0.1724	-0.25	-0.027	-0.0588	-0.0435
6533_95	60.9326	1.98443	2	1.99347	1.99027	1.99585	0.4679	0.5333	0.5022	0.5	0.5154	0.5385	0.5	0.5	0.2	0.2308	-0.1507	0.0625	0.0043	0.6	0.5522
6536_32	79.6517	1.68615	1.66667	1.98665	1.99653	1.91691	0.2179	0.1667	0.4833	0.5117	0.3836	0.0769	0.1667	0.4762	0.5263	0.2857	0.6471	0	0.0148	-0.0286	0.2552
6544_62	39.7303	1.97199	2	1.98665	1.71609	1.94086	0.4487	0.5333	0.481	0.2339	0.4103	0.3077	0.5	0.5714	0.2632	0.3333	0.3143	0.0625	-0.1881	-0.125	0.1875
6556_108	55.1461	1.30769	1	1	1	1.60652	0.0769	0	0	0	0.1895	0.0769	0	0	0	0	0	NA	NA	NA	1
6586_103	94.2584	1.99586	1	1.99094	1.9849	1.98586	0.4924	0	0.4935	0.4766	0.4846	0.8333	0	0.5455	0.5263	0.3846	-0.6923	NA	-0.1053	-0.1043	0.2063
6592_43	69.573	1	1	1.82926	1.60652	1.73435	0	0	0.3052	0.1842	0.2487	0	0	0.2727	0.2	0.2857	NA	NA	0.1064	-0.0857	-0.1489
6612_63	114.236	1.79532	2	1.65286	1.67763	1.56656	0.2692	0.55	0.2078	0.2132	0.1709	0.3077	0.4	0.1364	0.2353	0.1852	-0.1429	0.2727	0.3437	-0.1034	-0.0833
6613_111	97.1461	1	1	1	1.23529	1.51398	0	0	0	0.0588	0.15	0	0	0	0.0588	0.16	NA	NA	NA	0	-0.0667
6618_59	81.3596	1.68615	1	1.99063	1.67763	1.63733	0.2115	0	0.4929	0.2132	0.2023	0.2308	0	0.5238	0.2353	0.1481	-0.0909	NA	-0.0628	-0.1034	0.2676
6630_121	78.6292	1	1	1.18182	1.69396	1.47023	0	0	0.0455	0.2237	0.1349	0	0	0.0455	0.25	0.1429	NA	NA	0	-0.1176	-0.0588
6631_37	112.551	1	1	1.33404	1.38122	1	0	0	0.0887	0.1023	0	0	0	0.0909	0.1053	0	NA	NA	-0.0244	-0.0286	NA
6644_119	117.124	1.72332	2	1.84617	1.49798	1.37605	0.2273	0.5667	0.3167	0.1421	0.1032	0.25	0.1667	0.2857	0.15	0.1071	-0.1	0.7059	0.0977	-0.0556	-0.0385
6649_105	98.2584	1	1.66667	1.95949	1.82872	1.66988	0	0.1667	0.4301	0.2879	0.215	0	0.1667	0.3529	0.3333	0.24	NA	0	0.1795	-0.1579	-0.1163
6655_59	95.427	1.91937	1.99798	1.99609	1.97965	1.98646	0.3718	0.4667	0.5152	0.4684	0.4843	0.3077	0.6667	0.3182	0.4	0.4815	0.1724	-0.4286	0.3824	0.1461	0.0059
6658_9	15.7079	1	1	1	1	1.46089	0	0	0	0	0.1299	0	0	0	0	0.1364	NA	NA	NA	NA	-0.05
6663_64	78.9888	1.52923	1	1.46089	1.49798	1.82966	0.1474	0	0.1299	0.1421	0.3063	0.1538	0	0.1364	0.15	0.3704	-0.0435	NA	-0.05	-0.0556	-0.2093
6675_11	29.764	1	1	1	1	1.87523	0	0	0	0	0.3426	0	0	0	0	0.3571	NA	NA	NA	NA	-0.0425
6676_131	92.5955	1	1	1.99622	1.97112	1.87523	0	0	0.5119	0.45	0.3426	0	0	0.4762	0.45	0.3571	NA	NA	0.0698	0	-0.0425
6711_107	40.0674	1.52923	1	1	1	1.14286	0.1474	0	0	0	0.0357	0.1538	0	0	0	0.0357	-0.0435	NA	NA	NA	0
6718_59	97.4944	1	1	1.60652	1.9932	1.82966	0	0	0.1842	0.5	0.3063	0	0	0.2	0.5263	0.3704	NA	NA	-0.0857	-0.0526	-0.2093
6721_81	100.258	1	1	1.92166	1.78492	1.388	0	0	0.381	0.2719	0.1068	0	0	0.5	0.3158	0.1111	NA	NA	-0.3125	-0.1613	-0.04
6731_70	42.8315	1.52923	1	1.99094	1.89742	1.55173	0.1474	0	0.5	0.3579	0.1653	0.1538	0	0.2727	0.35	0.1786	-0.0435	NA	0.4545	0.0221	-0.08
6737_6	81.7528	1.68615	1.90909	1	1	1	0.2115	0.3	0	0	0	0.2308	0.3333	0	0	0	-0.0909	-0.1111	NA	NA	NA
6755_11	70.5169	1.91937	1.90909	1.94065	1.97112	1.97277	0.3718	0.3	0.4091	0.4526	0.4577	0.3077	0.3333	0.2727	0.35	0.3929	0.1724	-0.1111	0.3333	0.2267	0.1416
6771_73	25.1685	1.99835	2	1.95548	1.94419	1.98329	0.5192	0.55	0.4264	0.4105	0.4775	0.5385	0.4	0.4091	0.35	0.4643	-0.037	0.2727	0.0406	0.1474	0.0277
6783_62	68.3483	1.97199	1.66667	1.96696	1.99527	1.84825	0.4487	0.1667	0.4481	0.5053	0.3228	0.3077	0.1667	0.2727	0.6	0.25	0.3143	0	0.3913	-0.1875	0.2254
6785_71	109.809	1.95162	2	1.99094	1.99027	1.65326	0.4038	0.5333	0.4935	0.4895	0.2077	0.5385	0.6667	0.5455	0.6	0.2308	-0.3333	-0.25	-0.1053	-0.2258	-0.1111
6786_28	48.764	1	1	1.18182	1	1.37605	0	0	0.0455	0	0.1032	0	0	0.0455	0	0.1071	NA	NA	0	NA	-0.0385
6791_46	96.3933	1.82872	1.66667	1.65286	1.3641	1.62205	0.2879	0.1667	0.2056	0.0974	0.1944	0.3333	0.1667	0.2273	0.1	0.2143	-0.1579	0	-0.1053	-0.027	-0.102
6827_40	72.4607	1.79532	1.98182	1	1	1.14286	0.2756	0.4	0	0	0.0357	0.1538	0.5	0	0	0.0357	0.4419	-0.25	NA	NA	0
6859_139	86.2247	1	1	1.33404	1.3641	1.26753	0	0	0.0887	0.0974	0.0701	0	0	0.0909	0.1	0.0714	NA	NA	-0.0244	-0.027	-0.0189
6862_10	30.2022	1.99835	2	1.89756	1.89742	1.26753	0.5192	0.55	0.3636	0.3553	0.0701	0.5385	0.6	0.1818	0.45	0.0714	-0.037	-0.0909	0.5	-0.2667	-0.0189
6869_75	29.7079	1.86975	1	1.95041	1.99541	1.98988	0.3205	0	0.4143	0.5033	0.4934	0.3846	0	0.5714	0.6667	0.4643	-0.2	NA	-0.3793	-0.3247	0.059
6918_85	115.034	1.99865	2	1.92166	1.94043	1.87303	0.5152	0.5	0.381	0.3971	0.34	0.6667	0.8333	0.5	0.5294	0.3462	-0.2941	-0.6667	-0.3125	-0.3333	-0.0181
6919_15	114.944	1.98443	1.97778	1.81946	1.89729	1.97582	0.4744	0.35	0.2974	0.3562	0.46	0.3846	0.4	0.25	0.3333	0.5385	0.1892	-0.1429	0.1593	0.0642	-0.1706
6953_76	116.764	1	1	1.54118	1.49798	1.41429	0	0	0.1601	0.1421	0.1167	0	0	0.0556	0.15	0.04	NA	NA	0.6531	-0.0556	0.6571
6970_28	88.5281	1.30769	1	1.97568	1.82881	1.89781	0.0769	0	0.4673	0.3051	0.3646	0.0769	0	0.1111	0.1176	0.2308	0	NA	0.7622	0.6145	0.3671
6971_87	67.1573	1	1	1.18182	1	1.55173	0	0	0.0455	0	0.1653	0	0	0.0455	0	0.1786	NA	NA	0	NA	-0.08
6974_75	55.8427	1	1	1.82926	1.49798	1	0	0	0.3052	0.1421	0	0	0	0.2727	0.15	0	NA	NA	0.1064	-0.0556	NA
6980_72	68.4831	1.95162	2	1.56608	1.49798	1	0.4103	0.5	0.1688	0.1421	0	0.3846	0.8333	0.1818	0.15	0	0.0625	-0.6667	-0.0769	-0.0556	NA
6985_130	118.955	1	1	1.72407	1.38122	1	0	0	0.2403	0.1023	0	0	0	0.2727	0.1053	0	NA	NA	-0.1351	-0.0286	NA
7007_126	61.7528	1	1	1.18182	1	1.27673	0	0	0.0455	0	0.0726	0	0	0.0455	0	0.0741	NA	NA	0	NA	-0.0196
7048_77	127.978	1.82872	1.66667	1.99094	1.83869	1.98243	0.2879	0.1667	0.4957	0.3099	0.4744	0.3333	0.1667	0.4545	0.2632	0.5185	-0.1579	0	0.083	0.1509	-0.0931
7049_34	93.6404	1	1	1	1	1.54118	0	0	0	0	0.1601	0	0	0	0	0.0556	NA	NA	NA	NA	0.6531
7093_19	81.1011	1	1	1.92166	1.86323	1.89792	0	0	0.3853	0.3289	0.3624	0	0	0.3182	0.3	0.3929	NA	NA	0.1742	0.088	-0.0839
7104_99	88.7865	1	1	1.65241	1.7393	1.91824	0	0	0.2026	0.2451	0.3831	0	0	0.2222	0.2778	0.3462	NA	NA	-0.0968	-0.1333	0.0964
7108_89	71.191	1.30769	1.66667	1	1.49798	1.47023	0.0769	0.1667	0	0.1421	0.1349	0.0769	0.1667	0	0.15	0.1429	0	0	NA	-0.0556	-0.0588
7125_85	89.9326	1	1	1.72407	1.76391	1	0	0	0.2424	0.2632	0	0	0	0.1818	0.2	0	NA	NA	0.25	0.24	NA
7153_6	40.573	1	1	1.49798	1	1.14286	0	0	0.1447	0	0.0357	0	0	0.05	0	0.0357	NA	NA	0.6545	NA	0
7167_16	95.3708	1	1	1.88237	1.97965	1.98646	0	0	0.35	0.4632	0.4872	0	0	0.1429	0.6	0.3333	NA	NA	0.5918	-0.2955	0.3158
7168_10	72.8764	1.30769	1	1.18182	1.51873	1.41429	0.0769	0	0.0455	0.1491	0.115	0.0769	0	0.0455	0.1579	0.12	0	NA	0	-0.0588	-0.0435
7183_79	50.7528	1	1	1.94065	1.99672	1.91691	0	0	0.4026	0.5158	0.3823	0	0	0.5455	0.4	0.3571	NA	NA	-0.3548	0.2245	0.0657
7186_8	70.0112	1	1	1.18182	1.2	1.27673	0	0	0.0455	0.05	0.0726	0	0	0.0455	0.05	0.0741	NA	NA	0	0	-0.0196
7215_41	103.034	1	1	1.95958	1.94837	1.98033	0	0	0.4342	0.415	0.4717	0	0	0.3	0.3333	0.4	NA	NA	0.3091	0.1969	0.1519
7218_114	67.4719	1.99776	1.98182	1.95548	1.93644	1.76449	0.5128	0.4	0.4307	0.4064	0.2646	0.6154	0.5	0.2273	0.1053	0.3077	-0.2	-0.25	0.4724	0.741	-0.1628
7226_74	17.2135	1.56522	1	1.81946	1.69396	1.56656	0.1591	0	0.2947	0.2237	0.1709	0.1667	0	0.35	0.25	0.1852	-0.0476	NA	-0.1875	-0.1176	-0.0833
7236_79	42.191	1.86975	1.66667	1	1	1.40072	0.3205	0.1667	0	0	0.1108	0.3846	0.1667	0	0	0.1154	-0.2	0	NA	NA	-0.0417
7243_92	132.539	1	1.66667	1.89756	1.59194	1.73435	0	0.1667	0.3615	0.175	0.25	0	0.1667	0.2727	0.1875	0.2143	NA	0	0.2455	-0.0714	0.1429
7264_114	24.8989	1	1	1.65286	1.42068	1.84825	0	0	0.2056	0.114	0.3214	0	0	0.2273	0.1176	0.3214	NA	NA	-0.1053	-0.0323	0
7288_129	67.764	1.92398	1.98182	1.56608	1	1.89792	0.3636	0.4	0.1688	0	0.3638	0.4545	0.5	0.1818	0	0.3214	-0.25	-0.25	-0.0769	NA	0.1164
7308_54	94.7978	1	1	1.78216	1.83869	1.97861	0	0	0.2727	0.307	0.4709	0	0	0.3182	0.3684	0.2857	NA	NA	-0.1667	-0.2	0.3933
7327_97	131.303	1	1	1.7393	1.83869	1.94869	0	0	0.2451	0.3099	0.4169	0	0	0.2778	0.2632	0.5	NA	NA	-0.1333	0.1509	-0.1993
7329_38	52.2584	1.30769	1	1.89756	1.97965	1.89792	0.0769	0	0.3636	0.4684	0.3624	0.0769	0	0.1818	0.4	0.3929	0	NA	0.5	0.1461	-0.0839
7340_22	109.854	1.99578	1.98182	1.88237	1.73308	1.94363	0.5064	0.4333	0.3452	0.2381	0.4133	0.5385	0.1667	0.3333	0.2667	0.32	-0.0633	0.6154	0.0345	-0.12	0.2258
7383_38	102.281	1.97199	1.90909	1.95041	1.92663	1.77863	0.4423	0.3	0.419	0.3856	0.2738	0.4615	0.3333	0.381	0.3889	0.3214	-0.0435	-0.1111	0.0909	-0.0085	-0.1739
7405_18	127.169	1	1	1	1	1.40072	0	0	0	0	0.1108	0	0	0	0	0.1154	NA	NA	NA	NA	-0.0417
7415_99	87.1685	1.30769	1	1.94065	1.98585	1.91691	0.0769	0	0.4069	0.4868	0.381	0.0769	0	0.3636	0.25	0.4286	0	NA	0.1064	0.4865	-0.125
7422_97	56.3483	1	1	1.46089	1.60652	1.62205	0	0	0.1299	0.1842	0.1944	0	0	0.1364	0.2	0.2143	NA	NA	-0.05	-0.0857	-0.102
7441_32	39.4719	1.33333	1.8	1.93316	1.96804	1.99596	0.0833	0.2	0.3952	0.4474	0.5119	0.0833	0.2	0.4286	0.3158	0.4348	0	0	-0.0843	0.2941	0.1506
7454_69	93.5955	1.82872	1.90909	1	1	1	0.2879	0.3	0	0	0	0.3333	0.3333	0	0	0	-0.1579	-0.1111	NA	NA	NA
7456_19	80.809	1.68615	1	1	1.2	1.26753	0.2115	0	0	0.05	0.0701	0.2308	0	0	0.05	0.0714	-0.0909	NA	NA	0	-0.0189
7500_5	50.5169	1	1	1.42068	1	1.3641	0	0	0.1176	0	0.1	0	0	0	0	0	NA	NA	1	NA	1
7501_128	104.764	1.99586	2	1.89742	1.92389	1.95977	0.5076	0.45	0.3605	0.3842	0.44	0.5	0.6	0.25	0.4	0.1538	0.0149	-0.3333	0.3066	-0.0411	0.6503
7511_70	88.5955	1	1.66667	1.99622	1.9932	1.98988	0	0.1667	0.5095	0.5058	0.4921	0	0.1667	0.5714	0.3158	0.5357	NA	0	-0.1215	0.3757	-0.0887
7519_26	71.5618	1	1	1	1	1.47023	0	0	0	0	0.1349	0	0	0	0	0.1429	NA	NA	NA	NA	-0.0588
7544_104	60.2809	1.79532	1.66667	1.80059	1.81946	1.82966	0.2756	0.1667	0.2833	0.2974	0.3063	0.1538	0.1667	0.3333	0.25	0.3704	0.4419	0	-0.1765	0.1593	-0.2093
7559_107	56.8315	1	1	1.46089	1.49798	1.14286	0	0	0.1299	0.1421	0.0357	0	0	0.1364	0.15	0.0357	NA	NA	-0.05	-0.0556	0
7609_9	70.8989	1.30769	1	1.18182	1.3641	1.91691	0.0769	0	0.0455	0.0974	0.3823	0.0769	0	0.0455	0.1	0.3571	0	NA	0	-0.027	0.0657
7618_64	76.0787	1.95162	1.99798	1.98734	1.98585	1.96554	0.4038	0.5	0.4848	0.4816	0.4444	0.5385	0.3333	0.5	0.45	0.4286	-0.3333	0.3333	-0.0312	0.0656	0.0357
7639_124	79.7753	1.98443	1.99798	1.99521	1.97965	1.71357	0.4679	0.5	0.5071	0.4658	0.2369	0.5385	0.3333	0.5238	0.5	0.2692	-0.1507	0.3333	-0.0329	-0.0734	-0.1364
7647_116	113.652	1	1	1.58567	1.62873	1.87303	0	0	0.1762	0.193	0.34	0	0	0.1905	0.2105	0.3462	NA	NA	-0.0811	-0.0909	-0.0181
7648_55	96.6629	1.30769	1	1.94065	1.89742	1.37605	0.0769	0	0.4091	0.3605	0.1032	0.0769	0	0.2727	0.25	0.1071	0	NA	0.3333	0.3066	-0.0385
7661_100	115.517	1	1	1.46089	1.49798	1	0	0	0.1299	0.1421	0	0	0	0.1364	0.15	0	NA	NA	-0.05	-0.0556	NA
7673_42	83.6067	1.30769	2	1	1	1	0.0769	0.5333	0	0	0	0.0769	0.5	0	0	0	0	0.0625	NA	NA	NA
7721_34	109.056	1.30769	1	1.65286	1.38122	1.88656	0.0769	0	0.2056	0.1023	0.3504	0.0769	0	0.2273	0.1053	0.4444	0	NA	-0.1053	-0.0286	-0.2683
7722_51	88.427	1	1	1.33404	1	1.37605	0	0	0.0887	0	0.1032	0	0	0.0909	0	0.1071	NA	NA	-0.0244	NA	-0.0385
7746_122	16	1.30769	2	1.98375	1.99653	1.98346	0.0769	0.25	0.4739	0.5088	0.4783	0.0769	0.25	0.5	0.6316	0.3913	0	0	-0.0552	-0.2414	0.1818
7748_105	43.427	1	1	1.99514	1.99027	1.28658	0	0	0.5108	0.4947	0.0754	0	0	0.3636	0.4	0.0769	NA	NA	0.2881	0.1915	-0.0204
7810_96	91.6966	1.52923	1.8	1.99637	1.91623	1.98792	0.1474	0.2	0.5079	0.3714	0.4862	0.1538	0.2	0.65	0.3333	0.5217	-0.0435	0	-0.2798	0.1026	-0.0732
7811_21	126.506	1.30769	1	1.74362	1.42068	1.81631	0.0769	0	0.25	0.114	0.2989	0.0769	0	0.2857	0.1176	0.2857	0	NA	-0.1429	-0.0323	0.0442
7814_83	70.382	1	1	1.65286	1.2	1.37605	0	0	0.2078	0.05	0.1032	0	0	0.1364	0.05	0.1071	NA	NA	0.3437	0	-0.0385
7869_44	109.697	1.30769	1.66667	1.89756	1.71609	1.49856	0.0769	0.1667	0.3615	0.2368	0.1446	0.0769	0.1667	0.2727	0.1579	0.1538	0	0	0.2455	0.3333	-0.0638
7877_96	90.8652	1.95162	1.98182	1	1	1.14286	0.4103	0.4	0	0	0.0357	0.3846	0.5	0	0	0.0357	0.0625	-0.25	NA	NA	0
7890_21	105.584	1.30769	1	1.99063	1.99527	1.95667	0.0769	0	0.4905	0.5053	0.4339	0.0769	0	0.619	0.6	0.25	0	NA	-0.2621	-0.1875	0.4238
7920_58	42.3258	1.97199	2	1.99639	1.95958	1.99369	0.4487	0.5333	0.5087	0.4263	0.5026	0.3077	0.5	0.6364	0.6	0.5357	0.3143	0.0625	-0.2511	-0.4074	-0.0658
7925_18	90.2022	1	1	1.99655	1.98585	1.92608	0	0	0.5119	0.4842	0.3917	0	0	0.5238	0.35	0.3704	NA	NA	-0.0233	0.2772	0.0545
7930_95	78.6742	1	1	1.34843	1.26667	1	0	0	0.0929	0.0667	0	0	0	0.0952	0.0667	0	NA	NA	-0.0256	0	NA
7947_8	88.8876	1	1	1	1	1.41429	0	0	0	0	0.1167	0	0	0	0	0.04	NA	NA	NA	NA	0.6571
7967_114	55.5281	1	1	1.95548	1.86323	1.91691	0	0	0.4242	0.3263	0.3823	0	0	0.5	0.4	0.3571	NA	NA	-0.1786	-0.2258	0.0657
7971_45	95.618	1.68615	1.66667	1	1.69396	1.63733	0.2115	0.1667	0	0.2237	0.2009	0.2308	0.1667	0	0.25	0.2222	-0.0909	0	NA	-0.1176	-0.1064
7976_117	109.596	1	1	1.47875	1.69396	1.88656	0	0	0.1357	0.2237	0.3519	0	0	0.1429	0.25	0.3704	NA	NA	-0.0526	-0.1176	-0.0526
8020_55	74.5281	1.89723	1.90909	1.76391	1.98984	1.97965	0.3485	0.3	0.2684	0.4942	0.4737	0.25	0.3333	0	0.3684	0.2	0.2826	-0.1111	1	0.2544	0.5778
8063_44	102.607	1	1	1.58567	1.73308	1.27673	0	0	0.1762	0.2429	0.0726	0	0	0.1905	0.1333	0.0741	NA	NA	-0.0811	0.451	-0.0196
8067_16	83.3933	1.91937	1.98182	1.92166	1.89742	1.93501	0.3718	0.4333	0.381	0.3553	0.4	0.3077	0.1667	0.5	0.45	0.4615	0.1724	0.6154	-0.3125	-0.2667	-0.1538
8076_24	111.966	1.72332	1	1.98114	1.88032	1.82966	0.2348	0	0.4714	0.345	0.3091	0.0833	0	0.4286	0.2105	0.2222	0.6452	NA	0.0909	0.3898	0.2811
8078_45	21.7978	1	1	1.78492	1.69396	1.47023	0	0	0.2719	0.2237	0.1349	0	0	0.3158	0.25	0.1429	NA	NA	-0.1613	-0.1176	-0.0588
8101_103	61.5281	1	1	1.81946	1.85147	1.88237	0	0	0.2974	0.3125	0.35	0	0	0.25	0.375	0.1429	NA	NA	0.1593	-0.2	0.5918
8112_79	108.315	1.99061	2	1.99521	1.99027	1.97409	0.4909	0.5667	0.5048	0.4921	0.4583	0.3636	0.3333	0.619	0.5	0.44	0.2593	0.4118	-0.2264	-0.016	0.04
8130_78	96.8539	1	1	1.98239	1.99637	1.94585	0	0	0.4762	0.5105	0.414	0	0	0.3636	0.55	0.5	NA	NA	0.2364	-0.0773	-0.2077
8135_121	99.8876	1.95162	2	1.96696	1.97112	1.47023	0.4103	0.5333	0.4437	0.4526	0.1349	0.3846	0.6667	0.4545	0.35	0.1429	0.0625	-0.25	-0.0244	0.2267	-0.0588
8154_79	137.157	1.99803	2	1.19048	1.38122	1.65326	0.5227	0.6	0.0476	0.1023	0.2092	0.4167	0.2	0.0476	0.1053	0.1538	0.2029	0.6667	0	-0.0286	0.2647
8176_83	95.0674	1	1	1.84617	1.7393	1.88656	0	0	0.3143	0.2451	0.3533	0	0	0.381	0.2778	0.2963	NA	NA	-0.2121	-0.1333	0.1613
8182_9	63.9551	1	1	1.46089	1.81946	1.63733	0	0	0.1299	0.2947	0.2009	0	0	0.1364	0.35	0.2222	NA	NA	-0.05	-0.1875	-0.1064
8188_121	57.3034	1	1	1.18182	1	1.55173	0	0	0.0455	0	0.1653	0	0	0.0455	0	0.1786	NA	NA	0	NA	-0.08
8194_97	19.9438	1.89723	1.8	1.8672	1.99672	1.98586	0.3409	0.2	0.3312	0.5158	0.4862	0.4167	0.2	0.4091	0.4	0.3077	-0.2222	0	-0.2353	0.2245	0.3671
8195_92	73.5281	1.52923	1.99798	1	1.49798	1.55173	0.1474	0.4667	0	0.1421	0.1667	0.1538	0.6667	0	0.15	0.1071	-0.0435	-0.4286	NA	-0.0556	0.3571
8196_16	72.3708	1	1	1.33404	1.21053	1.44427	0	0	0.0887	0.0526	0.1245	0	0	0.0909	0.0526	0.1304	NA	NA	-0.0244	0	-0.0476
8197_51	40.4607	1.97199	1.98182	1.99347	1.95958	1.99367	0.4423	0.4	0.5022	0.4289	0.5057	0.4615	0.5	0.5	0.5	0.3704	-0.0435	-0.25	0.0043	-0.1656	0.2676
8207_104	120.73	1.95162	1.99798	1.98585	1.99534	1.53032	0.4103	0.4667	0.4868	0.5058	0.1558	0.3846	0.6667	0.25	0.5789	0.1667	0.0625	-0.4286	0.4865	-0.1445	-0.0698
8257_45	45.9101	1.99803	1.98182	1.98239	1.92389	1.99542	0.5152	0.4333	0.4762	0.3842	0.5066	0.5833	0.1667	0.3636	0.4	0.6071	-0.1324	0.6154	0.2364	-0.0411	-0.1984
8260_138	106.079	1.33333	1	1.99063	1.97786	1.98886	0.0833	0	0.4905	0.4649	0.4883	0.0833	0	0.619	0.3684	0.56	0	NA	-0.2621	0.2075	-0.1468
8278_79	17	1	1	1.71609	1	1.63733	0	0	0.2339	0	0.2009	0	0	0.2632	0	0.2222	NA	NA	-0.125	NA	-0.1064
8301_28	64.0449	1.98443	1.99798	1.84617	1.71609	1.47023	0.4679	0.4667	0.3167	0.2339	0.1349	0.5385	0.6667	0.2857	0.2632	0.1429	-0.1507	-0.4286	0.0977	-0.125	-0.0588
8309_117	125.539	1	1	1.97299	1.98236	1.53032	0	0	0.4559	0.4706	0.1558	0	0	0.2941	0.4706	0.1667	NA	NA	0.3548	0	-0.0698
8310_98	74.0787	1	1	1.99331	1.69396	1.26753	0	0	0.5026	0.2263	0.0701	0	0	0.45	0.15	0.0714	NA	NA	0.1047	0.3372	-0.0189
8314_19	99.4831	1.52923	1	1.56608	1.83869	1.15385	0.1474	0	0.1688	0.3099	0.0385	0.1538	0	0.1818	0.2632	0.0385	-0.0435	NA	-0.0769	0.1509	0
8378_108	56.1348	1.99586	1.90909	1	1	1.14286	0.4924	0.3	0	0	0.0357	0.8333	0.3333	0	0	0.0357	-0.6923	-0.1111	NA	NA	0
8380_41	86.8315	1	1	1	1.38122	1.92608	0	0	0	0.1053	0.3917	0	0	0	0	0.3704	NA	NA	NA	1	0.0545
8389_135	24.6404	1	1	1.98585	1.9932	1.95667	0	0	0.4842	0.5029	0.4325	0	0	0.35	0.4211	0.3214	NA	NA	0.2772	0.1628	0.2569
8395_124	45.8764	1.95162	2	1.82926	1.88032	1.77863	0.4167	0.5333	0.3052	0.3392	0.2765	0.2308	0.5	0.2727	0.4211	0.1786	0.4462	0.0625	0.1064	-0.2414	0.3541
8407_30	15.7528	1	2	1.97575	1.87434	1.59851	0	0.5	0.4589	0.3381	0.1833	0	0.75	0.5	0.1333	0.2	NA	-0.5	-0.0896	0.6056	-0.0909
8413_22	69.1124	1.52923	1.66667	1.18182	1.2	1.68252	0.1474	0.1667	0.0455	0.05	0.2222	0.1538	0.1667	0.0455	0.05	0.25	-0.0435	0	0	0	-0.125
8420_108	140.764	1.99831	1.98182	1	1	1	0.5091	0.4	0	0	0	0.7273	0.5	0	0	0	-0.4286	-0.25	NA	NA	NA
8432_42	87.0562	1.98443	1.98182	1.46089	1.83869	1.68252	0.4744	0.4	0.1299	0.307	0.2222	0.3846	0.5	0.1364	0.3684	0.25	0.1892	-0.25	-0.05	-0.2	-0.125
8465_41	47.7753	1.99173	2	1	1	1.14286	0.4936	0.5333	0	0	0.0357	0.4615	0.5	0	0	0.0357	0.0649	0.0625	NA	NA	0
8487_87	16.3034	1.96154	2	1.95041	1.94419	1.98646	0.3929	0.25	0.419	0.4105	0.4843	0.5	0.25	0.381	0.35	0.4815	-0.2727	0	0.0909	0.1474	0.0059
8505_60	26.4607	1	1	1	1	1.87523	0	0	0	0	0.3426	0	0	0	0	0.3571	NA	NA	NA	NA	-0.0425
8511_16	15.5169	1.99061	2	1.98933	1.97199	1.91088	0.4909	0.5333	0.4869	0.4551	0.3714	0.3636	0.5	0.5556	0.1538	0.381	0.2593	0.0625	-0.1409	0.662	-0.0256
8527_136	39.2921	1	1	1.98933	1.97299	1.99208	0	0	0.4967	0.4596	0.5	0	0	0.2222	0.1765	0.4286	NA	NA	0.5526	0.616	0.1429
8528_119	80.0899	1.33333	1.98182	1.99609	1.99672	1.91691	0.0833	0.4	0.513	0.5184	0.3836	0.0833	0.5	0.4091	0.3	0.2857	0	-0.25	0.2025	0.4213	0.2552
8534_120	101.27	1.68615	1	1	1	1	0.2115	0	0	0	0	0.2308	0	0	0	0	-0.0909	NA	NA	NA	NA
8543_11	19.7303	1.93137	2	1.18182	1.2	1.47023	0.375	0.25	0.0455	0.05	0.1349	0.2222	0.25	0.0455	0.05	0.1429	0.4074	0	0	0	-0.0588
8548_24	30.2921	1.33333	1	1.98239	1.99027	1.99195	0.0833	0	0.474	0.4895	0.4986	0.0833	0	0.4545	0.6	0.4815	0	NA	0.0411	-0.2258	0.0343
8554_34	19.9326	1.5	2	1	1	1	0.125	0.5833	0	0	0	0.125	0.5	0	0	0	0	0.1429	NA	NA	NA
8621_13	77.4831	1	1	1.18182	1	1.37605	0	0	0.0455	0	0.1032	0	0	0.0455	0	0.1071	NA	NA	0	NA	-0.0385
8623_141	22.4382	1	1	1	1.3641	1.484	0	0	0	0.0974	0.1396	0	0	0	0.1	0.1481	NA	NA	NA	-0.027	-0.0612
8626_15	38.8202	1.98443	2	1	1.49798	1.37605	0.4679	0.5333	0	0.1421	0.1032	0.5385	0.5	0	0.15	0.1071	-0.1507	0.0625	NA	-0.0556	-0.0385
8667_95	32.2472	1	1	1	1	1.484	0	0	0	0	0.141	0	0	0	0	0.0741	NA	NA	NA	NA	0.4747
8684_52	83.7416	1	1	1	1.2	1.32077	0	0	0	0.05	0.085	0	0	0	0.05	0.087	NA	NA	NA	0	-0.0233
8685_15	122.393	1	1	1.34843	1.62873	1.99367	0	0	0.0929	0.193	0.5043	0	0	0.0952	0.2105	0.4444	NA	NA	-0.0256	-0.0909	0.1186
8703_34	89.236	1	1	1.18182	1	1.69777	0	0	0.0455	0	0.2293	0	0	0.0455	0	0.2593	NA	NA	0	NA	-0.1304
8741_140	29.8876	1	1	1.99027	1.91623	1.71357	0	0	0.4947	0.3714	0.2385	0	0	0.4	0.3333	0.1923	NA	NA	0.1915	0.1026	0.1935
8742_89	57.5393	1.91937	1.99798	1.46089	1.69396	1.14286	0.3654	0.5	0.1299	0.2237	0.0357	0.4615	0.3333	0.1364	0.25	0.0357	-0.2632	0.3333	-0.05	-0.1176	0
8750_113	28.1011	1.52923	1	1.92166	1.60652	1.55173	0.1474	0	0.3831	0.1842	0.1653	0.1538	0	0.4091	0.2	0.1786	-0.0435	NA	-0.0678	-0.0857	-0.08
8763_100	91.0562	1	1	1.82926	1.88032	1.95667	0	0	0.303	0.3421	0.4286	0	0	0.3636	0.3158	0.5357	NA	NA	-0.2	0.0769	-0.25
8766_37	50.9213	1	1	1.2	1.2	1.90817	0	0	0.05	0.05	0.3761	0	0	0.05	0.05	0.1852	NA	NA	0	0	0.5076
8771_27	36.0337	1	1	1.47875	1.49798	1.14815	0	0	0.1357	0.1421	0.037	0	0	0.1429	0.15	0.037	NA	NA	-0.0526	-0.0556	0
8777_46	25.2472	1.95975	1.98182	1.99347	1.96804	1.98646	0.4091	0.4333	0.5022	0.4474	0.4829	0.5455	0.1667	0.5	0.3158	0.5556	-0.3333	0.6154	0.0043	0.2941	-0.1504
8812_102	78.9101	1.68615	1.90909	1.18182	1	1.14286	0.2115	0.3	0.0455	0	0.0357	0.2308	0.3333	0.0455	0	0.0357	-0.0909	-0.1111	0	NA	0
8818_63	132.281	1	1	1.96362	1.88032	1	0	0	0.4381	0.3392	0	0	0	0.4286	0.4211	0	NA	NA	0.0217	-0.2414	NA
8827_100	64.0337	1.99124	2	1.18182	1	1.88656	0.4773	0.5	0.0455	0	0.3504	0.75	0.8333	0.0455	0	0.4444	-0.5714	-0.6667	0	NA	-0.2683
8844_17	97.3483	1	1	1.8672	1.69396	1.82966	0	0	0.3312	0.2237	0.3077	0	0	0.4091	0.25	0.2963	NA	NA	-0.2353	-0.1176	0.037
8859_38	41.618	1	1	1.97112	1.69396	1.61572	0	0	0.4526	0.2237	0.192	0	0	0.35	0.25	0.125	NA	NA	0.2267	-0.1176	0.3491
8867_27	46.2584	1	1	1.46089	1.76391	1.99478	0	0	0.1299	0.2605	0.5053	0	0	0.1364	0.3	0.5714	NA	NA	-0.05	-0.1515	-0.1309
8889_100	80.5281	1	1	1.78216	1.49798	1.77863	0	0	0.2727	0.1421	0.2738	0	0	0.3182	0.15	0.3214	NA	NA	-0.1667	-0.0556	-0.1739
8890_40	58.2135	1.99776	2	1	1	1.14815	0.5128	0.5333	0	0	0.037	0.6154	0.5	0	0	0.037	-0.2	0.0625	NA	NA	0
8893_95	29.7191	1.33333	1.99798	1.98239	1.9932	1.96554	0.0833	0.4667	0.4719	0.5	0.4431	0.0833	0.6667	0.5455	0.5263	0.5	0	-0.4286	-0.156	-0.0526	-0.1284
8896_27	18.4494	1	1	1.88237	1.4	1.29714	0	0	0.3452	0.1078	0.0783	0	0	0.3333	0.1111	0.08	NA	NA	0.0345	-0.0303	-0.0213
8897_72	60.6404	1	1	1.98239	1.99027	1.99542	0	0	0.4762	0.4895	0.5079	0	0	0.3636	0.6	0.5357	NA	NA	0.2364	-0.2258	-0.0547
8900_109	31.8764	1.99173	1.90909	1.99347	1.99027	1.93273	0.4872	0.3	0.5022	0.4947	0.3981	0.6154	0.3333	0.5	0.4	0.4643	-0.2632	-0.1111	0.0043	0.1915	-0.1661
8903_95	61.7753	1.99578	2	1.46089	1.2	1.47023	0.5	0.5333	0.1299	0.05	0.1349	0.6923	0.5	0.1364	0.05	0.1429	-0.3846	0.0625	-0.05	0	-0.0588
8934_127	26.9101	1	1	1.18182	1	1.37605	0	0	0.0455	0	0.1032	0	0	0.0455	0	0.1071	NA	NA	0	NA	-0.0385
8937_12	74.3146	1	1	1.94065	1.99527	1.94585	0	0	0.4048	0.5105	0.4167	0	0	0.4545	0.4	0.3571	NA	NA	-0.123	0.2165	0.1429
8941_38	86.6292	1	1	1.33404	1.51873	1	0	0	0.0887	0.1491	0	0	0	0.0909	0.1579	0	NA	NA	-0.0244	-0.0588	NA
8942_108	85.0562	1.91937	2	1.95548	1.92389	1.99484	0.3718	0.5	0.4286	0.3842	0.5057	0.3077	0.8333	0.3182	0.4	0.5556	0.1724	-0.6667	0.2576	-0.0411	-0.0986
8943_16	26.191	1.36364	1	1.82926	1.89729	1.89781	0.0909	0	0.303	0.3562	0.3646	0.0909	0	0.3636	0.3333	0.2308	0	NA	-0.2	0.0642	0.3671
8947_37	43.3371	1.95162	1.99798	1	1.3641	1.47023	0.4103	0.4667	0	0.0974	0.1349	0.3846	0.6667	0	0.1	0.1429	0.0625	-0.4286	NA	-0.027	-0.0588
8952_113	33.0674	1.30769	1.90909	1	1.49798	1.77863	0.0769	0.3	0	0.1421	0.2751	0.0769	0.3333	0	0.15	0.25	0	-0.1111	NA	-0.0556	0.0913
8984_90	45.6292	1.99578	2	1.46089	1.69396	1.47023	0.5064	0.5667	0.1299	0.2237	0.1349	0.5385	0.3333	0.1364	0.25	0.1429	-0.0633	0.4118	-0.05	-0.1176	-0.0588
9037_22	112.213	1	1	1.82926	1.76391	1.69777	0	0	0.303	0.2605	0.2308	0	0	0.3636	0.3	0.1852	NA	NA	-0.2	-0.1515	0.1975
9041_12	75.8764	1.79532	1.90909	1.92166	1.91223	1.88656	0.2756	0.3333	0.3831	0.3713	0.3519	0.1538	0	0.4091	0.3684	0.3704	0.4419	1	-0.0678	0.0079	-0.0526
9052_73	81.1798	1	1	1.99347	1.97112	1.99195	0	0	0.4957	0.45	0.4986	0	0	0.7727	0.45	0.4815	NA	NA	-0.559	0	0.0343
9054_132	87.7079	1.99578	2	1.19048	1	1	0.5256	0.5	0.0476	0	0	0.0769	0	0.0476	0	0	0.8537	1	0	NA	NA
9061_19	50.2135	1.79532	1.66667	1.99094	1.9967	1.99542	0.2756	0.1667	0.4913	0.5098	0.5079	0.1538	0.1667	0.6364	0.6111	0.5357	0.4419	0	-0.2952	-0.1987	-0.0547
9100_8	63.6742	1.79532	1.98182	1.58567	1.2	1	0.2692	0.4333	0.1762	0.05	0	0.3077	0.1667	0.1905	0.05	0	-0.1429	0.6154	-0.0811	0	NA
9126_131	20.8315	1	1	1.81946	1.51873	1.53032	0	0	0.2947	0.1491	0.1558	0	0	0.35	0.1579	0.1667	NA	NA	-0.1875	-0.0588	-0.0698
9136_97	65.5056	1	1	1.92389	1.93644	1.33404	0	0	0.3842	0.3977	0.0887	0	0	0.4	0.4211	0.0909	NA	NA	-0.0411	-0.0588	-0.0244
9181_47	52.4045	1	1	1	1	1.85676	0	0	0	0	0.3267	0	0	0	0	0.32	NA	NA	NA	NA	0.0204
9185_31	120.831	1.96695	1.99798	1.69396	1.97786	1.96287	0.4242	0.4667	0.2263	0.462	0.443	0.5833	0.6667	0.15	0.4737	0.2593	-0.375	-0.4286	0.3372	-0.0253	0.4148
9189_125	16.9888	1	1	1.99306	1.87434	1.79283	0	0	0.5065	0.3286	0.2821	0	0	0.2778	0.4	0.3333	NA	NA	0.4516	-0.2174	-0.1818
9190_86	67.3483	1.79532	1.90909	1	1	1	0.2692	0.3	0	0	0	0.3077	0.3333	0	0	0	-0.1429	-0.1111	NA	NA	NA
9206_17	26.4494	1	1	1.76391	1.83869	1.84316	0	0	0.2632	0.3158	0.3185	0	0	0.2	0.0526	0.2308	NA	NA	0.24	0.8333	0.2754
9208_12	37.6517	1.98443	1.99798	1.89756	1.97112	1.37605	0.4679	0.4667	0.3571	0.4474	0.1032	0.5385	0.6667	0.4545	0.55	0.1071	-0.1507	-0.4286	-0.2727	-0.2294	-0.0385
9213_128	27.382	1	1	1	1.60652	1.14286	0	0	0	0.1868	0.0357	0	0	0	0.1	0.0357	NA	NA	NA	0.4648	0
9241_91	34.4157	1.30769	1.66667	1.56608	1.3641	1	0.0769	0.1667	0.1688	0.0974	0	0.0769	0.1667	0.1818	0.1	0	0	0	-0.0769	-0.027	NA
9264_37	26.7079	1	1	1.46897	1.54118	1	0	0	0.1333	0.1601	0	0	0	0	0.0556	0	NA	NA	1	0.6531	NA
9270_54	44.0899	1.99776	2	1	1	1	0.5128	0.5333	0	0	0	0.6154	0.6667	0	0	0	-0.2	-0.25	NA	NA	NA
9304_30	101.225	1.52923	1.66667	1.97364	1.95958	1.99478	0.1474	0.1667	0.4548	0.4342	0.504	0.1538	0.1667	0.4762	0.3	0.6429	-0.0435	0	-0.0471	0.3091	-0.2756
9306_65	88.3034	1.99173	2	1	1	1.47023	0.5064	0.5667	0	0	0.1349	0.1538	0.1667	0	0	0.1429	0.6962	0.7059	NA	NA	-0.0588
9337_27	74.1124	1	1	1.47875	1	1	0	0	0.1357	0	0	0	0	0.1429	0	0	NA	NA	-0.0526	NA	NA
9342_31	59.3483	1	1	1.47875	1.85816	1.66988	0	0	0.1357	0.3268	0.22	0	0	0.1429	0.1667	0	NA	NA	-0.0526	0.49	1
9349_30	87.9775	1.30769	1.66667	1.95041	1.96804	1.484	0.0769	0.1667	0.4167	0.4444	0.1396	0.0769	0.1667	0.4762	0.4211	0.1481	0	0	-0.1429	0.0526	-0.0612
9406_105	32.2809	1.99803	2	1.95548	1.89742	1.77863	0.5152	0.5333	0.4264	0.3579	0.2751	0.5833	0.6667	0.4091	0.35	0.25	-0.1324	-0.25	0.0406	0.0221	0.0913
9412_22	22.7865	1.99803	1	1.96425	1.94419	1.99542	0.5152	0	0.4314	0.4105	0.5053	0.5833	0	0.6111	0.35	0.6786	-0.1324	NA	-0.4167	0.1474	-0.3429
9421_26	28.5843	1.96695	1.98182	1.56608	1.60652	1.99208	0.4318	0.4	0.1688	0.1842	0.4974	0.4167	0.5	0.1818	0.2	0.5714	0.0351	-0.25	-0.0769	-0.0857	-0.1489
9423_77	53.3596	1.79532	1	1	1	1	0.2756	0	0	0	0	0.1538	0	0	0	0	0.4419	NA	NA	NA	NA
9446_54	13.764	1	1	1.51873	1.56551	1.88237	0	0	0.1491	0.1654	0.3452	0	0	0.1579	0.1765	0.3333	NA	NA	-0.0588	-0.0667	0.0345
9457_112	43.2022	1.96695	1.97778	1.89756	1.76391	1	0.447	0.4	0.3615	0.2605	0	0.0833	0	0.2727	0.3	0	0.8136	1	0.2455	-0.1515	NA
9474_55	51.6292	1	1	1.46089	1.60652	1.26753	0	0	0.1299	0.1842	0.0701	0	0	0.1364	0.2	0.0714	NA	NA	-0.05	-0.0857	-0.0189
9485_9	123	1	1	1.6729	1.21053	1	0	0	0.2167	0.0526	0	0	0	0.1429	0.0526	0	NA	NA	0.3407	0	NA
9488_55	114.371	1	1	1	1	1.47023	0	0	0	0	0.1349	0	0	0	0	0.1429	NA	NA	NA	NA	-0.0588
9526_21	90.8427	1.30769	1.66667	1.96696	1.98933	1.47023	0.0769	0.1667	0.4459	0.4902	0.1362	0.0769	0.1667	0.3636	0.4444	0.0714	0	0	0.1845	0.0933	0.4757
9533_105	37.4831	1	1	1.56608	1.86323	1.62205	0	0	0.1688	0.3263	0.1944	0	0	0.1818	0.4	0.2143	NA	NA	-0.0769	-0.2258	-0.102
9538_49	17.5506	1.60606	2	1.83869	1.99708	1.9961	0.1727	0.4167	0.307	0.5208	0.5109	0.1818	0.5	0.3684	0.3125	0.5	-0.0526	-0.2	-0.2	0.4	0.0213
9539_71	28.4831	1.89723	2	1	1.21053	1.95667	0.3409	0.5	0	0.0526	0.4299	0.4167	0.8333	0	0.0526	0.4643	-0.2222	-0.6667	NA	0	-0.08
9549_21	16.4719	1.95975	1	1.21053	1	1.42877	0.4182	0	0.0526	0	0.1196	0.3636	0	0.0526	0	0.125	0.1304	NA	0	NA	-0.0455
9567_122	24.1573	1	1	1.47875	1.93644	1.484	0	0	0.1357	0.4006	0.141	0	0	0.1429	0.3158	0.0741	NA	NA	-0.0526	0.2117	0.4747
9576_55	22.7303	1	1	1	1	1.60652	0	0	0	0	0.1842	0	0	0	0	0.2	NA	NA	NA	NA	-0.0857
9627_113	25.3483	1.30769	1	1.80059	1.92389	1.40072	0.0769	0	0.2833	0.3868	0.1123	0.0769	0	0.3333	0.3	0.0385	0	NA	-0.1765	0.2245	0.6575
9657_125	58.9101	1	1	1.99514	1.98984	1.55173	0	0	0.5087	0.4912	0.1653	0	0	0.4545	0.4737	0.1786	NA	NA	0.1064	0.0357	-0.08
9665_72	152.067	1	1	1.49798	1	1.484	0	0	0.1421	0	0.1396	0	0	0.15	0	0.1481	NA	NA	-0.0556	NA	-0.0612
9669_78	112.315	1.99835	2	1	1	1	0.5192	0.5333	0	0	0	0.5385	0.6667	0	0	0	-0.037	-0.25	NA	NA	NA
9674_112	53.0449	1	1	1.96425	1.91623	1.97731	0	0	0.4444	0.381	0.4687	0	0	0.1667	0.0667	0.2593	NA	NA	0.625	0.825	0.4468
9700_102	84.6966	1.99578	2	1.46089	1.69396	1.97277	0.5	0.5	0.1299	0.2263	0.4577	0.6923	0.8333	0.1364	0.15	0.3929	-0.3846	-0.6667	-0.05	0.3372	0.1416
9707_33	23.2135	1.92398	2	1	1	1	0.3636	0.4167	0	0	0	0.4545	0.5	0	0	0	-0.25	-0.2	NA	NA	NA
9722_115	44.6292	1	1	1.51873	1.99555	1.95977	0	0	0.152	0.5208	0.4369	0	0	0.0526	0.125	0.3077	NA	NA	0.6538	0.76	0.2958
9746_50	102.629	1	1	1.6729	1.60652	1.26753	0	0	0.2143	0.1842	0.0701	0	0	0.2381	0.2	0.0714	NA	NA	-0.1111	-0.0857	-0.0189
9758_41	46.2921	1.99776	2	1.74362	1.81946	1.89792	0.5128	0.5333	0.2524	0.2947	0.3651	0.6154	0.6667	0.1905	0.35	0.25	-0.2	-0.25	0.2453	-0.1875	0.3152
9765_93	37.4494	1.9825	2	1.92166	1.62873	1.14286	0.4697	0.45	0.3853	0.193	0.0357	0.3333	0.6	0.3182	0.2105	0.0357	0.2903	-0.3333	0.1742	-0.0909	0
9779_127	33.5955	1.36364	1.8	1.98114	1.98984	1.99478	0.0909	0.2	0.469	0.4912	0.5066	0.0909	0.2	0.5238	0.4737	0.5	0	0	-0.1168	0.0357	0.0131
9796_75	25.6067	1.56522	1	1.86323	1.83869	1.81631	0.1667	0	0.3263	0.3099	0.2989	0	0	0.4	0.2632	0.2857	1	NA	-0.2258	0.1509	0.0442
9804_130	57.7303	1	1	1.33404	1.2	1.14815	0	0	0.0887	0.05	0.037	0	0	0.0909	0.05	0.037	NA	NA	-0.0244	0	0
9805_119	90.2584	1.30769	1.90909	1.95548	1.99653	1.99195	0.0769	0.3	0.4307	0.5117	0.4986	0.0769	0.3333	0.2273	0.5263	0.4815	0	-0.1111	0.4724	-0.0286	0.0343
9819_42	117.112	1	1	1.9934	1.99534	1.99501	0	0	0.5048	0.5117	0.5091	0	0	0.381	0.3684	0.4167	NA	NA	0.2453	0.28	0.1815
9831_82	27.2472	1	1	1.98114	1.95338	1.63382	0	0	0.4738	0.425	0.1996	0	0	0.3333	0.1875	0.1304	NA	NA	0.2965	0.5588	0.3465
9845_105	93.2472	1	1	1.58567	1.51873	1.80731	0	0	0.1762	0.1491	0.2923	0	0	0.1905	0.1579	0.2692	NA	NA	-0.0811	-0.0588	0.0789
9848_129	72.5169	1	1	1.99027	1.92389	1.27673	0	0	0.4974	0.3842	0.0726	0	0	0.3	0.4	0.0741	NA	NA	0.3968	-0.0411	-0.0196
9857_135	23.3596	1	1	1	1	1.47023	0	0	0	0	0.1349	0	0	0	0	0.1429	NA	NA	NA	NA	-0.0588
9876_84	50.5056	1.99578	2	1.99609	1.98585	1.96554	0.5128	0.5333	0.513	0.4842	0.4458	0.3846	0.5	0.4091	0.35	0.3571	0.25	0.0625	0.2025	0.2772	0.1988
9883_102	93.6404	1.99173	1.98182	1.8672	1.69396	1.89792	0.5	0.4	0.3333	0.2263	0.3638	0.3077	0.5	0.3182	0.15	0.3214	0.3846	-0.25	0.0455	0.3372	0.1164
9884_129	95.8427	1.98978	2	1.19048	1.86323	1.28658	0.4889	0.55	0.0476	0.3316	0.0754	0.3	0.4	0.0476	0.2	0.0769	0.3864	0.2727	0	0.3968	-0.0204
9889_134	64.382	1	1	1.97364	1.94419	1.81631	0	0	0.4571	0.4079	0.2989	0	0	0.381	0.45	0.2857	NA	NA	0.1667	-0.1032	0.0442
9936_49	13.6629	1	1	1.70451	1.83869	1.87303	0	0	0.225	0.3099	0.3415	0	0	0.25	0.2632	0.2692	NA	NA	-0.1111	0.1509	0.2117
9941_31	38.9775	1.91937	2	1.99347	1.97786	1.98646	0.3654	0.5	0.5065	0.4678	0.4858	0.4615	0.8	0.3182	0.2632	0.4074	-0.2632	-0.6	0.3718	0.4375	0.1613
9946_51	69.9326	1.52923	1.98182	1.99347	1.97965	1.97277	0.1474	0.4	0.5065	0.4632	0.4537	0.1538	0.5	0.3182	0.6	0.6071	-0.0435	-0.25	0.3718	-0.2955	-0.3382
9950_63	47.5843	1.91937	1.90909	1.99094	1.99527	1.99542	0.3654	0.3	0.4913	0.5132	0.5106	0.4615	0.3333	0.6364	0.3	0.3929	-0.2632	-0.1111	-0.2952	0.4154	0.2306
9951_31	59.5056	1.30769	1	1	1.49798	1.81631	0.0769	0	0	0.1421	0.2989	0.0769	0	0	0.15	0.2857	0	NA	NA	-0.0556	0.0442
9977_140	82.9326	1.79532	1	1.19048	1	1	0.2692	0	0.0476	0	0	0.3077	0	0.0476	0	0	-0.1429	NA	0	NA	NA
9980_135	15.3933	1	1	1.2	1.70451	1.98886	0	0	0.05	0.2292	0.49	0	0	0.05	0.125	0.48	NA	NA	0	0.4545	0.0204
10008_108	54.2135	1.52923	1.66667	1.72407	1.89742	1.81631	0.1474	0.1667	0.2403	0.3579	0.2989	0.1538	0.1667	0.2727	0.35	0.2857	-0.0435	0	-0.1351	0.0221	0.0442
10011_13	79.8539	1.86975	2	1.33404	1.69396	1.93273	0.3269	0.5333	0.0887	0.2263	0.4021	0.2308	0.5	0.0909	0.15	0.25	0.2941	0.0625	-0.0244	0.3372	0.3783
10014_57	40.809	1	1	1.78492	1.85816	1.388	0	0	0.2778	0.3268	0.1083	0	0	0.1053	0.1667	0.037	NA	NA	0.6211	0.49	0.6579
10031_91	19.9775	1.82872	1	1.33404	1.26667	1.32077	0.2879	0	0.0887	0.0667	0.085	0.3333	0	0.0909	0.0667	0.087	-0.1579	NA	-0.0244	0	-0.0233
10033_48	22.573	1.86316	1.8	1.92389	1.96804	1.97277	0.3182	0.2	0.3842	0.4386	0.4563	0.1818	0.2	0.4	0.6316	0.4643	0.4286	0	-0.0411	-0.44	-0.0174
10049_40	64.0449	1	1	1.95041	1.99027	1.62205	0	0	0.4238	0.4868	0.1944	0	0	0.1905	0.7	0.2143	NA	NA	0.5506	-0.4378	-0.102
10062_37	50.0899	1.79532	1.97778	1.4	1.69396	1.65326	0.2692	0.35	0.1111	0.2263	0.2092	0.3077	0.4	0	0.15	0.1538	-0.1429	-0.1429	1	0.3372	0.2647
10072_13	19.2809	1.4	2	1.95041	1.99637	1.99551	0.1	0.25	0.4167	0.5158	0.5085	0.1	0.25	0.4762	0.35	0.5185	0	0	-0.1429	0.3214	-0.0196
10078_108	47.0674	1.79532	1.66667	1.80059	1.2	1	0.2692	0.1667	0.2833	0.05	0	0.3077	0.1667	0.3333	0.05	0	-0.1429	0	-0.1765	0	NA
10081_66	57.3708	1.91937	1	1.18182	1	1.26753	0.3718	0	0.0455	0	0.0701	0.3077	0	0.0455	0	0.0714	0.1724	NA	0	NA	-0.0189
10089_91	21.4831	1	1	1.46089	1.2	1.29714	0	0	0.1299	0.05	0.0783	0	0	0.1364	0.05	0.08	NA	NA	-0.05	0	-0.0213
10096_69	62.8315	1.98443	1.98182	1	1	1	0.4744	0.4333	0	0	0	0.3846	0.1667	0	0	0	0.1892	0.6154	NA	NA	NA
10119_8	58.1685	1	1	1	1.69396	1.27673	0	0	0	0.2237	0.0726	0	0	0	0.25	0.0741	NA	NA	NA	-0.1176	-0.0196
10126_124	74.3258	1	1	1.46089	1.60652	1.94869	0	0	0.1299	0.1842	0.4169	0	0	0.1364	0.2	0.5	NA	NA	-0.05	-0.0857	-0.1993
10135_46	21.3258	1	1	1.93644	1.98375	1.98033	0	0	0.4064	0.4869	0.4733	0	0	0.1053	0.0556	0.32	NA	NA	0.741	0.8859	0.3239
10139_31	32.1236	1	1	1	1	1.55173	0	0	0	0	0.1653	0	0	0	0	0.1786	NA	NA	NA	NA	-0.08
10144_47	14.3371	1.99606	2	1	1	1.82966	0.5111	0.55	0	0	0.3077	0.4	0.4	0	0	0.2963	0.2174	0.2727	NA	NA	0.037
10154_11	65.2697	1	1	1.99514	1.99527	1.98699	0	0	0.5065	0.5079	0.4894	0	0	0.5455	0.5	0.2857	NA	NA	-0.0769	0.0155	0.4162
10166_45	55.7191	1	1	1.99514	1.89742	1.98958	0	0	0.5065	0.3579	0.49	0	0	0.5455	0.35	0.5926	NA	NA	-0.0769	0.0221	-0.2093
10207_80	65.5169	1	1	1.18182	1	1.47023	0	0	0.0455	0	0.1362	0	0	0.0455	0	0.0714	NA	NA	0	NA	0.4757
10219_98	54.0112	1	1	1.44355	1	1.19048	0	0	0.125	0	0.0476	0	0	0	0	0.0476	NA	NA	1	NA	0
10244_100	32.7528	1.9405	2	1.19048	1.71609	1	0.3864	0.45	0.0476	0.2339	0	0.5	0.6	0.0476	0.2632	0	-0.2941	-0.3333	0	-0.125	NA
10248_99	16.0899	1	1	1.97568	1.95949	1.85676	0	0	0.451	0.4265	0.3267	0	0	0.6667	0.4706	0.32	NA	NA	-0.4783	-0.1034	0.0204
10254_46	20.4719	1	1	1	1.49798	1.14815	0	0	0	0.1421	0.037	0	0	0	0.15	0.037	NA	NA	NA	-0.0556	0
10260_10	15.4157	1.99606	2	1.4	1.23529	1.89781	0.5111	0.5833	0.1078	0.0588	0.3615	0.4	0.5	0.1111	0.0588	0.3846	0.2174	0.1429	-0.0303	0	-0.0638
10267_21	97.0562	1	1	1.56608	1	1.55173	0	0	0.1688	0	0.1653	0	0	0.1818	0	0.1786	NA	NA	-0.0769	NA	-0.08
10275_104	53.1348	1	1	1	1.30769	1.94585	0	0	0	0.0769	0.4206	0	0	0	0.0769	0.1429	NA	NA	NA	0	0.6604
10300_117	64.427	1.99173	2	1.34843	1.89742	1.47023	0.4936	0.5333	0.0929	0.3579	0.1349	0.4615	0.6667	0.0952	0.35	0.1429	0.0649	-0.25	-0.0256	0.0221	-0.0588
10306_63	18.3933	1.99865	1	1.94419	1.96425	1.98646	0.5303	0	0.4105	0.4379	0.4829	0.3333	0	0.35	0.3889	0.5556	0.3714	NA	0.1474	0.1119	-0.1504
10312_127	96.0787	1.68615	1.90909	1.6729	1.60652	1.14286	0.2115	0.3	0.2143	0.1842	0.0357	0.2308	0.3333	0.2381	0.2	0.0357	-0.0909	-0.1111	-0.1111	-0.0857	0
10328_53	28.4494	1.4	1	1.9929	1.95162	1.4	0.1	0	0.511	0.4231	0.1078	0.1	0	0.1176	0.0769	0.1111	0	NA	0.7698	0.8182	-0.0303
10354_91	26.2022	1.76364	1.90909	1.65286	1.76391	1.87523	0.2455	0.3	0.2056	0.2605	0.3426	0.2727	0.3333	0.2273	0.3	0.3571	-0.1111	-0.1111	-0.1053	-0.1515	-0.0425
10356_47	138.652	1.72332	1.90909	1.69396	1.96425	1.95299	0.2348	0.3	0.2263	0.4346	0.4245	0.0833	0.3333	0.15	0.5	0.4444	0.6452	-0.1111	0.3372	-0.1504	-0.047
10360_87	112.09	1	1	1.46089	1.92389	1.484	0	0	0.1299	0.3868	0.1396	0	0	0.1364	0.3	0.1481	NA	NA	-0.05	0.2245	-0.0612
10366_78	60.0449	1	1	1.8672	1.86323	1.47023	0	0	0.3312	0.3263	0.1349	0	0	0.4091	0.4	0.1429	NA	NA	-0.2353	-0.2258	-0.0588
10376_94	91.764	1.30769	1	1.6729	1.3641	1.99573	0.0769	0	0.2143	0.0974	0.5057	0.0769	0	0.2381	0.1	0.7037	0	NA	-0.1111	-0.027	-0.3915
10384_57	30.2584	1.33333	1.66667	1.95548	1.97965	1.97731	0.0833	0.1667	0.4286	0.4684	0.4658	0.0833	0.1667	0.3182	0.4	0.4074	0	0	0.2576	0.1461	0.1254
10389_93	115.629	1.79532	1.98182	1	1.3641	1	0.2692	0.4	0	0.0974	0	0.3077	0.5	0	0.1	0	-0.1429	-0.25	NA	-0.027	NA
10416_31	47.2697	1.30769	1	1.33404	1.3641	1.98243	0.0769	0	0.0887	0.0974	0.4744	0.0769	0	0.0909	0.1	0.5185	0	NA	-0.0244	-0.027	-0.0931
10436_102	73.2135	1	1	1.33404	1.81946	1.94585	0	0	0.0887	0.2947	0.4153	0	0	0.0909	0.35	0.4286	NA	NA	-0.0244	-0.1875	-0.0318
10443_38	54.3483	1	1	1.92166	1.49798	1.89729	0	0	0.381	0.1421	0.3627	0	0	0.5	0.15	0.1111	NA	NA	-0.3125	-0.0556	0.6937
10496_87	95.2584	1.52923	1	1.78216	1.3641	1.73435	0.1474	0	0.2749	0.0974	0.2487	0.1538	0	0.2273	0.1	0.2857	-0.0435	NA	0.1732	-0.027	-0.1489
10542_33	126.876	1	1	1	1	1.47023	0	0	0	0	0.1349	0	0	0	0	0.1429	NA	NA	NA	NA	-0.0588
10554_19	19.3258	1.99897	2	1	1.4	1.26753	0.5091	0.55	0	0.1078	0.0701	0.8182	0.6	0	0.1111	0.0714	-0.6071	-0.0909	NA	-0.0303	-0.0189
10563_52	45.1348	1.86975	1	1	1	1	0.3269	0	0	0	0	0.2308	0	0	0	0	0.2941	NA	NA	NA	NA
10568_69	92.6292	1.99897	1.8	1.9929	1.99711	1.91824	0.5364	0.2	0.5147	0.5098	0.3846	0.2727	0.2	0	0.6667	0.2692	0.4915	0	1	-0.3077	0.3
10576_16	23.3146	1	1	1.96362	1.92389	1.99551	0	0	0.4429	0.3842	0.5114	0	0	0.2381	0.4	0.3704	NA	NA	0.4624	-0.0411	0.2758
10577_50	37.1798	1.91937	2	1.99347	1.95958	1.97277	0.3718	0.5667	0.4978	0.4342	0.4577	0.3077	0.3333	0.6818	0.3	0.3929	0.1724	0.4118	-0.3696	0.3091	0.1416
10579_8	45.3034	1.99124	2	1	1	1.17391	0.4924	0.55	0	0	0.0435	0.4167	0.6	0	0	0.0435	0.1538	-0.0909	NA	NA	0
10610_57	39.3933	1	1	1.42068	1.30769	1.3641	0	0	0.114	0.0769	0.0974	0	0	0.1176	0.0769	0.1	NA	NA	-0.0323	0	-0.027
10638_54	71.5281	1	1	1.6729	1	1	0	0	0.2143	0	0	0	0	0.2381	0	0	NA	NA	-0.1111	NA	NA
10680_117	71.0899	1.99586	2	1.56608	1.21053	1.68252	0.5152	0.5667	0.1688	0.0526	0.2222	0.3333	0.3333	0.1818	0.0526	0.25	0.3529	0.4118	-0.0769	0	-0.125
10686_75	94.0899	1.30769	1	1.46089	1.49798	1.55173	0.0769	0	0.1299	0.1421	0.1653	0.0769	0	0.1364	0.15	0.1786	0	NA	-0.05	-0.0556	-0.08
10705_85	46.0899	1.99173	2	1.95548	1.95958	1.94585	0.4872	0.5	0.4264	0.4316	0.418	0.6154	0.8333	0.4091	0.4	0.2857	-0.2632	-0.6667	0.0406	0.0732	0.3165
10707_103	57.7528	1.30769	1	1.19048	1.3641	1.68252	0.0769	0	0.0476	0.0974	0.2222	0.0769	0	0.0476	0.1	0.25	0	NA	0	-0.027	-0.125
10735_48	83.5843	1	1	1	1.38122	1.37605	0	0	0	0.1023	0.1032	0	0	0	0.1053	0.1071	NA	NA	NA	-0.0286	-0.0385
10744_32	25.8427	1	1	1	1	1.59851	0	0	0	0	0.1867	0	0	0	0	0.04	NA	NA	NA	NA	0.7857
10747_126	69.9888	1	1	1.46089	1.2	1	0	0	0.1299	0.05	0	0	0	0.1364	0.05	0	NA	NA	-0.05	0	NA
10755_31	72.6966	1.97199	1.66667	1	1	1.14286	0.4487	0.1667	0	0	0.0357	0.3077	0.1667	0	0	0.0357	0.3143	0	NA	NA	0
10758_76	81.2135	1.79532	1.90909	1.98734	1.95958	1.62205	0.2692	0.3	0.487	0.4316	0.1944	0.3077	0.3333	0.4091	0.4	0.2143	-0.1429	-0.1111	0.16	0.0732	-0.102
10776_99	95.8764	1	1.66667	1.98734	1.99637	1.81631	0	0.1667	0.487	0.5079	0.2976	0	0.1667	0.4091	0.65	0.3571	NA	0	0.16	-0.2798	-0.2
10798_113	77.8539	1	1	1.56608	1.88032	1.55173	0	0	0.1688	0.3392	0.1653	0	0	0.1818	0.4211	0.1786	NA	NA	-0.0769	-0.2414	-0.08
10802_68	73.0899	1	1	1.78216	1.83869	1.95299	0	0	0.2771	0.3099	0.4288	0	0	0.1364	0.2632	0.2222	NA	NA	0.5078	0.1509	0.4817
10824_7	111.697	1	1	1.65286	1.3641	1.58214	0	0	0.2056	0.0974	0.1769	0	0	0.2273	0.1	0.1923	NA	NA	-0.1053	-0.027	-0.087
10855_43	94.3483	1	1	1.47875	1.2	1.14286	0	0	0.1357	0.05	0.0357	0	0	0.1429	0.05	0.0357	NA	NA	-0.0526	0	0
10864_112	49.3258	1.52923	1.98182	1	1	1	0.1474	0.4333	0	0	0	0.1538	0.1667	0	0	0	-0.0435	0.6154	NA	NA	NA
10892_103	16.7528	1.99124	2	1.99521	1.99548	1.86063	0.4848	0.6	0.5071	0.5037	0.3305	0.5833	0.2	0.5238	0.6471	0.3333	-0.2031	0.6667	-0.0329	-0.2847	-0.0086
10898_63	22.3708	1.33333	1	1	1.4	1.14815	0.0833	0	0	0.1078	0.037	0.0833	0	0	0.1111	0.037	0	NA	NA	-0.0303	0
10914_102	32.6742	1.76364	1.90909	1.94065	1.96804	1.62205	0.2455	0.3	0.4048	0.4444	0.1944	0.2727	0.3333	0.4545	0.4211	0.2143	-0.1111	-0.1111	-0.123	0.0526	-0.102
10916_79	17.8202	1	1	1	1.2	1.47023	0	0	0	0.05	0.1349	0	0	0	0.05	0.1429	NA	NA	NA	0	-0.0588
10923_47	71.236	1	1	1.91223	1.95949	1.99495	0	0	0.3772	0.4301	0.5117	0	0	0.1579	0.3529	0.28	NA	NA	0.5814	0.1795	0.4528
10936_80	74.1124	1	1	1.33404	1	1.16	0	0	0.0887	0	0.04	0	0	0.0909	0	0.04	NA	NA	-0.0244	NA	0
10948_91	58.1348	1	1	1	1.69396	1.95667	0	0	0	0.2237	0.4312	0	0	0	0.25	0.3929	NA	NA	NA	-0.1176	0.089
10976_67	35.6292	1	1	1.74362	1.81946	1	0	0	0.25	0.2947	0	0	0	0.2857	0.35	0	NA	NA	-0.1429	-0.1875	NA
10993_56	58.9663	1	1	1.8672	1.49798	1.47023	0	0	0.3355	0.1447	0.1349	0	0	0.2273	0.05	0.1429	NA	NA	0.3226	0.6545	-0.0588
10997_88	76.1685	1	1	1	1.30769	1.33404	0	0	0	0.0769	0.0909	0	0	0	0.0769	0	NA	NA	NA	0	1
11008_6	91.6292	1.86975	1.90909	1	1	1	0.3269	0.3333	0	0	0	0.2308	0	0	0	0	0.2941	1	NA	NA	NA
11019_40	65.5056	1.86975	2	1	1	1.27673	0.3205	0.5333	0	0	0.0726	0.3846	0.5	0	0	0.0741	-0.2	0.0625	NA	NA	-0.0196
11023_32	35.5843	1.33333	1	1.97575	1.99637	1.77863	0.0833	0	0.4589	0.5079	0.2751	0.0833	0	0.5	0.65	0.25	0	NA	-0.0896	-0.2798	0.0913
11030_47	40.191	1	1	1.46089	1.49798	1.37605	0	0	0.1299	0.1447	0.1032	0	0	0.1364	0.05	0.1071	NA	NA	-0.05	0.6545	-0.0385
11047_16	98.7528	1	1	1.99609	1.99688	1.98886	0	0	0.5195	0.5184	0.4883	0	0	0.1364	0.3529	0.56	NA	NA	0.7375	0.3191	-0.1468
11049_39	20.0449	1	1	1	1	1.63733	0	0	0	0	0.2009	0	0	0	0	0.2222	NA	NA	NA	NA	-0.1064
11082_125	32.9438	1	1	1.78216	1.49798	1.14286	0	0	0.2727	0.1421	0.0357	0	0	0.3182	0.15	0.0357	NA	NA	-0.1667	-0.0556	0
11091_129	62.3034	1.95162	1.99798	1	1	1	0.4038	0.4667	0	0	0	0.5385	0.6667	0	0	0	-0.3333	-0.4286	NA	NA	NA
11143_123	52.6292	1.86975	1	1.18182	1.62873	1.73435	0.3205	0	0.0455	0.193	0.2487	0.3846	0	0.0455	0.2105	0.2857	-0.2	NA	0	-0.0909	-0.1489
11179_8	32.3371	1	1	1.65286	1.2	1.14286	0	0	0.2056	0.05	0.0357	0	0	0.2273	0.05	0.0357	NA	NA	-0.1053	0	0
11201_5	50.7753	1.97199	2	1.98933	1.94837	1.90817	0.4359	0.45	0.4869	0.4085	0.3704	0.6154	0.6	0.5556	0.5556	0.4815	-0.4118	-0.3333	-0.1409	-0.36	-0.3
11240_63	57.4719	1.36364	1.99798	1.99541	1.95162	1.97112	0.0909	0.4667	0.5098	0.4103	0.4526	0.0909	0.6667	0.4444	0.3846	0.35	0	-0.4286	0.1282	0.0625	0.2267
11247_35	80.2022	1.99776	2	1.56608	1.81946	1.47023	0.5192	0.5333	0.1688	0.2974	0.1349	0.4615	0.6667	0.1818	0.25	0.1429	0.1111	-0.25	-0.0769	0.1593	-0.0588
11266_26	114.978	1	1	1.96804	1.88032	1.82203	0	0	0.4444	0.3392	0.3017	0	0	0.4211	0.4211	0.28	NA	NA	0.0526	-0.2414	0.0718
11280_132	21.573	1.36364	1	1.76391	1.60652	1.68252	0.0909	0	0.2605	0.1842	0.2235	0.0909	0	0.3	0.2	0.1786	0	NA	-0.1515	-0.0857	0.2012
11284_58	97.9888	1	1	1.19048	1.23529	1.15385	0	0	0.0476	0.0588	0.0385	0	0	0.0476	0.0588	0.0385	NA	NA	0	0	0
11291_74	48.5955	1	1	1.65286	1.60652	1.37605	0	0	0.2056	0.1842	0.1032	0	0	0.2273	0.2	0.1071	NA	NA	-0.1053	-0.0857	-0.0385
11292_20	99.0449	1	1	1.99027	1.98984	1.93501	0	0	0.4974	0.4942	0.4046	0	0	0.3	0.3684	0.2308	NA	NA	0.3968	0.2544	0.4297
11315_9	23.5056	1.96695	2	1.18182	1.3641	1.65326	0.4242	0.5333	0.0455	0.0974	0.2092	0.5833	0.5	0.0455	0.1	0.1538	-0.375	0.0625	0	-0.027	0.2647
11319_126	59.382	1.79532	1	1.99514	1.92389	1.81631	0.2756	0	0.5087	0.3842	0.2976	0.1538	0	0.4545	0.4	0.3571	0.4419	NA	0.1064	-0.0411	-0.2
11334_55	77.5843	1	1	1	1	1.82966	0	0	0	0	0.3077	0	0	0	0	0.2963	NA	NA	NA	NA	0.037
11345_90	64.9663	1.99776	2	1.78216	1.94419	1.89792	0.5128	0.5	0.2749	0.4132	0.3624	0.6154	0.8333	0.2273	0.25	0.3929	-0.2	-0.6667	0.1732	0.3949	-0.0839
11363_88	105.18	1.68615	1	1.99655	1.98585	1.95977	0.2115	0	0.5119	0.4763	0.4354	0.2308	0	0.5238	0.65	0.3846	-0.0909	NA	-0.0233	-0.3646	0.1166
11374_40	94.3708	1	1	1.80059	1.95958	1.484	0	0	0.2857	0.4316	0.1396	0	0	0.2381	0.4	0.1481	NA	NA	0.1667	0.0732	-0.0612
11379_87	52.427	1.98443	1.98182	1.65286	1.49798	1.81631	0.4679	0.4333	0.2056	0.1421	0.2989	0.5385	0.1667	0.2273	0.15	0.2857	-0.1507	0.6154	-0.1053	-0.0556	0.0442
11383_14	100.787	1.97199	1.99798	1.84617	1.91223	1.26753	0.4423	0.4667	0.3143	0.3713	0.0701	0.4615	0.6667	0.381	0.3684	0.0714	-0.0435	-0.4286	-0.2121	0.0079	-0.0189
11389_137	69.9326	1.82872	1.98182	1.80059	1.91395	1.68252	0.2879	0.4333	0.2881	0.3787	0.2249	0.3333	0.1667	0.1429	0.1176	0.1071	-0.1579	0.6154	0.5041	0.6893	0.5235
11425_90	61.0449	1.95162	1.66667	1.98734	1.97965	1.98699	0.4103	0.1667	0.487	0.4658	0.4841	0.3846	0.1667	0.4091	0.5	0.5714	0.0625	0	0.16	-0.0734	-0.1803
11433_87	21.8764	1	1	1.72407	1.51873	1	0	0	0.2424	0.152	0	0	0	0.1818	0.0526	0	NA	NA	0.25	0.6538	NA
11449_90	41.1798	1	1	1.33404	1.3641	1	0	0	0.0887	0.0974	0	0	0	0.0909	0.1	0	NA	NA	-0.0244	-0.027	NA
11476_54	62.5393	1.79532	1.90909	1.96696	1.92389	1.95667	0.2756	0.3333	0.4416	0.3842	0.4339	0.1538	0	0.5455	0.4	0.25	0.4419	1	-0.2353	-0.0411	0.4238
11493_81	144.202	1	1	1.89742	1.71609	1.89781	0	0	0.3579	0.2339	0.36	0	0	0.35	0.2632	0.4615	NA	NA	0.0221	-0.125	-0.2821
11495_47	114.966	1	1	1.98665	1.99637	1.26753	0	0	0.4857	0.5184	0.0701	0	0	0.381	0.25	0.0714	NA	NA	0.2157	0.5178	-0.0189
11497_124	94.5843	1.52923	1.98182	1.91088	1.92389	1.7299	0.1474	0.4	0.3738	0.3842	0.245	0.1538	0.5	0.2857	0.4	0.28	-0.0435	-0.25	0.2357	-0.0411	-0.1429
11505_75	61.3596	1	1	1.47875	1	1	0	0	0.1357	0	0	0	0	0.1429	0	0	NA	NA	-0.0526	NA	NA
11518_65	51.7303	1.9993	1.8	1.65201	1.26667	1.69396	0.5	0.2	0.2033	0.0667	0.2263	0.875	0.2	0.0714	0.0667	0.15	-0.75	0	0.6486	0	0.3372
11526_117	46.0225	1.99776	2	1.84617	1.98585	1.87523	0.5192	0.5333	0.3143	0.4842	0.3413	0.4615	0.5	0.381	0.35	0.4286	0.1111	0.0625	-0.2121	0.2772	-0.2558
11537_111	53.8427	1	1	1.18182	1.76391	1.37605	0	0	0.0455	0.2605	0.1045	0	0	0.0455	0.3	0.0357	NA	NA	0	-0.1515	0.6582
11540_102	74.2584	1.52923	1.66667	1.56608	1.3641	1.26753	0.1474	0.1667	0.1688	0.0974	0.0701	0.1538	0.1667	0.1818	0.1	0.0714	-0.0435	0	-0.0769	-0.027	-0.0189
11542_118	101.764	1	1	1.99609	1.9932	1.76449	0	0	0.5087	0.5	0.2646	0	0	0.5909	0.5263	0.3077	NA	NA	-0.1617	-0.0526	-0.1628
11558_71	25.0674	1.97988	2	1.96696	1.86323	1.98699	0.4455	0.6667	0.4437	0.3263	0.4881	0.6364	0	0.4545	0.4	0.3571	-0.4286	1	-0.0244	-0.2258	0.2683
11565_29	58.3596	1.86975	1.98182	1.56608	1.88032	1.97277	0.3205	0.4	0.1688	0.3392	0.4563	0.3846	0.5	0.1818	0.4211	0.4643	-0.2	-0.25	-0.0769	-0.2414	-0.0174
11570_25	44.2135	1	1	1.92166	1.76391	1.91691	0	0	0.3831	0.2632	0.3823	0	0	0.4091	0.2	0.3571	NA	NA	-0.0678	0.24	0.0657
11584_81	70.7191	1	1	1.18182	1.3641	1.37605	0	0	0.0455	0.0974	0.1032	0	0	0.0455	0.1	0.1071	NA	NA	0	-0.027	-0.0385
11613_71	109.831	1	1	1.58567	1.89742	1.79283	0	0	0.1762	0.3579	0.2863	0	0	0.1905	0.35	0.1111	NA	NA	-0.0811	0.0221	0.6119
11626_15	41.9438	1	1	1.33404	1.2	1.37605	0	0	0.0887	0.05	0.1032	0	0	0.0909	0.05	0.1071	NA	NA	-0.0244	0	-0.0385
11636_112	63.7528	1	1	1.98734	1.97112	1.99369	0	0	0.4848	0.4526	0.504	0	0	0.5	0.35	0.4643	NA	NA	-0.0312	0.2267	0.0787
11656_24	37.3258	1.96695	1.66667	1	1	1	0.4242	0.1667	0	0	0	0.5833	0.1667	0	0	0	-0.375	0	NA	NA	NA
11667_33	28.764	1	1	1.18182	1.3641	1	0	0	0.0455	0.0974	0	0	0	0.0455	0.1	0	NA	NA	0	-0.027	NA
11668_15	97.427	1	1	1	1.38122	1.26753	0	0	0	0.1023	0.0701	0	0	0	0.1053	0.0714	NA	NA	NA	-0.0286	-0.0189
11681_72	53.8427	1.86975	1.98182	1.94065	1.98585	1.77863	0.3269	0.4	0.4026	0.4763	0.2738	0.2308	0.5	0.5455	0.65	0.3214	0.2941	-0.25	-0.3548	-0.3646	-0.1739
11682_23	21.573	1	1	1.80059	1.94419	1	0	0	0.2833	0.4053	0	0	0	0.3333	0.55	0	NA	NA	-0.1765	-0.3571	NA
11700_60	50.5169	1.68615	1.90909	1.72407	1.2	1.26753	0.2115	0.3	0.2403	0.05	0.0701	0.2308	0.3333	0.2727	0.05	0.0714	-0.0909	-0.1111	-0.1351	0	-0.0189
11701_74	52.3596	1.30769	1	1.99347	1.86323	1.55173	0.0769	0	0.4978	0.3263	0.1653	0.0769	0	0.6818	0.4	0.1786	0	NA	-0.3696	-0.2258	-0.08
11705_13	87.2809	1.70588	2	1.85147	1.94537	1.74362	0.2083	0.25	0.3125	0.4048	0.25	0.2222	0.25	0.375	0.4	0.2857	-0.0667	0	-0.2	0.0118	-0.1429
11710_5	13.2022	1	1.8	1.97299	1.9967	1.85204	0	0.2	0.4522	0.5065	0.3221	0	0.2	0.4118	0.7222	0.3043	NA	0	0.0894	-0.4258	0.0552
11720_78	38.6067	1	1	1.33404	1.2	1.62205	0	0	0.0887	0.05	0.1958	0	0	0.0909	0.05	0.1429	NA	NA	-0.0244	0	0.2703
11722_88	84.2247	1.60606	1	1.46089	1.38122	1.77863	0.1727	0	0.1299	0.1023	0.2738	0.1818	0	0.1364	0.1053	0.3214	-0.0526	NA	-0.05	-0.0286	-0.1739
11729_95	88.1461	1	1	1.96523	1.89712	1.87303	0	0	0.4429	0.3516	0.3415	0	0	0.2	0.2857	0.2692	NA	NA	0.5484	0.1875	0.2117
11735_34	76.9101	1	1	1.56608	1.51873	1.14286	0	0	0.1688	0.1491	0.0357	0	0	0.1818	0.1579	0.0357	NA	NA	-0.0769	-0.0588	0
11779_109	25.764	1	1	1.65286	1.2	1.79283	0	0	0.2056	0.05	0.2835	0	0	0.2273	0.05	0.2593	NA	NA	-0.1053	0	0.0854
11781_111	61.0674	1	1	1.99514	1.99331	1.98329	0	0	0.5065	0.4974	0.4762	0	0	0.5455	0.65	0.5357	NA	NA	-0.0769	-0.3069	-0.125
11787_53	89.8764	1	1	1.99514	1.92389	1.65326	0	0	0.5065	0.3842	0.2092	0	0	0.5455	0.4	0.1538	NA	NA	-0.0769	-0.0411	0.2647
11807_127	55.7303	1	1	1.46089	1.2	1.89792	0	0	0.1299	0.05	0.3624	0	0	0.1364	0.05	0.3929	NA	NA	-0.05	0	-0.0839
11816_123	26.0112	1	1.8	1	1.38122	1	0	0.2	0	0.1023	0	0	0.2	0	0.1053	0	NA	0	NA	-0.0286	NA
11830_114	95.0899	1.30769	1	1.99609	1.95958	1.90817	0.0769	0	0.513	0.4342	0.3718	0.0769	0	0.4091	0.3	0.4074	0	NA	0.2025	0.3091	-0.0958
11847_116	11.382	1.89783	1	1.49735	1.62069	1.9098	0.3444	0	0.1374	0.1857	0.3735	0.2	0	0.1429	0.2	0.3043	0.4194	NA	-0.04	-0.0769	0.1852
11850_65	24.618	1.95162	1.8	1.80059	1.38122	1.99478	0.4103	0.2	0.2833	0.1023	0.5066	0.3846	0.2	0.3333	0.1053	0.5	0.0625	0	-0.1765	-0.0286	0.0131
11875_21	21.0449	1	1	1.22222	1.21053	1.28658	0	0	0.0556	0.0526	0.0754	0	0	0.0556	0.0526	0.0769	NA	NA	0	0	-0.0204
11878_128	75.0787	1.86975	2	1.97575	1.94419	1.98646	0.3205	0.25	0.4589	0.4132	0.4872	0.3846	0.25	0.5	0.25	0.3333	-0.2	0	-0.0896	0.3949	0.3158
11894_12	92.7191	1	1	1.47875	1.91395	1.98734	0	0	0.1357	0.3676	0.4848	0	0	0.1429	0.4706	0.5	NA	NA	-0.0526	-0.28	-0.0312
11902_141	21.8989	1	1	1.2	1	1.73435	0	0	0.05	0	0.2487	0	0	0.05	0	0.2857	NA	NA	0	NA	-0.1489
11917_74	113.899	1.99835	2	1	1	1.14286	0.5321	0.5667	0	0	0.0357	0.2308	0.3333	0	0	0.0357	0.5663	0.4118	NA	NA	0
11949_27	39.5056	1	1	1.82926	1.86323	1.68252	0	0	0.303	0.3263	0.2222	0	0	0.3636	0.4	0.25	NA	NA	-0.2	-0.2258	-0.125
11966_12	51.2697	1	1	1.46089	1.51873	1.55173	0	0	0.1299	0.1491	0.1653	0	0	0.1364	0.1579	0.1786	NA	NA	-0.05	-0.0588	-0.08
11995_9	77.3146	1	1	1.82926	1.76391	1.14286	0	0	0.303	0.2632	0.0357	0	0	0.3636	0.2	0.0357	NA	NA	-0.2	0.24	0
11996_68	109.596	1.30769	1.8	1.92389	1.60652	1.42877	0.0769	0.2	0.3816	0.1842	0.1196	0.0769	0.2	0.5	0.2	0.125	0	0	-0.3103	-0.0857	-0.0455
11998_24	68.8427	1	1	1.38122	1.25	1.53032	0	0	0.1023	0.0625	0.1558	0	0	0.1053	0.0625	0.1667	NA	NA	-0.0286	0	-0.0698
12013_12	17.9326	1	1	1.69396	1.54118	1.59851	0	0	0.2263	0.1569	0.1833	0	0	0.15	0.1667	0.2	NA	NA	0.3372	-0.0625	-0.0909
12024_25	77.5169	1	1	1.33404	1.69396	1.82203	0	0	0.0909	0.2263	0.3017	0	0	0	0.15	0.28	NA	NA	1	0.3372	0.0718
12025_99	15.2135	1.85294	2	1.99306	1.98933	1.99143	0.2917	0.25	0.4967	0.4902	0.4964	0.3333	0.25	0.6111	0.4444	0.5	-0.1429	0	-0.2303	0.0933	-0.0073
12048_42	114.978	1	1	1.98798	1.99729	1.98243	0	0	0.4792	0.5286	0.4772	0	0	0.625	0.1333	0.3704	NA	NA	-0.3043	0.7477	0.2239
12056_66	107.09	1.52923	2	1.98585	1.93644	1.82966	0.1474	0.25	0.4789	0.4006	0.3077	0.1538	0.25	0.55	0.3158	0.2963	-0.0435	0	-0.1484	0.2117	0.037
12058_112	71.0225	1.94892	1	1.8672	1.49798	1.77863	0.4111	0	0.3377	0.1421	0.2751	0.1	0	0.1364	0.15	0.25	0.7568	NA	0.5962	-0.0556	0.0913
12066_117	71.5393	1.99776	1.98182	1.94065	1.86323	1.37605	0.5192	0.4	0.4048	0.3316	0.1032	0.4615	0.5	0.4545	0.2	0.1071	0.1111	-0.25	-0.123	0.3968	-0.0385
12072_96	73.9888	1	1	1.47875	1.76391	1.388	0	0	0.1357	0.2632	0.1068	0	0	0.1429	0.2	0.1111	NA	NA	-0.0526	0.24	-0.04
12078_51	67.9213	1	1	1.99094	1.97965	1.97861	0	0	0.4957	0.4605	0.4683	0	0	0.4545	0.7	0.4286	NA	NA	0.083	-0.52	0.0847
12079_66	53.1461	1.99578	2	1.8672	1.3641	1.55173	0.5128	0.5333	0.3312	0.0974	0.1653	0.3846	0.5	0.4091	0.1	0.1786	0.25	0.0625	-0.2353	-0.027	-0.08
12097_108	53.8315	1.91937	1.98182	1.33404	1.88032	1.91691	0.3718	0.4	0.0887	0.3421	0.3823	0.3077	0.5	0.0909	0.3158	0.3571	0.1724	-0.25	-0.0244	0.0769	0.0657
12135_45	19.3596	1.99831	2	1.98665	1.89729	1.96287	0.5182	0.5	0.4881	0.3562	0.4416	0.5455	0.8	0.2857	0.3333	0.3333	-0.0526	-0.6	0.4146	0.0642	0.2452
12148_140	43.3146	1.97199	2	1.96696	1.9546	1.90817	0.4359	0.5	0.4394	0.4181	0.3704	0.6154	0.2	0.6364	0.5789	0.4815	-0.4118	0.6	-0.4483	-0.3846	-0.3
12150_19	17.3258	1	1	1.76391	1.51873	1.28658	0	0	0.2605	0.1491	0.0754	0	0	0.3	0.1579	0.0769	NA	NA	-0.1515	-0.0588	-0.0204
12203_46	75.1461	1	1	1.78216	1.76391	1.56656	0	0	0.2727	0.2632	0.1709	0	0	0.3182	0.2	0.1852	NA	NA	-0.1667	0.24	-0.0833
12209_109	55.8764	1.68615	1.66667	1.99639	1.97112	1.99542	0.2115	0.1667	0.5173	0.4447	0.5079	0.2308	0.1667	0.2727	0.65	0.5357	-0.0909	0	0.4728	-0.4615	-0.0547
12229_98	78.4944	1.99173	2	1.81946	1.97965	1.89792	0.4872	0.5	0.3	0.4684	0.3624	0.6154	0.8333	0.15	0.4	0.3929	-0.2632	-0.6667	0.5	0.1461	-0.0839
12251_93	17.8427	1.96154	1.97778	1.92389	1.93644	1.96869	0.4107	0.35	0.3816	0.3977	0.4492	0.25	0.4	0.5	0.4211	0.4231	0.3913	-0.1429	-0.3103	-0.0588	0.0582
12260_78	34.4831	1.30769	1.90909	1.99514	1.95958	1.93273	0.0769	0.3	0.5043	0.4289	0.3995	0.0769	0.3333	0.6364	0.5	0.3929	0	-0.1111	-0.2618	-0.1656	0.0166
12282_66	48.3258	1.98443	1.99798	1.33404	1.22222	1.94585	0.4679	0.5	0.0887	0.0556	0.4127	0.5385	0.3333	0.0909	0.0556	0.5714	-0.1507	0.3333	-0.0244	0	-0.3846
12325_43	113.697	1	1	1.95041	1.51873	1.56656	0	0	0.4143	0.1491	0.1738	0	0	0.5714	0.1579	0.037	NA	NA	-0.3793	-0.0588	0.7869
12328_35	131.27	1	1	1.65286	1.99653	1.89792	0	0	0.2056	0.5146	0.3638	0	0	0.2273	0.4211	0.3214	NA	NA	-0.1053	0.1818	0.1164
12333_24	77.0899	1	1	1.34843	1.38122	1.63733	0	0	0.0929	0.1023	0.2009	0	0	0.0952	0.1053	0.2222	NA	NA	-0.0256	-0.0286	-0.1064
12364_110	92.5955	1	1	1.19048	1.3641	1.26753	0	0	0.0476	0.0974	0.0701	0	0	0.0476	0.1	0.0714	NA	NA	0	-0.027	-0.0189
12398_60	93.427	1	1	1.78216	1.3641	1.14815	0	0	0.2727	0.0974	0.037	0	0	0.3182	0.1	0.037	NA	NA	-0.1667	-0.027	0
12414_109	42.3708	1.99124	2	1.98734	1.99637	1.91691	0.4848	0.5667	0.4827	0.5105	0.3823	0.5833	0.1667	0.5909	0.55	0.3571	-0.2031	0.7059	-0.2242	-0.0773	0.0657
12458_72	94.5393	1.52923	1.98182	1	1	1	0.1474	0.4333	0	0	0	0.1538	0.1667	0	0	0	-0.0435	0.6154	NA	NA	NA
12471_83	69.1236	1.30769	1	1.95958	1.87772	1.32077	0.0769	0	0.4316	0.3382	0.085	0.0769	0	0.4	0.2941	0.087	0	NA	0.0732	0.1304	-0.0233
12488_69	67.5955	1	1	1.98734	1.98585	1.99478	0	0	0.487	0.4816	0.5066	0	0	0.4091	0.45	0.5	NA	NA	0.16	0.0656	0.0131
12510_43	73.2022	1	1	1.34843	1.60652	1.26753	0	0	0.0929	0.1842	0.0701	0	0	0.0952	0.2	0.0714	NA	NA	-0.0256	-0.0857	-0.0189
12543_94	14.3146	1	1	1.97786	1.98798	1.91824	0	0	0.4708	0.4792	0.3846	0	0	0.1579	0.625	0.2692	NA	NA	0.6646	-0.3043	0.3
12545_73	95.7978	1.97199	1.98182	1.47875	1.62873	1.15385	0.4423	0.4	0.1357	0.193	0.0385	0.4615	0.5	0.1429	0.2105	0.0385	-0.0435	-0.25	-0.0526	-0.0909	0
12555_23	105.213	1.30769	1	1.95041	1.97786	1.94585	0.0769	0	0.4167	0.462	0.4153	0.0769	0	0.4762	0.4737	0.4286	0	NA	-0.1429	-0.0253	-0.0318
12558_86	81.9326	1	1	1.56608	1.81946	1.98958	0	0	0.171	0.2947	0.4943	0	0	0.0909	0.35	0.3704	NA	NA	0.4684	-0.1875	0.2507
12594_134	34.6404	1	1	1.4	1.46897	1.27673	0	0	0.1111	0.1286	0.0726	0	0	0	0.1333	0.0741	NA	NA	1	-0.037	-0.0196
12595_17	61.1461	1	1	1.92166	1.60652	1.62205	0	0	0.381	0.1842	0.1944	0	0	0.5	0.2	0.2143	NA	NA	-0.3125	-0.0857	-0.102
12600_20	17.7191	1	1	1.80059	1.96804	1.89792	0	0	0.2857	0.4444	0.3638	0	0	0.2381	0.4211	0.3214	NA	NA	0.1667	0.0526	0.1164
12601_52	75.3483	1.68615	1.66667	1.94043	1.88032	1.63733	0.2115	0.1667	0.4081	0.3421	0.2023	0.2308	0.1667	0.1765	0.3158	0.1481	-0.0909	0	0.5676	0.0769	0.2676
12629_22	57.8202	1	1	1.82926	1.60652	1	0	0	0.303	0.1842	0	0	0	0.3636	0.2	0	NA	NA	-0.2	-0.0857	NA
12644_59	62.7753	1	1	1.18182	1.60652	1	0	0	0.0455	0.1842	0	0	0	0.0455	0.2	0	NA	NA	0	-0.0857	NA
12676_24	104.022	1.99173	1.98182	1.78216	1.3641	1.68252	0.4936	0.4333	0.2727	0.0974	0.2222	0.4615	0.1667	0.3182	0.1	0.25	0.0649	0.6154	-0.1667	-0.027	-0.125
12678_120	102.82	1.30769	1	1.88237	1.97786	1.62205	0.0769	0	0.3452	0.462	0.1944	0.0769	0	0.3333	0.4737	0.2143	0	NA	0.0345	-0.0253	-0.102
12735_51	38.3034	1	1	1.33404	1.49798	1.37605	0	0	0.0887	0.1421	0.1032	0	0	0.0909	0.15	0.1071	NA	NA	-0.0244	-0.0556	-0.0385
12740_111	97.382	1.99578	1.97778	1.82926	1.71609	1.97731	0.5128	0.35	0.3052	0.2368	0.4644	0.3846	0.4	0.2727	0.1579	0.4815	0.25	-0.1429	0.1064	0.3333	-0.0368
12747_90	140.798	1	1	1.3641	1.42068	1.66988	0	0	0.0974	0.114	0.2183	0	0	0.1	0.1176	0.08	NA	NA	-0.027	-0.0323	0.6336
12775_99	129.36	1	1.98182	1	1.23529	1	0	0.4333	0	0.0588	0	0	0.1667	0	0.0588	0	NA	0.6154	NA	0	NA
12783_47	35.1348	1.30769	1	1.56608	1.2	1	0.0769	0	0.1688	0.05	0	0.0769	0	0.1818	0.05	0	0	NA	-0.0769	0	NA
12786_20	39.6854	1	1	1	1	1.47023	0	0	0	0	0.1349	0	0	0	0	0.1429	NA	NA	NA	NA	-0.0588
12801_141	29.4831	1	1.90909	1.21053	1	1.484	0	0.3	0.0526	0	0.1396	0	0.3333	0.0526	0	0.1481	NA	-0.1111	0	NA	-0.0612
12802_13	109.708	1	1	1.18182	1.49798	1.56656	0	0	0.0455	0.1421	0.1709	0	0	0.0455	0.15	0.1852	NA	NA	0	-0.0556	-0.0833
12838_9	57.9438	1	1	1.18182	1.60652	1.98329	0	0	0.0455	0.1868	0.4749	0	0	0.0455	0.1	0.6071	NA	NA	0	0.4648	-0.2786
12843_33	101.506	1	1	1.8672	1.76391	1.14286	0	0	0.3333	0.2605	0.0357	0	0	0.3182	0.3	0.0357	NA	NA	0.0455	-0.1515	0
12893_12	19.6854	1	1	1.47875	1	1.41429	0	0	0.1357	0	0.115	0	0	0.1429	0	0.12	NA	NA	-0.0526	NA	-0.0435
12904_53	26.3258	1	1	1	1.59194	1.56656	0	0	0	0.175	0.1724	0	0	0	0.1875	0.1111	NA	NA	NA	-0.0714	0.3554
12943_15	53.4382	1.79532	2	1.89756	1.98585	1.97861	0.2756	0.5333	0.3615	0.4789	0.4669	0.1538	0.5	0.2727	0.55	0.5	0.4419	0.0625	0.2455	-0.1484	-0.0708
13010_8	12.7079	1.36364	1	1.49798	1.56551	1	0.0909	0	0.1421	0.1654	0	0.0909	0	0.15	0.1765	0	0	NA	-0.0556	-0.0667	NA
13039_46	89.6629	1.91937	1.99798	1.96696	1.9849	1.68252	0.3718	0.5	0.4481	0.4825	0.2222	0.3077	0.3333	0.2727	0.3158	0.25	0.1724	0.3333	0.3913	0.3455	-0.125
13043_80	40.9101	1	1.90909	1.99609	1.99027	1.99478	0	0.3333	0.5152	0.4895	0.5066	0	0	0.3182	0.6	0.5	NA	1	0.3824	-0.2258	0.0131
13053_52	84.5843	1	1	1	1.49798	1.26753	0	0	0	0.1421	0.0701	0	0	0	0.15	0.0714	NA	NA	NA	-0.0556	-0.0189
13142_38	50.4944	1.95162	1.98182	1	1	1	0.4103	0.4333	0	0	0	0.3846	0.1667	0	0	0	0.0625	0.6154	NA	NA	NA
13156_80	67.427	1.98443	1.66667	1.99094	1.99527	1.55173	0.4744	0.1667	0.4935	0.5079	0.1653	0.3846	0.1667	0.5455	0.5	0.1786	0.1892	0	-0.1053	0.0155	-0.08
13165_95	25.4157	1	1	1.92166	1.49798	1.68252	0	0	0.381	0.1421	0.2222	0	0	0.5	0.15	0.25	NA	NA	-0.3125	-0.0556	-0.125
13187_125	61.2247	1	1	1	1.2	1.37605	0	0	0	0.05	0.1032	0	0	0	0.05	0.1071	NA	NA	NA	0	-0.0385
13215_43	44.3371	1	1	1.89756	1.97965	1.96554	0	0	0.3571	0.4658	0.4418	0	0	0.4545	0.5	0.5714	NA	NA	-0.2727	-0.0734	-0.2934
13264_20	105.865	1.86975	1	1	1	1	0.3205	0	0	0	0	0.3846	0	0	0	0	-0.2	NA	NA	NA	NA
13273_9	72.8539	1	1	1.65286	1.83869	1.81631	0	0	0.2056	0.307	0.2989	0	0	0.2273	0.3684	0.2857	NA	NA	-0.1053	-0.2	0.0442
13306_80	75.4045	1	1	1.65286	1.2	1.56656	0	0	0.2078	0.05	0.1724	0	0	0.1364	0.05	0.1111	NA	NA	0.3437	0	0.3554
13329_124	80.9213	1	1	1.72407	1.2	1	0	0	0.2403	0.05	0	0	0	0.2727	0.05	0	NA	NA	-0.1351	0	NA
13378_104	28.6742	1	1	1.82926	1.49798	1.14286	0	0	0.3052	0.1421	0.0357	0	0	0.2727	0.15	0.0357	NA	NA	0.1064	-0.0556	0
13404_45	43.2584	1	1	1.33404	1.3641	1	0	0	0.0887	0.0974	0	0	0	0.0909	0.1	0	NA	NA	-0.0244	-0.027	NA
13501_32	26.7865	1.30769	1	1.98375	1.91395	1.99063	0.0769	0	0.4869	0.375	0.4976	0.0769	0	0.0556	0.2353	0.3333	0	NA	0.8859	0.3725	0.3301
13546_48	115.787	1	1	1.56608	1.62873	1.62205	0	0	0.1688	0.1959	0.1958	0	0	0.1818	0.1053	0.1429	NA	NA	-0.0769	0.4627	0.2703
13552_76	28.1461	1.30769	1	1.91088	1.99534	1.94086	0.0769	0	0.369	0.5088	0.4074	0.0769	0	0.4762	0.4737	0.4815	0	NA	-0.2903	0.069	-0.1818
13563_97	46.8764	1	1	1.99639	1.89742	1.98699	0	0	0.513	0.3553	0.4841	0	0	0.4545	0.45	0.5714	NA	NA	0.1139	-0.2667	-0.1803
13594_117	89.191	1	1	1.72407	1.51873	1.14815	0	0	0.2403	0.1491	0.037	0	0	0.2727	0.1579	0.037	NA	NA	-0.1351	-0.0588	0
13597_126	115.483	1.30769	1.90909	1.60652	1.92389	1.99597	0.0769	0.3	0.1842	0.3842	0.5117	0.0769	0.3333	0.2	0.4	0.44	0	-0.1111	-0.0857	-0.0411	0.1401
13624_77	23.7978	1.68615	1	1.98665	1.98933	1.99562	0.2115	0	0.4881	0.4869	0.5106	0.2308	0	0.2857	0.5556	0.4286	-0.0909	NA	0.4146	-0.1409	0.1606
13645_89	70.7528	1.95162	1.98182	1.33404	1.49798	1.88656	0.4038	0.4	0.0887	0.1447	0.3504	0.5385	0.5	0.0909	0.05	0.4444	-0.3333	-0.25	-0.0244	0.6545	-0.2683
13661_9	19.7079	1	1	1.84617	1.51873	1.66988	0	0	0.3167	0.1491	0.2167	0	0	0.2857	0.1579	0.16	NA	NA	0.0977	-0.0588	0.2615
13675_72	33.7191	1	1	1.82926	1.49798	1.26753	0	0	0.3052	0.1421	0.0701	0	0	0.2727	0.15	0.0714	NA	NA	0.1064	-0.0556	-0.0189
13690_59	72.1685	1.68615	1.98182	1.99609	1.99527	1.77863	0.2115	0.4	0.5065	0.5079	0.2738	0.2308	0.5	0.6818	0.5	0.3214	-0.0909	-0.25	-0.3462	0.0155	-0.1739
13692_139	46.9438	1.99061	2	1	1	1	0.5	0.5667	0	0	0	0.1818	0.1667	0	0	0	0.6364	0.7059	NA	NA	NA
13775_69	47.5169	1	1	1.92166	1.81946	1.73435	0	0	0.3831	0.2974	0.25	0	0	0.4091	0.25	0.2143	NA	NA	-0.0678	0.1593	0.1429
13777_141	26.382	1.68615	1	1.56608	1.76391	1.56656	0.2115	0	0.1688	0.2605	0.1709	0.2308	0	0.1818	0.3	0.1852	-0.0909	NA	-0.0769	-0.1515	-0.0833
13787_115	13.809	1	1	1.23529	1.73308	1.7299	0	0	0.0588	0.2381	0.2467	0	0	0.0588	0.2667	0.2	NA	NA	0	-0.12	0.1892
13797_107	99.618	1	1	1.97965	1.97568	1.47023	0	0	0.4658	0.4542	0.1362	0	0	0.5	0.5556	0.0714	NA	NA	-0.0734	-0.223	0.4757
13803_77	66.9438	1.68615	1.66667	1.74362	1.97965	1.92608	0.2115	0.1667	0.25	0.4632	0.3917	0.2308	0.1667	0.2857	0.6	0.3704	-0.0909	0	-0.1429	-0.2955	0.0545
13821_65	53.4944	1.52923	1.90909	1.96696	1.97965	1.99542	0.1474	0.3333	0.4416	0.4605	0.5066	0.1538	0	0.5455	0.7	0.6071	-0.0435	1	-0.2353	-0.52	-0.1984
13854_110	87.3708	1	1	1	1.2	1.26753	0	0	0	0.05	0.0701	0	0	0	0.05	0.0714	NA	NA	NA	0	-0.0189
13872_16	39.1461	1	1	1.98665	1.99541	1.8672	0	0	0.4905	0.5196	0.3333	0	0	0.1905	0.1111	0.3182	NA	NA	0.6117	0.7862	0.0455
13908_32	59.4831	1.98443	1.99798	1	1	1	0.4744	0.5333	0	0	0	0.3846	0	0	0	0	0.1892	1	NA	NA	NA
13911_31	42.4382	1.97199	2	1.98734	1.89742	1.99542	0.4487	0.5	0.4805	0.3579	0.5066	0.3077	0.8333	0.6818	0.35	0.6071	0.3143	-0.6667	-0.4189	0.0221	-0.1984
13955_117	20.4382	1.44444	1	1	1.46897	1.16667	0.1111	0	0	0.1286	0.0417	0.1111	0	0	0.1333	0.0417	0	NA	NA	-0.037	0
13959_103	69.2697	1	1	1.98734	1.97112	1.47023	0	0	0.487	0.45	0.1349	0	0	0.4091	0.45	0.1429	NA	NA	0.16	0	-0.0588
13976_59	61.7865	1.30769	1	1.89756	1.92389	1.68252	0.0769	0	0.3571	0.3842	0.2222	0.0769	0	0.4545	0.4	0.25	0	NA	-0.2727	-0.0411	-0.125
13997_21	43.4382	1.68615	1	1	1	1	0.2115	0	0	0	0	0.2308	0	0	0	0	-0.0909	NA	NA	NA	NA
14033_141	31.764	1.72332	1	1	1	1.33404	0.2273	0	0	0	0.0887	0.25	0	0	0	0.0909	-0.1	NA	NA	NA	-0.0244
14043_41	45.1124	1	1	1.18182	1.2	1.37605	0	0	0.0455	0.05	0.1045	0	0	0.0455	0.05	0.0357	NA	NA	0	0	0.6582
14071_14	54.2247	1	1	1	1.21053	1.37605	0	0	0	0.0526	0.1032	0	0	0	0.0526	0.1071	NA	NA	NA	0	-0.0385
14083_6	13.8989	1	1	1.99063	1.85147	1.47875	0	0	0.4976	0.3208	0.1357	0	0	0.3333	0.125	0.1429	NA	NA	0.3301	0.6104	-0.0526
14093_19	32.7753	1	1	1	1.49798	1.37605	0	0	0	0.1447	0.1032	0	0	0	0.05	0.1071	NA	NA	NA	0.6545	-0.0385
14096_56	73.8989	1	1	1.18182	1.2	1.14815	0	0	0.0455	0.05	0.037	0	0	0.0455	0.05	0.037	NA	NA	0	0	0
14151_64	61.3596	1.98443	1.98182	1.34843	1.94419	1.98329	0.4808	0.4	0.0929	0.4105	0.4788	0.2308	0.5	0.0952	0.35	0.3929	0.52	-0.25	-0.0256	0.1474	0.1796
14154_27	25.618	1.93137	1.8	1.91223	1.98064	1.81946	0.3889	0.2	0.3743	0.475	0.2974	0	0.2	0.2632	0.1875	0.25	1	0	0.2969	0.6053	0.1593
14167_109	54.1124	1	1	1	1.2	1.37605	0	0	0	0.05	0.1045	0	0	0	0.05	0.0357	NA	NA	NA	0	0.6582
14207_120	26.8539	1.82872	1	1.9934	1.99672	1.97277	0.2879	0	0.5	0.5132	0.455	0.3333	0	0.5714	0.5	0.5357	-0.1579	NA	-0.1429	0.0256	-0.1773
14221_136	74.3596	1	1	1	1	1.47875	0	0	0	0	0.1357	0	0	0	0	0.1429	NA	NA	NA	NA	-0.0526
14238_39	45.0562	1.30769	1.66667	1.98239	1.97965	1.94585	0.0769	0.1667	0.4784	0.4632	0.4127	0.0769	0.1667	0.2727	0.6	0.5714	0	0	0.4299	-0.2955	-0.3846
14253_42	49.3258	1	1	1.19048	1.49798	1.14286	0	0	0.0476	0.1421	0.0357	0	0	0.0476	0.15	0.0357	NA	NA	0	-0.0556	0
14264_44	17.3933	1	1	1.96362	1.93644	1.56656	0	0	0.4357	0.3977	0.1709	0	0	0.5238	0.4211	0.1852	NA	NA	-0.2022	-0.0588	-0.0833
14275_60	16.2135	1.85294	1.66667	1.7636	1.4	1.37605	0.2917	0.1667	0.2574	0.1078	0.1032	0.3333	0.1667	0.2941	0.1111	0.1071	-0.1429	0	-0.1429	-0.0303	-0.0385
14276_72	19.191	1.99831	2	1.84617	1.9932	1.99484	0.5273	0.5	0.319	0.5029	0.5085	0.3636	0.75	0.1905	0.4211	0.4074	0.3103	-0.5	0.403	0.1628	0.1989
14319_123	147.36	1	1	1.8672	1.49798	1.14286	0	0	0.3312	0.1421	0.0357	0	0	0.4091	0.15	0.0357	NA	NA	-0.2353	-0.0556	0
14330_38	45.4719	1	1	1.8672	1.76391	1.77863	0	0	0.3355	0.2605	0.2738	0	0	0.2273	0.3	0.3214	NA	NA	0.3226	-0.1515	-0.1739
14351_36	21.191	1	1	1.99548	1.99213	1.95548	0	0	0.5221	0.5055	0.4351	0	0	0.0588	0.2143	0.0455	NA	NA	0.8873	0.5761	0.8955
14366_140	13.4719	1	1	1.99527	1.81521	1	0	0	0.5053	0.2952	0	0	0	0.6	0.0667	0	NA	NA	-0.1875	0.7742	NA
14372_61	77.8427	1	1	1.56608	1	1	0	0	0.1688	0	0	0	0	0.1818	0	0	NA	NA	-0.0769	NA	NA
14425_141	88.0449	1.30769	1.66667	1.18182	1.49798	1.84825	0.0769	0.1667	0.0455	0.1421	0.3214	0.0769	0.1667	0.0455	0.15	0.3214	0	0	0	-0.0556	0
14433_79	22.6629	1	1	1.18182	1.69396	1.55173	0	0	0.0455	0.2237	0.1653	0	0	0.0455	0.25	0.1786	NA	NA	0	-0.1176	-0.08
14439_140	93.5281	1	1	1.8672	1.62873	1.68252	0	0	0.3333	0.1959	0.2222	0	0	0.3182	0.1053	0.25	NA	NA	0.0455	0.4627	-0.125
14450_125	36.3258	1.99578	2	1.82926	1.81946	1.99551	0.5064	0.5333	0.3052	0.2974	0.51	0.5385	0.5	0.2727	0.25	0.4444	-0.0633	0.0625	0.1064	0.1593	0.1285
14457_108	38.4382	1.68615	1.90909	1.99094	1.97112	1.96554	0.2179	0.3	0.4935	0.4474	0.4458	0.0769	0.3333	0.5455	0.55	0.3571	0.6471	-0.1111	-0.1053	-0.2294	0.1988
14463_52	19.9326	1	1.8	1	1	1.40072	0	0.2	0	0	0.1108	0	0.2	0	0	0.1154	NA	0	NA	NA	-0.0417
14467_96	40.4719	1.30769	1	1.96696	1.60652	1.91691	0.0769	0	0.4481	0.1842	0.381	0.0769	0	0.2727	0.2	0.4286	0	NA	0.3913	-0.0857	-0.125
14482_103	122.258	1	1	1.99514	1.99637	1.99369	0	0	0.5108	0.5132	0.504	0	0	0.3636	0.45	0.4643	NA	NA	0.2881	0.1231	0.0787
14542_124	92.1685	1.30769	1.66667	1.98734	1.81946	1.77863	0.0769	0.1667	0.487	0.2947	0.2751	0.0769	0.1667	0.4091	0.35	0.25	0	0	0.16	-0.1875	0.0913
14644_80	71.6742	1	1	1.18182	1.49798	1.79283	0	0	0.0455	0.1447	0.2835	0	0	0.0455	0.05	0.2593	NA	NA	0	0.6545	0.0854
14650_119	17.8202	1.9	2	1.51873	1.23529	1.28658	0.3214	0.4167	0.1491	0.0588	0.0754	0.375	0.5	0.1579	0.0588	0.0769	-0.1667	-0.2	-0.0588	0	-0.0204
14670_129	71.4944	1.68615	1.98182	1.93316	1.83869	1.79283	0.2115	0.4	0.3952	0.307	0.2835	0.2308	0.5	0.4286	0.3684	0.2593	-0.0909	-0.25	-0.0843	-0.2	0.0854
14772_93	25.9101	1.56522	1.99798	1	1	1	0.1591	0.5	0	0	0	0.1667	0.3333	0	0	0	-0.0476	0.3333	NA	NA	NA
14815_46	71.0112	1.86975	2	1.33404	1.56551	1.79283	0.3269	0.5	0.0887	0.1691	0.2835	0.2308	0.8333	0.0909	0.0588	0.2593	0.2941	-0.6667	-0.0244	0.6522	0.0854
14838_53	60.6854	1	1	1.96696	1.99331	1.91691	0	0	0.4459	0.5026	0.3823	0	0	0.3636	0.45	0.3571	NA	NA	0.1845	0.1047	0.0657
14859_123	36.9888	1.56522	1.8	1.97575	1.89742	1.95667	0.1591	0.2	0.461	0.3605	0.4312	0.1667	0.2	0.4091	0.25	0.3929	-0.0476	0	0.1127	0.3066	0.089
14874_58	17.5506	1	1	1.65286	1.54118	1	0	0	0.2056	0.1569	0	0	0	0.2273	0.1667	0	NA	NA	-0.1053	-0.0625	NA
14877_48	78.2697	1	1	1.56608	1.21053	1.37605	0	0	0.1688	0.0526	0.1032	0	0	0.1818	0.0526	0.1071	NA	NA	-0.0769	0	-0.0385
14909_27	31.1573	1.96695	2	1.94065	1.89742	1.93273	0.4242	0.5667	0.4048	0.3579	0.3981	0.5833	0.1667	0.4545	0.35	0.4643	-0.375	0.7059	-0.123	0.0221	-0.1661
14910_33	101.921	1.86975	1.90909	1.94419	1.97112	1.69777	0.3269	0.3	0.4105	0.45	0.2293	0.2308	0.3333	0.35	0.45	0.2593	0.2941	-0.1111	0.1474	0	-0.1304
14913_121	104.393	1.86975	1.66667	1.34843	1.2	1.14815	0.3205	0.1667	0.0929	0.05	0.037	0.3846	0.1667	0.0952	0.05	0.037	-0.2	0	-0.0256	0	0
14921_123	22.0787	1.52923	1.66667	1.65286	1.78492	1.91691	0.1474	0.1667	0.2056	0.2719	0.3836	0.1538	0.1667	0.2273	0.3158	0.2857	-0.0435	0	-0.1053	-0.1613	0.2552
14961_50	44.4045	1	1	1.46089	1.2	1.37605	0	0	0.1299	0.05	0.1032	0	0	0.1364	0.05	0.1071	NA	NA	-0.05	0	-0.0385
14976_86	54.7865	1.99124	2	1.72407	1.83869	1.77863	0.5	0.5333	0.2403	0.3099	0.2738	0.25	0.5	0.2727	0.2632	0.3214	0.5	0.0625	-0.1351	0.1509	-0.1739
15080_48	84.9663	1	1	1.46089	1	1	0	0	0.1299	0	0	0	0	0.1364	0	0	NA	NA	-0.05	NA	NA
15091_66	58.0787	1.97199	1.98182	1.97575	1.98984	1.92608	0.4423	0.4	0.4567	0.4883	0.3917	0.4615	0.5	0.5909	0.5789	0.3704	-0.0435	-0.25	-0.2938	-0.1856	0.0545
15096_67	65.7528	1	1	1.65286	1.60652	1.26753	0	0	0.2078	0.1868	0.0701	0	0	0.1364	0.1	0.0714	NA	NA	0.3437	0.4648	-0.0189
15100_86	97.4607	1.98443	2	1.89756	1.83869	1.89792	0.4808	0.5333	0.3571	0.3099	0.3624	0.2308	0.5	0.4545	0.2632	0.3929	0.52	0.0625	-0.2727	0.1509	-0.0839
15103_50	63.6629	1.30769	1	1.65286	1.69396	1.63733	0.0769	0	0.2056	0.2237	0.2009	0.0769	0	0.2273	0.25	0.2222	0	NA	-0.1053	-0.1176	-0.1064
15106_133	107.112	1	1	1.18182	1.3641	1.93273	0	0	0.0455	0.0974	0.3981	0	0	0.0455	0.1	0.4643	NA	NA	0	-0.027	-0.1661
15110_107	79.7416	1.97199	2	1.78216	1.78492	1.55173	0.4359	0.5333	0.2771	0.2719	0.1653	0.6154	0.6667	0.1364	0.3158	0.1786	-0.4118	-0.25	0.5078	-0.1613	-0.08
15131_89	52.3483	1	1	1.46089	1.2	1	0	0	0.1299	0.05	0	0	0	0.1364	0.05	0	NA	NA	-0.05	0	NA
15141_16	27.5506	1.33333	1	1.93316	1.98585	1.99542	0.0833	0	0.3976	0.4763	0.5093	0.0833	0	0.3333	0.65	0.4643	0	NA	0.1617	-0.3646	0.0883
15167_131	23.7978	1.98978	1	1.92166	1.86323	1.94585	0.4667	0	0.3831	0.3263	0.4153	0.7	0	0.4091	0.4	0.4286	-0.5	NA	-0.0678	-0.2258	-0.0318
15187_83	25.5506	1	1	1.92166	1.98585	1.87523	0	0	0.3831	0.4789	0.3439	0	0	0.4091	0.55	0.2857	NA	NA	-0.0678	-0.1484	0.1692
15188_101	95.5393	1.30769	1.66667	1.82926	1.76391	1.27673	0.0769	0.1667	0.303	0.2632	0.0726	0.0769	0.1667	0.3636	0.2	0.0741	0	0	-0.2	0.24	-0.0196
15191_119	14.8539	1	1	1	1	1.41429	0	0	0	0	0.115	0	0	0	0	0.12	NA	NA	NA	NA	-0.0435
15225_114	56.3483	1.99173	2	1.99514	1.99637	1.98699	0.4872	0.5	0.5043	0.5105	0.4881	0.6154	0.8333	0.6364	0.55	0.3571	-0.2632	-0.6667	-0.2618	-0.0773	0.2683
15228_118	30.1685	1	1	1	1.65241	1.7299	0	0	0	0.2059	0.245	0	0	0	0.1111	0.28	NA	NA	NA	0.4603	-0.1429
15265_66	59.3483	1.79532	1	1.74362	1.60652	1.84825	0.2692	0	0.25	0.1842	0.3228	0.3077	0	0.2857	0.2	0.25	-0.1429	NA	-0.1429	-0.0857	0.2254
15292_36	22.3483	1	1	1.51873	1.4	1.14815	0	0	0.1491	0.1078	0.037	0	0	0.1579	0.1111	0.037	NA	NA	-0.0588	-0.0303	0
15297_41	87.6629	1	1	1.72407	1.71609	1.55173	0	0	0.2424	0.2339	0.1653	0	0	0.1818	0.2632	0.1786	NA	NA	0.25	-0.125	-0.08
15317_28	53.4382	1.52923	2	1.84617	1.99637	1.99369	0.1474	0.5333	0.3214	0.5132	0.504	0.1538	0.6667	0.0952	0.45	0.4643	-0.0435	-0.25	0.7037	0.1231	0.0787
15342_45	32.7865	1	1	1.99691	1.99691	1.94585	0	0	0.5205	0.5205	0.418	0	0	0.2632	0.2632	0.2857	NA	NA	0.4944	0.4944	0.3165
15344_95	117.472	1	1	1.34843	1.2	1.28658	0	0	0.0929	0.05	0.0754	0	0	0.0952	0.05	0.0769	NA	NA	-0.0256	0	-0.0204
15364_141	72.7079	1	1	1	1.3641	1.47023	0	0	0	0.0974	0.1349	0	0	0	0.1	0.1429	NA	NA	NA	-0.027	-0.0588
15371_30	108.337	1	1.90909	1.74362	1.86323	1.90817	0	0.3	0.2524	0.3289	0.3732	0	0.3333	0.1905	0.3	0.3333	NA	-0.1111	0.2453	0.088	0.1069
15398_5	88.7191	1	1	1	1	1.47023	0	0	0	0	0.1349	0	0	0	0	0.1429	NA	NA	NA	NA	-0.0588
15426_78	82.2921	1	1	1.98734	1.99331	1.97861	0	0	0.4848	0.5026	0.4669	0	0	0.5	0.45	0.5	NA	NA	-0.0312	0.1047	-0.0708
15443_57	38.1461	1	1	1	1	1.42877	0	0	0	0	0.1214	0	0	0	0	0.0417	NA	NA	NA	NA	0.6567
15467_57	101.899	1	1	1.46089	1.38122	1	0	0	0.1299	0.1023	0	0	0	0.1364	0.1053	0	NA	NA	-0.05	-0.0286	NA
15470_85	99.2135	1	1	1.78216	1.54118	1.484	0	0	0.2727	0.1569	0.141	0	0	0.3182	0.1667	0.0741	NA	NA	-0.1667	-0.0625	0.4747
15476_59	67.9213	1.30769	1	1.65286	1.60652	1.92608	0.0769	0	0.2056	0.1868	0.3917	0.0769	0	0.2273	0.1	0.3704	0	NA	-0.1053	0.4648	0.0545
15556_25	70.9438	1	1	1.78216	1.97112	1.84825	0	0	0.2749	0.4526	0.3214	0	0	0.2273	0.35	0.3214	NA	NA	0.1732	0.2267	0
15608_89	55.9101	1	1	1.91088	1.97965	1.99542	0	0	0.3714	0.4684	0.5093	0	0	0.381	0.4	0.4643	NA	NA	-0.0256	0.1461	0.0883
15614_56	23.573	1	1	1.6729	1.71609	1.81631	0	0	0.2143	0.2339	0.3003	0	0	0.2381	0.2632	0.2143	NA	NA	-0.1111	-0.125	0.2863
15617_100	58.2584	1	1	1	1	1.37605	0	0	0	0	0.1032	0	0	0	0	0.1071	NA	NA	NA	NA	-0.0385
15648_76	111.281	1.9825	2	1.99637	1.9932	1.92608	0.4697	0.6	0.5158	0.5029	0.3903	0.3333	0.2	0.35	0.4211	0.4444	0.2903	0.6667	0.3214	0.1628	-0.1387
15660_35	123.472	1	1	1.46089	1.2	1	0	0	0.1299	0.05	0	0	0	0.1364	0.05	0	NA	NA	-0.05	0	NA
15665_59	52.6742	1	1	1.33404	1.69396	1.14815	0	0	0.0887	0.2237	0.037	0	0	0.0909	0.25	0.037	NA	NA	-0.0244	-0.1176	0
15688_39	17.7753	1.89783	2	1.62873	1.78893	1.81258	0.3444	0.25	0.1959	0.2792	0.2945	0.2	0.25	0.1053	0.0625	0.2609	0.4194	0	0.4627	0.7761	0.1141
15742_116	44.0449	1	1.66667	1	1.3641	1.77863	0	0.1667	0	0.0974	0.2751	0	0.1667	0	0.1	0.25	NA	0	NA	-0.027	0.0913
15782_61	80.2584	1	1	1.92389	1.96804	1.28658	0	0	0.3816	0.4503	0.0754	0	0	0.5	0.2105	0.0769	NA	NA	-0.3103	0.5325	-0.0204
15788_33	85.5393	1	1	1.56608	1.2	1	0	0	0.1688	0.05	0	0	0	0.1818	0.05	0	NA	NA	-0.0769	0	NA
15840_136	73.9888	1	1	1.19048	1.38122	1	0	0	0.0476	0.1023	0	0	0	0.0476	0.1053	0	NA	NA	0	-0.0286	NA
15858_34	20.6517	1.95162	2	1.38122	1.51873	1.484	0.4103	0.5	0.1023	0.1491	0.1396	0.3846	0.8333	0.1053	0.1579	0.1481	0.0625	-0.6667	-0.0286	-0.0588	-0.0612
15881_84	29.9438	1.96695	1.99798	1	1	1	0.4318	0.4667	0	0	0	0.4167	0.6667	0	0	0	0.0351	-0.4286	NA	NA	NA
15883_5	32.5393	1	1	1	1.2	1.62205	0	0	0	0.05	0.1944	0	0	0	0.05	0.2143	NA	NA	NA	0	-0.102
15902_83	27.7079	1.99897	1.99798	1.99094	1.98984	1.98699	0.5182	0.5	0.4913	0.4912	0.4841	0.6364	0.3333	0.6364	0.4737	0.5714	-0.2281	0.3333	-0.2952	0.0357	-0.1803
15910_50	25.9101	1.80702	2	1	1	1	0.2667	0.55	0	0	0	0.3	0.4	0	0	0	-0.125	0.2727	NA	NA	NA
15913_55	109.225	1	1	1.18182	1.49798	1	0	0	0.0455	0.1421	0	0	0	0.0455	0.15	0	NA	NA	0	-0.0556	NA
15950_65	69.3708	1.99173	2	1.58567	1.51873	1.81631	0.5	0.5333	0.1762	0.1491	0.2976	0.3077	0.6667	0.1905	0.1579	0.3571	0.3846	-0.25	-0.0811	-0.0588	-0.2
15953_66	108.944	1	1	1.56608	1.49798	1.55173	0	0	0.1688	0.1421	0.1653	0	0	0.1818	0.15	0.1786	NA	NA	-0.0769	-0.0556	-0.08
16006_60	76.6292	1.82872	1	1.98734	1.92389	1.95667	0.2955	0	0.4827	0.3868	0.4299	0.1667	0	0.5909	0.3	0.4643	0.4359	NA	-0.2242	0.2245	-0.08
16009_80	33.427	1.86975	1.99798	1.99094	1.69396	1.14286	0.3269	0.5	0.4957	0.2237	0.0357	0.2308	0.3333	0.4545	0.25	0.0357	0.2941	0.3333	0.083	-0.1176	0
16152_46	24.4607	1	1	1.18182	1.62069	1.46089	0	0	0.0455	0.1905	0.1299	0	0	0.0455	0.0667	0.1364	NA	NA	0	0.65	-0.05
16154_62	42.3258	1	1	1.33404	1.2	1.14286	0	0	0.0887	0.05	0.0357	0	0	0.0909	0.05	0.0357	NA	NA	-0.0244	0	0
16220_14	29.6629	1	1	1	1.3641	1.26753	0	0	0	0.0974	0.0701	0	0	0	0.1	0.0714	NA	NA	NA	-0.027	-0.0189
16222_57	28.0225	1	1	1.19048	1.4	1.29714	0	0	0.0476	0.1078	0.0783	0	0	0.0476	0.1111	0.08	NA	NA	0	-0.0303	-0.0213
16226_39	38.0787	1.30769	1	1.94065	1.99027	1.96554	0.0769	0	0.4069	0.4895	0.4444	0.0769	0	0.3636	0.6	0.4286	0	NA	0.1064	-0.2258	0.0357
16272_20	54.3034	1.99578	1.99798	1.78216	1.91223	1.55173	0.5064	0.5	0.2727	0.3684	0.1653	0.5385	0.3333	0.3182	0.4737	0.1786	-0.0633	0.3333	-0.1667	-0.2857	-0.08
16338_33	81	1.56522	1.66667	1.8672	1.49798	1.81631	0.1591	0.1667	0.3333	0.1421	0.3003	0.1667	0.1667	0.3182	0.15	0.2143	-0.0476	0	0.0455	-0.0556	0.2863
16347_60	21.2247	1	1	1.18182	1.3641	1.62205	0	0	0.0455	0.0974	0.1958	0	0	0.0455	0.1	0.1429	NA	NA	0	-0.027	0.2703
16364_87	59.9438	1	1	1.18182	1.3641	1	0	0	0.0455	0.0974	0	0	0	0.0455	0.1	0	NA	NA	0	-0.027	NA
16365_12	55.7079	1	1	1.18182	1.49798	1.87523	0	0	0.0455	0.1447	0.3426	0	0	0.0455	0.05	0.3571	NA	NA	0	0.6545	-0.0425
16371_15	105.787	1	1.90909	1.86323	1.99637	1.76449	0	0.3	0.3263	0.5105	0.2662	0	0.3333	0.4	0.55	0.2308	NA	-0.1111	-0.2258	-0.0773	0.1329
16396_13	21.7978	1	1	1.3641	1	1.34843	0	0	0.0974	0	0.0952	0	0	0.1	0	0	NA	NA	-0.027	NA	1
16402_31	36.2584	1	1	1	1	1.62205	0	0	0	0	0.1944	0	0	0	0	0.2143	NA	NA	NA	NA	-0.102
16438_132	17.8764	1	1	1.21053	1.22222	1.26753	0	0	0.0526	0.0556	0.0701	0	0	0.0526	0.0556	0.0714	NA	NA	0	0	-0.0189
16442_13	35.6742	1	1	1.18182	1.60652	1.55173	0	0	0.0455	0.1842	0.1653	0	0	0.0455	0.2	0.1786	NA	NA	0	-0.0857	-0.08
16454_11	17.809	1.86316	1.8	1.92166	1.91223	1.98243	0.3091	0.2	0.3853	0.3684	0.4729	0.3636	0.2	0.3182	0.4737	0.5926	-0.1765	0	0.1742	-0.2857	-0.253
16472_21	55.2921	1	1	1.89756	1.98585	1.99484	0	0	0.3593	0.4842	0.5071	0	0	0.3636	0.35	0.4815	NA	NA	-0.012	0.2772	0.0506
16490_17	56.7865	1	1	1.18182	1	1.47023	0	0	0.0455	0	0.1349	0	0	0.0455	0	0.1429	NA	NA	0	NA	-0.0588
16521_9	27.4494	1	1	1.98239	1.99027	1.98329	0	0	0.474	0.4974	0.4775	0	0	0.4545	0.3	0.4643	NA	NA	0.0411	0.3968	0.0277
16544_68	65.1798	1	1	1.78216	1.49798	1.14286	0	0	0.2727	0.1421	0.0357	0	0	0.3182	0.15	0.0357	NA	NA	-0.1667	-0.0556	0
16548_99	105.888	1	1	1.47875	1.91395	1.79283	0	0	0.1357	0.375	0.2835	0	0	0.1429	0.2353	0.2593	NA	NA	-0.0526	0.3725	0.0854
16551_112	106.82	1.99173	2	1.46089	1.69396	1.14286	0.4872	0.55	0.1299	0.2237	0.0357	0.6154	0.6	0.1364	0.25	0.0357	-0.2632	-0.0909	-0.05	-0.1176	0
16552_127	21.2584	1	1	1.74362	1.71609	1.95299	0	0	0.25	0.2339	0.4245	0	0	0.2857	0.2632	0.4444	NA	NA	-0.1429	-0.125	-0.047
16640_110	68.6067	1.89723	2	1.78216	1.81946	1.98925	0.3561	0.5	0.2749	0.2947	0.4938	0.0833	0.2	0.2273	0.35	0.3462	0.766	0.6	0.1732	-0.1875	0.2991
16704_13	55.1798	1.99835	1.98182	1.99347	1.81946	1.87523	0.5321	0.4	0.5	0.2974	0.3413	0.2308	0.5	0.5909	0.25	0.4286	0.5663	-0.25	-0.1818	0.1593	-0.2558
16735_90	13.5056	1	1	1.80658	1	1.388	0	0	0.2843	0	0.1068	0	0	0.3333	0	0.1111	NA	NA	-0.1724	NA	-0.04
16753_104	14.5169	1.4	1	1	1.26667	1.88237	0.1	0	0	0.0667	0.3524	0.1	0	0	0.0667	0.0476	0	NA	NA	0	0.8649
16769_95	27.0225	1	1	1.4	1.56551	1	0	0	0.1111	0.1691	0	0	0	0	0.0588	0	NA	NA	1	0.6522	NA
16825_55	33.6966	1.68615	1	1	1.2	1	0.2115	0	0	0.05	0	0.2308	0	0	0.05	0	-0.0909	NA	NA	0	NA
16828_117	41.3034	1	1	1.78216	1.95958	1.94585	0	0	0.2727	0.4316	0.4167	0	0	0.3182	0.4	0.3571	NA	NA	-0.1667	0.0732	0.1429
16851_111	12.0899	1	1	1.78492	1	1	0	0	0.2719	0	0	0	0	0.3158	0	0	NA	NA	-0.1613	NA	NA
16891_107	87.5056	1	1	1.56608	1.3641	1.47023	0	0	0.1688	0.0974	0.1349	0	0	0.1818	0.1	0.1429	NA	NA	-0.0769	-0.027	-0.0588
16939_91	25.2697	1	1	1.2	1	1.388	0	0	0.05	0	0.1068	0	0	0.05	0	0.1111	NA	NA	0	NA	-0.04
16989_43	36.4607	1	1	1.99609	1.99527	1.99542	0	0	0.5087	0.5053	0.5066	0	0	0.5909	0.6	0.6071	NA	NA	-0.1617	-0.1875	-0.1984
17014_32	19	1.97199	2	1.99534	1.92663	1.96287	0.4423	0.5	0.5058	0.3856	0.4373	0.4615	0.2	0.5789	0.3889	0.5556	-0.0435	0.6	-0.1445	-0.0085	-0.2704
17031_27	54.3258	1.86975	1	1	1	1	0.3269	0	0	0	0	0.2308	0	0	0	0	0.2941	NA	NA	NA	NA
17103_97	96.3034	1	1	1.84617	1	1.37605	0	0	0.3143	0	0.1032	0	0	0.381	0	0.1071	NA	NA	-0.2121	NA	-0.0385
17110_97	61.0899	1.79532	1.66667	1	1	1	0.2692	0.1667	0	0	0	0.3077	0.1667	0	0	0	-0.1429	0	NA	NA	NA
17122_102	85.5281	1	1	1.93316	1.94837	1.55173	0	0	0.3952	0.415	0.1653	0	0	0.4286	0.3333	0.1786	NA	NA	-0.0843	0.1969	-0.08
17136_32	14.0674	1.86316	1	1.65241	1.44355	1.16667	0.3182	0	0.2026	0.1208	0.0417	0.1818	0	0.2222	0.125	0.0417	0.4286	NA	-0.0968	-0.0345	0
17145_80	34.8989	1.99173	1.99798	1.72407	1.3641	1.87523	0.4872	0.5	0.2403	0.0974	0.3426	0.6154	0.3333	0.2727	0.1	0.3571	-0.2632	0.3333	-0.1351	-0.027	-0.0425
17181_21	64.1573	1.79532	1.99798	1.99609	1.97965	1.95667	0.2692	0.5	0.5152	0.4711	0.4312	0.3077	0.3333	0.3182	0.3	0.3929	-0.1429	0.3333	0.3824	0.3631	0.089
17191_112	67.7303	1.95162	2	1.99609	1.81946	1.62205	0.4103	0.5333	0.5043	0.2947	0.1944	0.3846	0.5	0.7727	0.35	0.2143	0.0625	0.0625	-0.5322	-0.1875	-0.102
17204_77	16.0787	1	1	1.65241	1.56551	1.74922	0	0	0.2026	0.1654	0.2564	0	0	0.2222	0.1765	0.2963	NA	NA	-0.0968	-0.0667	-0.1556
17211_124	22.2809	1.97988	2	1.34843	1	1.77863	0.4636	0.5667	0.0929	0	0.2778	0.2727	0.3333	0.0952	0	0.1071	0.4118	0.4118	-0.0256	NA	0.6143
17244_93	35.1573	1.30769	1	1.8672	1.89742	1.98988	0.0769	0	0.3333	0.3579	0.4921	0.0769	0	0.3182	0.35	0.5357	0	NA	0.0455	0.0221	-0.0887
17251_44	32.4494	1	1	1.33404	1.3641	1	0	0	0.0887	0.0974	0	0	0	0.0909	0.1	0	NA	NA	-0.0244	-0.027	NA
17309_68	17.3034	1.97616	1.99798	1.51873	1	1.62205	0.4444	0.5	0.1491	0	0.1944	0.4	0.3333	0.1579	0	0.2143	0.1	0.3333	-0.0588	NA	-0.102
17320_104	46.7753	1.30769	1.66667	1.46089	1	1.47023	0.0769	0.1667	0.1299	0	0.1349	0.0769	0.1667	0.1364	0	0.1429	0	0	-0.05	NA	-0.0588
17348_117	32.3933	1.99831	1.98182	1.18182	1	1.26753	0.5273	0.4333	0.0455	0	0.0701	0.3636	0.1667	0.0455	0	0.0714	0.3103	0.6154	0	NA	-0.0189
17427_138	67.4944	1	1	1.46089	1	1	0	0	0.1299	0	0	0	0	0.1364	0	0	NA	NA	-0.05	NA	NA
17428_114	31.427	1	1	1.99639	1.99637	1.99478	0	0	0.513	0.5184	0.504	0	0	0.4545	0.25	0.6429	NA	NA	0.1139	0.5178	-0.2756
17434_37	61.1461	1	1	1.99622	1.99672	1.95667	0	0	0.5071	0.5158	0.4325	0	0	0.6667	0.4	0.3214	NA	NA	-0.3146	0.2245	0.2569
17454_106	33.236	1.97199	2	1.99094	1.98585	1.98329	0.4423	0.5	0.487	0.4789	0.4815	0.4615	0.8	0.8182	0.55	0.25	-0.0435	-0.6	-0.68	-0.1484	0.4808
17459_59	111.865	1	1	1.18182	1	1.26753	0	0	0.0455	0	0.0701	0	0	0.0455	0	0.0714	NA	NA	0	NA	-0.0189
17487_17	66.5393	1.30769	1	1.78216	1.89742	1.55173	0.0769	0	0.2749	0.3579	0.1667	0.0769	0	0.2273	0.35	0.1071	0	NA	0.1732	0.0221	0.3571
17623_131	51.7416	1.91937	2	1.56608	1.2	1.47023	0.3654	0.5667	0.1688	0.05	0.1349	0.4615	0.1667	0.1818	0.05	0.1429	-0.2632	0.7059	-0.0769	0	-0.0588
17629_19	64.2135	1	1	1.99094	1.99027	1.84825	0	0	0.4935	0.4974	0.3201	0	0	0.5455	0.3	0.3929	NA	NA	-0.1053	0.3968	-0.2273
17669_10	53.8202	1.68615	1	1.33404	1	1.14286	0.2115	0	0.0887	0	0.0357	0.2308	0	0.0909	0	0.0357	-0.0909	NA	-0.0244	NA	0
17778_74	115.944	1	1	1.58567	1	1	0	0	0.1762	0	0	0	0	0.1905	0	0	NA	NA	-0.0811	NA	NA
17794_42	93.6517	1	1	1.46089	1.71609	1.14286	0	0	0.1299	0.2339	0.0357	0	0	0.1364	0.2632	0.0357	NA	NA	-0.05	-0.125	0
17801_23	17.5281	1.92398	1	1.91088	1.80658	1.74922	0.3636	0	0.369	0.2876	0.2564	0.4545	0	0.4762	0.2222	0.2963	-0.25	NA	-0.2903	0.2273	-0.1556
17816_120	50.2135	1	1	1.33404	1	1.81631	0	0	0.0887	0	0.2989	0	0	0.0909	0	0.2857	NA	NA	-0.0244	NA	0.0442
17817_120	53.1685	1.99124	2	1.72407	1.76391	1.96554	0.5076	0.5333	0.2403	0.2632	0.4431	0.0833	0.5	0.2727	0.2	0.5	0.8358	0.0625	-0.1351	0.24	-0.1284
17819_115	18.618	1	1	1.69396	1.78492	1.26753	0	0	0.2237	0.2749	0.0701	0	0	0.25	0.2105	0.0714	NA	NA	-0.1176	0.234	-0.0189
17846_58	21.0787	1	1	1.76391	1.22222	1	0	0	0.2605	0.0556	0	0	0	0.3	0.0556	0	NA	NA	-0.1515	0	NA
17876_73	62.2135	1.95162	1.99798	1.88237	1.3641	1.98329	0.4103	0.4667	0.3452	0.0974	0.4762	0.3846	0.6667	0.3333	0.1	0.5357	0.0625	-0.4286	0.0345	-0.027	-0.125
17891_59	78.7303	1	1	1.99027	1.99637	1.62205	0	0	0.4868	0.5132	0.1944	0	0	0.7	0.45	0.2143	NA	NA	-0.4378	0.1231	-0.102
17895_71	60.4157	1.91937	1	1.92389	1.94419	1.87523	0.3782	0	0.3868	0.4132	0.3439	0.1538	0	0.3	0.25	0.2857	0.5932	NA	0.2245	0.3949	0.1692
17899_50	22.3034	1	1	1.97786	1.89729	1.99367	0	0	0.4591	0.3529	0.5043	0	0	0.5789	0.4444	0.4444	NA	NA	-0.2611	-0.2593	0.1186
17907_103	37.5843	1.52923	1.98182	1.80059	1.86323	1.484	0.1474	0.4	0.2857	0.3289	0.141	0.1538	0.5	0.2381	0.3	0.0741	-0.0435	-0.25	0.1667	0.088	0.4747
17933_136	32.7978	1.79532	1.97778	1	1.2	1.26753	0.2756	0.35	0	0.05	0.0701	0.1538	0.4	0	0.05	0.0714	0.4419	-0.1429	NA	0	-0.0189
17961_122	43.573	1	1	1.33404	1.69396	1.47023	0	0	0.0887	0.2237	0.1349	0	0	0.0909	0.25	0.1429	NA	NA	-0.0244	-0.1176	-0.0588
17988_123	123	1	1	1.81946	1.38122	1.63733	0	0	0.2947	0.1023	0.2009	0	0	0.35	0.1053	0.2222	NA	NA	-0.1875	-0.0286	-0.1064
17999_51	109.011	1	1	1.19048	1.49798	1.80731	0	0	0.0476	0.1447	0.2938	0	0	0.0476	0.05	0.1923	NA	NA	0	0.6545	0.3455
18108_75	62.9551	1.52923	1	1.92166	1.62873	1.99195	0.1474	0	0.381	0.1959	0.5	0.1538	0	0.5	0.1053	0.4074	-0.0435	NA	-0.3125	0.4627	0.1852
18145_138	35.7191	1.30769	1.98182	1.46089	1.62873	1.62205	0.0769	0.4	0.1299	0.193	0.1944	0.0769	0.5	0.1364	0.2105	0.2143	0	-0.25	-0.05	-0.0909	-0.102
18168_133	19.5393	1.76667	2	1.21053	1	1.80731	0.2321	0.5	0.0526	0	0.2938	0.25	1	0.0526	0	0.1923	-0.0769	-1	0	NA	0.3455
18177_83	54.9551	1.99776	2	1.92166	1.97965	1.47023	0.5128	0.5333	0.3853	0.4632	0.1349	0.6154	0.5	0.3182	0.6	0.1429	-0.2	0.0625	0.1742	-0.2955	-0.0588
18198_75	26.7079	1	1	1.46089	1.76391	1.14815	0	0	0.132	0.2658	0.037	0	0	0.0455	0.1	0.037	NA	NA	0.6557	0.6238	0
18235_136	75.8315	1.99776	1.97778	1.18182	1.49798	1.94585	0.5128	0.35	0.0455	0.1421	0.4153	0.6154	0.4	0.0455	0.15	0.4286	-0.2	-0.1429	0	-0.0556	-0.0318
18244_96	59.2022	1.52923	1.66667	1.65286	1.3641	1.81631	0.1474	0.1667	0.2056	0.0974	0.2976	0.1538	0.1667	0.2273	0.1	0.3571	-0.0435	0	-0.1053	-0.027	-0.2
18246_7	30.6742	1.33333	1.97778	1.98933	1.99803	1.97299	0.0833	0.35	0.4902	0.5076	0.4485	0.0833	0.4	0.4444	0.75	0.5294	0	-0.1429	0.0933	-0.4776	-0.1803
18265_134	80.191	1.99578	1.99798	1.89756	1.92663	1.98243	0.5	0.5	0.3571	0.3889	0.4729	0.6923	0.3333	0.4545	0.2778	0.5926	-0.3846	0.3333	-0.2727	0.2857	-0.253
18281_141	19.427	1	1	1.18182	1	1.79283	0	0	0.0455	0	0.2821	0	0	0.0455	0	0.3333	NA	NA	0	NA	-0.1818
18295_127	33.4157	1	1	1.18182	1.60652	1.81631	0	0	0.0455	0.1842	0.2989	0	0	0.0455	0.2	0.2857	NA	NA	0	-0.0857	0.0442
18326_51	57.2472	1.99835	2	1.93316	1.99541	1.94869	0.5192	0.55	0.3952	0.5065	0.4169	0.5385	0.6	0.4286	0.5556	0.5	-0.037	-0.0909	-0.0843	-0.0968	-0.1993
18330_45	65.8876	1.30769	1	1.72407	1.69396	1.14286	0.0769	0	0.2424	0.2263	0.0357	0.0769	0	0.1818	0.15	0.0357	0	NA	0.25	0.3372	0
18354_9	41.4045	1	1	1	1	1.47023	0	0	0	0	0.1349	0	0	0	0	0.1429	NA	NA	NA	NA	-0.0588
18377_132	68.6854	1	1	1.97568	1.99732	1.9098	0	0	0.4575	0.5257	0.3775	0	0	0.4444	0.1765	0.1304	NA	NA	0.0286	0.6643	0.6545
18391_12	113.213	1.99776	2	1.74362	1.81946	1.58214	0.5192	0.5	0.25	0.2947	0.1769	0.4615	0.8333	0.2857	0.35	0.1923	0.1111	-0.6667	-0.1429	-0.1875	-0.087
18400_70	52.1124	1	1	1.89756	1.76391	1.93273	0	0	0.3593	0.2632	0.3995	0	0	0.3636	0.2	0.3929	NA	NA	-0.012	0.24	0.0166
18427_60	101.955	1	1	1.99347	1.99637	1.82203	0	0	0.5065	0.5053	0.3	0	0	0.3182	0.75	0.36	NA	NA	0.3718	-0.4844	-0.2
18437_88	50.3483	1.52923	1	1.65286	1.81946	1.93273	0.1474	0	0.2056	0.2947	0.4021	0.1538	0	0.2273	0.35	0.25	-0.0435	NA	-0.1053	-0.1875	0.3783
18491_106	36.1573	1	1	1.96696	1.95958	1.95667	0	0	0.4437	0.4342	0.4272	0	0	0.4545	0.3	0.6071	NA	NA	-0.0244	0.3091	-0.4211
18554_12	84.4382	1	1	1.98114	1.60652	1.37605	0	0	0.4714	0.1868	0.1032	0	0	0.4286	0.1	0.1071	NA	NA	0.0909	0.4648	-0.0385
18575_109	131.742	1	1	1	1	1.53032	0	0	0	0	0.1558	0	0	0	0	0.1667	NA	NA	NA	NA	-0.0698
18584_73	38.2022	1	1	1.58567	1.2	1.14286	0	0	0.1762	0.05	0.0357	0	0	0.1905	0.05	0.0357	NA	NA	-0.0811	0	0
18664_58	64.1573	1	1	1.99514	1.89742	1.94585	0	0	0.5065	0.3553	0.4153	0	0	0.5455	0.45	0.4286	NA	NA	-0.0769	-0.2667	-0.0318
18680_18	32.1685	1	1	1.33404	1.3641	1.47023	0	0	0.0887	0.0974	0.1362	0	0	0.0909	0.1	0.0714	NA	NA	-0.0244	-0.027	0.4757
18688_13	146.382	1	1	1.96696	1.92389	1.76449	0	0	0.4437	0.3868	0.2646	0	0	0.4545	0.3	0.3077	NA	NA	-0.0244	0.2245	-0.1628
18705_70	90.1798	1	1	1.33404	1.76391	1.87523	0	0	0.0887	0.2632	0.3439	0	0	0.0909	0.2	0.2857	NA	NA	-0.0244	0.24	0.1692
18718_87	75.5843	1.99173	1.90909	1.96362	1.86323	1.98329	0.4936	0.3333	0.4381	0.3289	0.4762	0.4615	0	0.4286	0.3	0.5357	0.0649	1	0.0217	0.088	-0.125
18734_17	36.8764	1.98443	1.90909	1.93316	1.78492	1.99208	0.4679	0.3	0.3929	0.2719	0.5013	0.5385	0.3333	0.5238	0.3158	0.3571	-0.1507	-0.1111	-0.3333	-0.1613	0.2876
18740_95	17.9326	1.65263	1.8	1.51873	1	1.65326	0.1889	0.2	0.1491	0	0.2077	0.2	0.2	0.1579	0	0.2308	-0.0588	0	-0.0588	NA	-0.1111
18741_11	61.9551	1.91937	1.90909	1.82926	1.9546	1.81631	0.3718	0.3	0.3052	0.4211	0.2989	0.3077	0.3333	0.2727	0.4737	0.2857	0.1724	-0.1111	0.1064	-0.125	0.0442
18744_117	121.326	1.91937	1	1.88237	1.98933	1.93763	0.3654	0	0.3429	0.4869	0.4022	0.4615	0	0.4286	0.5556	0.4583	-0.2632	NA	-0.25	-0.1409	-0.1396
18750_39	64.2809	1	1	1.78216	1.76391	1.97861	0	0	0.2727	0.2632	0.4683	0	0	0.3182	0.2	0.4286	NA	NA	-0.1667	0.24	0.0847
18753_70	60.427	1	1	1.89756	1.86323	1.77863	0	0	0.3593	0.3263	0.2751	0	0	0.3636	0.4	0.25	NA	NA	-0.012	-0.2258	0.0913
18755_120	35.236	1	1	1.49798	1.9849	1.40072	0	0	0.1421	0.4795	0.1108	0	0	0.15	0.4211	0.1154	NA	NA	-0.0556	0.122	-0.0417
18763_76	17.7753	1.9965	2	1.51873	1.23529	1.30851	0.5	0.55	0.1491	0.0588	0.0815	0.5	0.4	0.1579	0.0588	0.0833	0	0.2727	-0.0588	0	-0.0222
18764_33	89.1011	1	1	1	1.30769	1.32077	0	0	0	0.0769	0.085	0	0	0	0.0769	0.087	NA	NA	NA	0	-0.0233
18786_28	42.9551	1.96695	1.90909	1.99655	1.98984	1.90891	0.4318	0.3333	0.5119	0.4942	0.3733	0.4167	0	0.5238	0.3684	0.32	0.0351	1	-0.0233	0.2544	0.1429
18812_48	51.1348	1.52923	1.99798	1.78216	1.49798	1.95667	0.1474	0.4667	0.2727	0.1421	0.4299	0.1538	0.6667	0.3182	0.15	0.4643	-0.0435	-0.4286	-0.1667	-0.0556	-0.08
18822_57	98.6292	1.30769	1.98182	1.97112	1.94043	1.41429	0.0769	0.4333	0.4526	0.4081	0.1167	0.0769	0.1667	0.35	0.1765	0.04	0	0.6154	0.2267	0.5676	0.6571
18824_27	18.1461	1.30769	1.8	1.97112	1.99653	1.82966	0.0769	0.2	0.4526	0.5117	0.3063	0.0769	0.2	0.35	0.5263	0.3704	0	0	0.2267	-0.0286	-0.2093
18843_5	81.3483	1	1	1.33404	1.62873	1.84825	0	0	0.0887	0.193	0.3201	0	0	0.0909	0.2105	0.3929	NA	NA	-0.0244	-0.0909	-0.2273
18857_52	73.4045	1	1	1	1	1.89769	0	0	0	0	0.3605	0	0	0	0	0.375	NA	NA	NA	NA	-0.0402
18876_16	85.4157	1.30769	1	1.78216	1.76391	1.98586	0.0769	0	0.2749	0.2605	0.4831	0.0769	0	0.2273	0.3	0.4615	0	NA	0.1732	-0.1515	0.0446
18891_92	77.7753	1.30769	1.90909	1.93316	1.98585	1.99478	0.0769	0.3	0.3952	0.4816	0.5053	0.0769	0.3333	0.4286	0.45	0.5714	0	-0.1111	-0.0843	0.0656	-0.1309
18902_20	63.4157	1	1	1.18182	1.23529	1.40072	0	0	0.0455	0.0588	0.1108	0	0	0.0455	0.0588	0.1154	NA	NA	0	0	-0.0417
18919_22	38.2697	1	1	1.89756	1.99527	1.98646	0	0	0.3593	0.5105	0.4886	0	0	0.3636	0.4	0.2593	NA	NA	-0.012	0.2165	0.4694
18922_8	52.7978	1.68615	1	1.56608	1	1.388	0.2179	0	0.1688	0	0.1068	0.0769	0	0.1818	0	0.1111	0.6471	NA	-0.0769	NA	-0.04
18926_25	25.0674	1	1.66667	1.56608	1.86323	1.79283	0	0.1667	0.1688	0.3263	0.2835	0	0.1667	0.1818	0.4	0.2593	NA	0	-0.0769	-0.2258	0.0854
18933_94	72.3933	1.30769	1	1.82926	1.86323	1.62205	0.0769	0	0.3052	0.3263	0.1944	0.0769	0	0.2727	0.4	0.2143	0	NA	0.1064	-0.2258	-0.102
18935_23	70.7079	1.52923	1.66667	1.46089	1.65241	1	0.1474	0.1667	0.1299	0.2026	0	0.1538	0.1667	0.1364	0.2222	0	-0.0435	0	-0.05	-0.0968	NA
18942_30	48.5955	1.68615	1.98182	1.99514	1.95958	1.99208	0.2115	0.4333	0.5087	0.4316	0.4987	0.2308	0.1667	0.4545	0.4	0.5	-0.0909	0.6154	0.1064	0.0732	-0.0027
18946_113	85.4045	1	1	1	1	1.55173	0	0	0	0	0.1653	0	0	0	0	0.1786	NA	NA	NA	NA	-0.08
18947_79	88.9326	1.68615	1	1.81946	1.83869	1.94585	0.2115	0	0.2947	0.307	0.414	0.2308	0	0.35	0.3684	0.5	-0.0909	NA	-0.1875	-0.2	-0.2077
18951_59	80.9101	1	1	1.58567	1.49798	1.55173	0	0	0.1762	0.1421	0.1653	0	0	0.1905	0.15	0.1786	NA	NA	-0.0811	-0.0556	-0.08
18961_83	81.3483	1.96695	1.98182	1.65241	1.84225	1.54766	0.4318	0.4	0.2059	0.3022	0.1621	0.4167	0.5	0.1111	0.3571	0.1739	0.0351	-0.25	0.4603	-0.1818	-0.0732
18975_138	33.0225	1	1	1.94065	1.97965	1.55173	0	0	0.4048	0.4711	0.1653	0	0	0.4545	0.3	0.1786	NA	NA	-0.123	0.3631	-0.08
18988_14	32.0787	1	1	1.21053	1.52923	1	0	0	0.0526	0.1474	0	0	0	0.0526	0.1538	0	NA	NA	0	-0.0435	NA
18997_38	31.1011	1	1	1.33404	1.49798	1.62205	0	0	0.0887	0.1421	0.1944	0	0	0.0909	0.15	0.2143	NA	NA	-0.0244	-0.0556	-0.102
19000_127	39.8539	1.52923	1.98182	1.18182	1.71609	1.99208	0.1474	0.4	0.0455	0.2339	0.4974	0.1538	0.5	0.0455	0.2632	0.5714	-0.0435	-0.25	0	-0.125	-0.1489
19048_90	49.8315	1.52923	1.98182	1.99094	1.97965	1.73435	0.1474	0.4333	0.4935	0.4632	0.2513	0.1538	0.1667	0.5455	0.6	0.1429	-0.0435	0.6154	-0.1053	-0.2955	0.4316
19056_67	50.573	1	1	1.72407	1.49798	1.26753	0	0	0.2403	0.1421	0.0701	0	0	0.2727	0.15	0.0714	NA	NA	-0.1351	-0.0556	-0.0189
19072_116	45.6629	1	1	1.94065	1.9849	1.94065	0	0	0.4048	0.4825	0.4113	0	0	0.4545	0.3158	0.1818	NA	NA	-0.123	0.3455	0.5579
19074_7	42.9888	1	1	1.56608	1.76391	1.37605	0	0	0.1688	0.2605	0.1032	0	0	0.1818	0.3	0.1071	NA	NA	-0.0769	-0.1515	-0.0385
19085_15	107.607	1	1	1.6729	1.76391	1.62205	0	0	0.2143	0.2632	0.1944	0	0	0.2381	0.2	0.2143	NA	NA	-0.1111	0.24	-0.102
19100_7	57.4944	1	1	1.80059	1.70451	1.92608	0	0	0.2881	0.225	0.396	0	0	0.1429	0.25	0.1481	NA	NA	0.5041	-0.1111	0.6259
19103_77	86.7191	1.9825	2	1	1	1	0.4621	0.45	0	0	0	0.5	0.6	0	0	0	-0.082	-0.3333	NA	NA	NA
19115_15	63.1798	1.99865	2	1	1	1.14286	0.5076	0.5	0	0	0.0357	0.8333	0.8333	0	0	0.0357	-0.6418	-0.6667	NA	NA	0
19118_125	130.045	1.72332	2	1.93644	1.49798	1.26753	0.2273	0.5667	0.4035	0.1421	0.0701	0.25	0.3333	0.2105	0.15	0.0714	-0.1	0.4118	0.4783	-0.0556	-0.0189
19129_36	59.9663	1.95162	2	1.97575	1.99637	1.97861	0.4103	0.5	0.461	0.5158	0.4696	0.3846	0.8333	0.4091	0.35	0.3571	0.0625	-0.6667	0.1127	0.3214	0.2394
19130_114	61.8989	1	1	1.46089	1.60652	1.84825	0	0	0.1299	0.1842	0.3201	0	0	0.1364	0.2	0.3929	NA	NA	-0.05	-0.0857	-0.2273
19137_56	26.5506	1	1	1	1	1.73435	0	0	0	0	0.2513	0	0	0	0	0.1429	NA	NA	NA	NA	0.4316
19154_126	86.8989	1.99835	2	1.98239	1.99027	1.99478	0.5192	0.5333	0.474	0.4947	0.504	0.5385	0.5	0.4545	0.4	0.6429	-0.037	0.0625	0.0411	0.1915	-0.2756
19170_115	88.6067	1.30769	1.90909	1.99514	1.98984	1.91691	0.0769	0.3	0.5022	0.4883	0.3836	0.0769	0.3333	0.7273	0.5789	0.2857	0	-0.1111	-0.4483	-0.1856	0.2552
19182_34	30.8202	1	1	1.70451	1	1.56551	0	0	0.2333	0	0.1654	0	0	0	0	0.1765	NA	NA	1	NA	-0.0667
19184_75	96.2472	1.79532	2	1.72407	1.89742	1.92608	0.2756	0.5667	0.2403	0.3579	0.3903	0.1538	0.3333	0.2727	0.35	0.4444	0.4419	0.4118	-0.1351	0.0221	-0.1387
19190_94	45.6854	1	1	1.56608	1.49798	1.81631	0	0	0.1688	0.1421	0.2989	0	0	0.1818	0.15	0.2857	NA	NA	-0.0769	-0.0556	0.0442
19191_128	29.6517	1	1	1.33404	1.49798	1.14286	0	0	0.0887	0.1421	0.0357	0	0	0.0909	0.15	0.0357	NA	NA	-0.0244	-0.0556	0
19195_26	29.8202	1	1	1.82926	1.69396	1.89792	0	0	0.3052	0.2237	0.3611	0	0	0.2727	0.25	0.4643	NA	NA	0.1064	-0.1176	-0.2857
19204_16	104.652	1	1.98182	1.89756	1.69396	1.93273	0	0.4	0.3593	0.2237	0.3981	0	0.5	0.3636	0.25	0.4643	NA	-0.25	-0.012	-0.1176	-0.1661
19208_20	51.7528	1.68615	1.90909	1.46089	1	1	0.2115	0.3	0.1299	0	0	0.2308	0.3333	0.1364	0	0	-0.0909	-0.1111	-0.05	NA	NA
19213_40	80.6292	1.98443	2	1.99094	1.92389	1.98646	0.4744	0.5667	0.4913	0.3842	0.4858	0.3846	0.1667	0.6364	0.4	0.4074	0.1892	0.7059	-0.2952	-0.0411	0.1613
19225_42	82.8315	1	1	1.80059	1.2	1.14286	0	0	0.2857	0.05	0.0357	0	0	0.2381	0.05	0.0357	NA	NA	0.1667	0	0
19251_31	45.7753	1	1	1.98585	1.99637	1.98329	0	0	0.4789	0.5132	0.4788	0	0	0.55	0.45	0.3929	NA	NA	-0.1484	0.1231	0.1796
19257_16	47.0449	1.52923	1.97778	1.72407	1.3641	1.84825	0.1474	0.35	0.2403	0.0974	0.3228	0.1538	0.4	0.2727	0.1	0.25	-0.0435	-0.1429	-0.1351	-0.027	0.2254
19261_20	33.4944	1	1	1.89756	1.60652	1.95667	0	0	0.3593	0.1842	0.4312	0	0	0.3636	0.2	0.3929	NA	NA	-0.012	-0.0857	0.089
19265_32	35.2809	1	1.66667	1.18182	1.49798	1.77863	0	0.1667	0.0455	0.1421	0.2751	0	0.1667	0.0455	0.15	0.25	NA	0	0	-0.0556	0.0913
19270_20	115.685	1.86975	1.99798	1.99691	1.97112	1.76449	0.3269	0.5	0.5205	0.45	0.2662	0.2308	0.3333	0.2632	0.45	0.2308	0.2941	0.3333	0.4944	0	0.1329
19272_59	18.9438	1	1	1.23529	1.56551	1	0	0	0.0588	0.1654	0	0	0	0.0588	0.1765	0	NA	NA	0	-0.0667	NA
19275_12	102.315	1.99835	1.98182	1.82926	1.93644	1.62205	0.5256	0.4333	0.3052	0.3947	0.1944	0.3846	0.1667	0.2727	0.5263	0.2143	0.2683	0.6154	0.1064	-0.3333	-0.102
19284_37	95.3596	1.9405	2	1.46089	1.49798	1.92608	0.3864	0.5333	0.1299	0.1421	0.3932	0.5	0.6667	0.1364	0.15	0.2963	-0.2941	-0.25	-0.05	-0.0556	0.2464
19297_105	47.8764	1	1	1.65286	1.38122	1.99562	0	0	0.2056	0.1023	0.504	0	0	0.2273	0.1053	0.7857	NA	NA	-0.1053	-0.0286	-0.5591
19303_52	104.09	1.99124	2	1.99548	1.99548	1.58214	0.4848	0.5333	0.511	0.5037	0.1769	0.5833	0.5	0.4118	0.6471	0.1923	-0.2031	0.0625	0.1942	-0.2847	-0.087
19317_110	48.2809	1.95162	1.90909	1.46089	1.81946	1.81631	0.4103	0.3333	0.1299	0.2974	0.2976	0.3846	0	0.1364	0.25	0.3571	0.0625	1	-0.05	0.1593	-0.2
19319_77	106.618	1	1	1.33404	1.51873	1.28658	0	0	0.0887	0.152	0.0754	0	0	0.0909	0.0526	0.0769	NA	NA	-0.0244	0.6538	-0.0204
19325_8	23.9438	1.99578	2	1.98665	1.99534	1.97731	0.5064	0.5	0.4833	0.5088	0.4644	0.5385	0.2	0.4762	0.4737	0.4815	-0.0633	0.6	0.0148	0.069	-0.0368
19327_15	77.9663	1	1	1.21053	1	1.27673	0	0	0.0526	0	0.0726	0	0	0.0526	0	0.0741	NA	NA	0	NA	-0.0196
19328_11	93.5955	1.99776	2	1.99347	1.9546	1.98646	0.5256	0.5333	0.5043	0.4211	0.4829	0.3077	0.5	0.4091	0.4737	0.5556	0.4146	0.0625	0.1888	-0.125	-0.1504
19339_55	79.1124	1	1	1	1	1.58567	0	0	0	0	0.1762	0	0	0	0	0.1905	NA	NA	NA	NA	-0.0811
19349_24	67	1	1	1.82926	1.81946	1.484	0	0	0.3052	0.2947	0.1396	0	0	0.2727	0.35	0.1481	NA	NA	0.1064	-0.1875	-0.0612
19353_138	81.0449	1	1	1.98239	1.93644	1.69777	0	0	0.474	0.3977	0.2308	0	0	0.4545	0.4211	0.1852	NA	NA	0.0411	-0.0588	0.1975
19358_79	81.8764	1	1	1.80059	1.69396	1	0	0	0.2833	0.2237	0	0	0	0.3333	0.25	0	NA	NA	-0.1765	-0.1176	NA
19362_35	60.1236	1	1	1.89756	1.83869	1.40072	0	0	0.3615	0.3129	0.1108	0	0	0.2727	0.1579	0.1154	NA	NA	0.2455	0.4953	-0.0417
19369_30	118.506	1.99776	2	1.95548	1.96425	1.96287	0.5192	0.5333	0.4307	0.4379	0.4373	0.4615	0.5	0.2273	0.3889	0.5556	0.1111	0.0625	0.4724	0.1119	-0.2704
19370_68	107.326	1.68615	1.98182	1.99347	1.99027	1.93273	0.2115	0.4	0.5022	0.4921	0.3981	0.2308	0.5	0.5	0.5	0.4643	-0.0909	-0.25	0.0043	-0.016	-0.1661
19372_16	24.6067	1.95975	1.98182	1	1.21053	1.14286	0.4182	0.4333	0	0.0526	0.0357	0.3636	0.1667	0	0.0526	0.0357	0.1304	0.6154	NA	0	0
19376_40	60.5393	1.91937	1.90909	1.95548	1.99637	1.87523	0.3718	0.3	0.4242	0.5105	0.3426	0.3077	0.3333	0.5	0.55	0.3571	0.1724	-0.1111	-0.1786	-0.0773	-0.0425
19385_6	66.5393	1	1	1.46089	1.60652	1.26753	0	0	0.1299	0.1842	0.0701	0	0	0.1364	0.2	0.0714	NA	NA	-0.05	-0.0857	-0.0189
19388_104	49.2584	1	1	1.78216	1.49798	1.77863	0	0	0.2749	0.1421	0.2738	0	0	0.2273	0.15	0.3214	NA	NA	0.1732	-0.0556	-0.1739
19391_28	82.5506	1	1	1	1	1.56656	0	0	0	0	0.1709	0	0	0	0	0.1852	NA	NA	NA	NA	-0.0833
19396_88	23.0899	1	1	1.65286	1.76391	1.14286	0	0	0.2056	0.2632	0.0357	0	0	0.2273	0.2	0.0357	NA	NA	-0.1053	0.24	0
19437_24	80.3933	1	1	1	1.21053	1.484	0	0	0	0.0526	0.1396	0	0	0	0.0526	0.1481	NA	NA	NA	0	-0.0612
19445_78	42.3933	1	1	1	1	1.89792	0	0	0	0	0.3624	0	0	0	0	0.3929	NA	NA	NA	NA	-0.0839
19459_42	24.2022	1	1	1.58567	1.88032	1.93273	0	0	0.1786	0.3421	0.3995	0	0	0.0952	0.3158	0.3929	NA	NA	0.4667	0.0769	0.0166
19466_133	86.3483	1	1	1.33404	1	1.69777	0	0	0.0887	0	0.2293	0	0	0.0909	0	0.2593	NA	NA	-0.0244	NA	-0.1304
19470_20	20.1124	1	1	1	1	1.55173	0	0	0	0	0.1653	0	0	0	0	0.1786	NA	NA	NA	NA	-0.08
19475_16	37.0337	1.95162	2	1.8672	1.89742	1.99208	0.4038	0.5333	0.3333	0.3605	0.5	0.5385	0.5	0.3182	0.25	0.4286	-0.3333	0.0625	0.0455	0.3066	0.1429
19487_39	64.5506	1.99578	2	1.99094	1.81946	1.89792	0.5064	0.5333	0.4978	0.2947	0.3624	0.5385	0.5	0.3636	0.35	0.3929	-0.0633	0.0625	0.2696	-0.1875	-0.0839
19489_47	85.7191	1	1	1	1.51873	1.55173	0	0	0	0.152	0.1653	0	0	0	0.0526	0.1786	NA	NA	NA	0.6538	-0.08
19492_49	93.9326	1.97199	2	1.6729	1.69396	1.27673	0.4423	0.5333	0.2167	0.2237	0.0726	0.4615	0.5	0.1429	0.25	0.0741	-0.0435	0.0625	0.3407	-0.1176	-0.0196
19495_33	14.809	1	1	1.56608	1.67763	1.66988	0	0	0.1688	0.2132	0.215	0	0	0.1818	0.2353	0.24	NA	NA	-0.0769	-0.1034	-0.1163
19503_13	61.8539	1.68615	1.66667	1	1	1.77863	0.2115	0.1667	0	0	0.2738	0.2308	0.1667	0	0	0.3214	-0.0909	0	NA	NA	-0.1739
19504_46	47.9888	1	1	1.56608	1.88032	1.27673	0	0	0.1688	0.3392	0.0726	0	0	0.1818	0.4211	0.0741	NA	NA	-0.0769	-0.2414	-0.0196
19507_16	74.7303	1.99776	2	1.99655	1.98585	1.97861	0.5128	0.5	0.5167	0.4816	0.4669	0.6154	0.8333	0.3333	0.45	0.5	-0.2	-0.6667	0.3548	0.0656	-0.0708
19512_61	111.303	1	1	1.65286	1.83869	1	0	0	0.2056	0.3099	0	0	0	0.2273	0.2632	0	NA	NA	-0.1053	0.1509	NA
19539_112	97.9438	1.30769	1	1	1	1.484	0.0769	0	0	0	0.1396	0.0769	0	0	0	0.1481	0	NA	NA	NA	-0.0612
19545_68	98.1685	1	1	1.3641	1.38122	1.81631	0	0	0.0974	0.1023	0.2989	0	0	0.1	0.1053	0.2857	NA	NA	-0.027	-0.0286	0.0442
19548_18	89.382	1.82872	1.8	1.89742	1.97847	1.99364	0.2879	0.2	0.3553	0.4524	0.4954	0.3333	0.2	0.45	0.6667	0.8846	-0.1579	0	-0.2667	-0.4737	-0.7857
19552_51	23.3146	1	1	1.78216	1	1.95667	0	0	0.2727	0	0.4299	0	0	0.3182	0	0.4643	NA	NA	-0.1667	NA	-0.08
19563_7	113.944	1	1	1.92389	1.51873	1	0	0	0.3842	0.1491	0	0	0	0.4	0.1579	0	NA	NA	-0.0411	-0.0588	NA
19564_15	47.2472	1.30769	1	1.80059	1.69396	1.26753	0.0769	0	0.2833	0.2237	0.0701	0.0769	0	0.3333	0.25	0.0714	0	NA	-0.1765	-0.1176	-0.0189
19571_35	43.4719	1	1	1.78216	1.69396	1.47023	0	0	0.2727	0.2237	0.1349	0	0	0.3182	0.25	0.1429	NA	NA	-0.1667	-0.1176	-0.0588
19574_5	48.1236	1	1	1.18182	1.71609	1	0	0	0.0455	0.2339	0	0	0	0.0455	0.2632	0	NA	NA	0	-0.125	NA
19582_53	67.3371	1.30769	1	1.99521	1.92389	1.26753	0.0769	0	0.5095	0.3816	0.0701	0.0769	0	0.4286	0.5	0.0714	0	NA	0.1589	-0.3103	-0.0189
19588_57	83.8764	1	1	1.18182	1	1.484	0	0	0.0455	0	0.1396	0	0	0.0455	0	0.1481	NA	NA	0	NA	-0.0612
19595_90	62.7416	1	1	1.74362	1	1.14815	0	0	0.2524	0	0.037	0	0	0.1905	0	0.037	NA	NA	0.2453	NA	0
19598_49	100.36	1.30769	1.66667	1.46089	1	1.69777	0.0769	0.1667	0.1299	0	0.2293	0.0769	0.1667	0.1364	0	0.2593	0	0	-0.05	NA	-0.1304
19599_133	43.191	1	1	1.95548	1.92389	1.388	0	0	0.4221	0.3868	0.1068	0	0	0.5909	0.3	0.1111	NA	NA	-0.4	0.2245	-0.04
19611_80	27.9213	1	1	1.89742	1.76391	1.41429	0	0	0.3553	0.2605	0.115	0	0	0.45	0.3	0.12	NA	NA	-0.2667	-0.1515	-0.0435
19628_39	53.9101	1	1	1.56608	1.2	1.14286	0	0	0.1688	0.05	0.0357	0	0	0.1818	0.05	0.0357	NA	NA	-0.0769	0	0
19630_29	69.8427	1	1	1.18182	1	1.49856	0	0	0.0455	0	0.1446	0	0	0.0455	0	0.1538	NA	NA	0	NA	-0.0638
19631_86	79.0787	1.95162	1.66667	1.9934	1.97965	1.79283	0.4103	0.1667	0.5024	0.4632	0.2821	0.3846	0.1667	0.4762	0.6	0.3333	0.0625	0	0.0521	-0.2955	-0.1818
19657_32	100.124	1	1	1.82926	1.49798	1.90817	0	0	0.303	0.1421	0.3704	0	0	0.3636	0.15	0.4815	NA	NA	-0.2	-0.0556	-0.3
19658_7	67.4607	1.52923	1.90909	1.82926	1.78492	1.81631	0.1474	0.3	0.303	0.2749	0.3003	0.1538	0.3333	0.3636	0.2105	0.2143	-0.0435	-0.1111	-0.2	0.234	0.2863
19667_63	55.8315	1	1.66667	1.96696	1.88032	1.81631	0	0.1667	0.4459	0.3421	0.3003	0	0.1667	0.3636	0.3158	0.2143	NA	0	0.1845	0.0769	0.2863
19670_11	95.809	1.95162	1.90909	1	1	1	0.4038	0.3	0	0	0	0.5385	0.3333	0	0	0	-0.3333	-0.1111	NA	NA	NA
19675_8	43.1685	1	1	1.33404	1.69396	1.47023	0	0	0.0887	0.2237	0.1362	0	0	0.0909	0.25	0.0714	NA	NA	-0.0244	-0.1176	0.4757
19680_104	30.3034	1.68615	1.98182	1.9934	1.99027	1.93273	0.2115	0.4	0.5024	0.4921	0.3981	0.2308	0.5	0.4762	0.5	0.4643	-0.0909	-0.25	0.0521	-0.016	-0.1661
19682_39	81.4045	1.33333	1.66667	1.93644	1.98375	1.90891	0.0833	0.1667	0.3977	0.4771	0.3717	0.0833	0.1667	0.4211	0.3889	0.4	0	0	-0.0588	0.1849	-0.0762
19696_103	59.5169	1.98443	2	1.99094	1.99331	1.93273	0.4679	0.5333	0.4957	0.4974	0.3968	0.5385	0.5	0.4545	0.65	0.5357	-0.1507	0.0625	0.083	-0.3069	-0.35
19703_105	62.1236	1	1	1.74362	1.89742	1.15385	0	0	0.2524	0.3632	0.0385	0	0	0.1905	0.15	0.0385	NA	NA	0.2453	0.587	0
19711_5	53.2022	1.52923	1.8	1.95548	1.89742	1.99369	0.1474	0.2	0.4286	0.3553	0.504	0.1538	0.2	0.3182	0.45	0.4643	-0.0435	0	0.2576	-0.2667	0.0787
19735_29	43.7079	1.52923	1.90909	1.99521	1.99637	1.98988	0.1474	0.3	0.5048	0.5132	0.4921	0.1538	0.3333	0.619	0.45	0.5357	-0.0435	-0.1111	-0.2264	0.1231	-0.0887
19739_73	73.236	1.98443	1.66667	1.96696	1.76391	1.91691	0.4679	0.1667	0.4459	0.2632	0.381	0.5385	0.1667	0.3636	0.2	0.4286	-0.1507	0	0.1845	0.24	-0.125
19740_14	90.5169	1.86975	1.66667	1.99609	1.97112	1.95667	0.3269	0.1667	0.513	0.4474	0.4312	0.2308	0.1667	0.4091	0.55	0.3929	0.2941	0	0.2025	-0.2294	0.089
19744_135	77.2921	1	1	1	1	1.55173	0	0	0	0	0.1653	0	0	0	0	0.1786	NA	NA	NA	NA	-0.08
19753_62	22.2809	1	1	1.95548	1.91395	1.97087	0	0	0.4286	0.3713	0.453	0	0	0.3182	0.3529	0.4444	NA	NA	0.2576	0.0495	0.0189
19755_115	54.3483	1	1	1.78216	1.21053	1.14286	0	0	0.2727	0.0526	0.0357	0	0	0.3182	0.0526	0.0357	NA	NA	-0.1667	0	0
19767_131	69.7191	1.86975	2	1.94065	1.99541	1.98988	0.3205	0.5	0.4026	0.5033	0.4947	0.3846	0.8333	0.5455	0.6667	0.3929	-0.2	-0.6667	-0.3548	-0.3247	0.2059
19778_59	81.7753	1.86975	1.90909	1.46089	1.62873	1.388	0.3269	0.3	0.1299	0.193	0.1068	0.2308	0.3333	0.1364	0.2105	0.1111	0.2941	-0.1111	-0.05	-0.0909	-0.04
19786_68	92.9888	1.99776	2	1.96362	1.99331	1.73435	0.5128	0.5	0.4357	0.5	0.2513	0.6154	0.8	0.5238	0.55	0.1429	-0.2	-0.6	-0.2022	-0.1	0.4316
19789_102	15.9775	1	1	1.93644	1.89742	1	0	0	0.3947	0.3579	0	0	0	0.5263	0.35	0	NA	NA	-0.3333	0.0221	NA
19801_133	17.1236	1.86316	2	1.4	1.91395	1.7299	0.3091	0.5	0.1078	0.375	0.245	0.3636	0.75	0.1111	0.2353	0.28	-0.1765	-0.5	-0.0303	0.3725	-0.1429
19819_48	24.3258	1	1	1.6729	1.2	1.37605	0	0	0.2143	0.05	0.1032	0	0	0.2381	0.05	0.1071	NA	NA	-0.1111	0	-0.0385
19836_30	90.9213	1	1	1.8672	1.49798	1.55173	0	0	0.3333	0.1447	0.1653	0	0	0.3182	0.05	0.1786	NA	NA	0.0455	0.6545	-0.08
19841_134	65	1.99865	1.99798	1.92166	1.99331	1.99551	0.5227	0.5	0.3831	0.4974	0.5071	0.5	0.3333	0.4091	0.65	0.5926	0.0435	0.3333	-0.0678	-0.3069	-0.1685
19843_39	72.4719	1.99776	1.99798	1.89756	1.97112	1.81631	0.5192	0.4667	0.3593	0.4474	0.3003	0.4615	0.6667	0.3636	0.55	0.2143	0.1111	-0.4286	-0.012	-0.2294	0.2863
19847_65	59.9326	1	1	1	1	1.94585	0	0	0	0	0.418	0	0	0	0	0.2857	NA	NA	NA	NA	0.3165
19848_113	70.9326	1.99835	1.99798	1.94065	1.86323	1.98699	0.5192	0.5	0.4048	0.3263	0.4868	0.5385	0.3333	0.4545	0.4	0.4286	-0.037	0.3333	-0.123	-0.2258	0.1196
19851_112	65.3933	1	1	1.96696	1.97965	1.99484	0	0	0.4481	0.4658	0.5085	0	0	0.2727	0.5	0.4074	NA	NA	0.3913	-0.0734	0.1989
19857_70	55.3596	1	1	1.33404	1.3641	1.26753	0	0	0.0887	0.0974	0.0701	0	0	0.0909	0.1	0.0714	NA	NA	-0.0244	-0.027	-0.0189
19892_82	142.303	1	1.90909	1.78492	1.81521	1.84617	0	0.3	0.2719	0.2857	0.3143	0	0.3333	0.3158	0.3333	0.381	NA	-0.1111	-0.1613	-0.1667	-0.2121
19895_71	58.9213	1	1	1.99347	1.98585	1.91691	0	0	0.5	0.4763	0.381	0	0	0.5909	0.65	0.4286	NA	NA	-0.1818	-0.3646	-0.125
19900_132	50.3933	1	1	1.78216	1.95958	1.55173	0	0	0.2749	0.4289	0.1653	0	0	0.2273	0.5	0.1786	NA	NA	0.1732	-0.1656	-0.08
19914_28	70.8427	1.33333	1	1.97568	1.78893	1.97112	0.0833	0	0.4542	0.2708	0.4474	0.0833	0	0.5556	0.3125	0.55	0	NA	-0.223	-0.1538	-0.2294
19918_119	45.4157	1.86975	1.66667	1.46089	1.3641	1.47023	0.3205	0.1667	0.1299	0.0974	0.1349	0.3846	0.1667	0.1364	0.1	0.1429	-0.2	0	-0.05	-0.027	-0.0588
19923_89	112.393	1	1	1.99514	1.99548	1.93273	0	0	0.5043	0.5037	0.3981	0	0	0.6364	0.6471	0.4643	NA	NA	-0.2618	-0.2847	-0.1661
19951_41	84.7753	1.99173	2	1.72407	1.60652	1.74922	0.5	0.5333	0.2424	0.1842	0.2578	0.3077	0.5	0.1818	0.2	0.2222	0.3846	0.0625	0.25	-0.0857	0.1381
19956_93	36.4494	1.52923	1.66667	1	1.3641	1.91691	0.1474	0.1667	0	0.0974	0.3836	0.1538	0.1667	0	0.1	0.2857	-0.0435	0	NA	-0.027	0.2552
19964_74	81.3146	1.86975	1.98182	1	1	1	0.3269	0.4	0	0	0	0.2308	0.5	0	0	0	0.2941	-0.25	NA	NA	NA
19967_82	37.2022	1	1	1.60652	1.3641	1.388	0	0	0.1868	0.1	0.1083	0	0	0.1	0	0.037	NA	NA	0.4648	1	0.6579
19978_14	34.0337	1.56522	1.8	1	1	1.68252	0.1591	0.2	0	0	0.2222	0.1667	0.2	0	0	0.25	-0.0476	0	NA	NA	-0.125
19984_132	26.7079	1.52923	1	1.76391	1.7393	1.15385	0.1474	0	0.2605	0.2516	0.0385	0.1538	0	0.3	0.0556	0.0385	-0.0435	NA	-0.1515	0.7792	0
19996_126	82.9438	1.99586	1.99798	1.99347	1.54118	1.81631	0.5152	0.4667	0.5043	0.1569	0.2976	0.3333	0.6667	0.4091	0.1667	0.3571	0.3529	-0.4286	0.1888	-0.0625	-0.2
20012_118	107.607	1.30769	1	1.33404	1.69396	1.98243	0.0769	0	0.0887	0.2237	0.4744	0.0769	0	0.0909	0.25	0.5185	0	NA	-0.0244	-0.1176	-0.0931
20017_104	56.3483	1.98443	1	1.95548	1.97112	1.89792	0.4615	0	0.4242	0.4526	0.3638	0.6923	0	0.5	0.35	0.3214	-0.5	NA	-0.1786	0.2267	0.1164
20027_10	74.6517	1	1	1.8672	1.99527	1.94585	0	0	0.3355	0.5053	0.4153	0	0	0.2273	0.6	0.4286	NA	NA	0.3226	-0.1875	-0.0318
20031_63	22.382	1.86316	1	1.99027	1.92389	1.68252	0.3091	0	0.4895	0.3842	0.2222	0.3636	0	0.6	0.4	0.25	-0.1765	NA	-0.2258	-0.0411	-0.125
20057_25	84.0112	1	1	1.95548	1.98585	1.62205	0	0	0.4286	0.4842	0.1944	0	0	0.3182	0.35	0.2143	NA	NA	0.2576	0.2772	-0.102
20070_37	85.1573	1.30769	1.66667	1.46089	1.62873	1.14286	0.0769	0.1667	0.1299	0.193	0.0357	0.0769	0.1667	0.1364	0.2105	0.0357	0	0	-0.05	-0.0909	0
20072_83	33.0674	1.99776	2	1.97575	1.99672	1.94585	0.5192	0.55	0.4567	0.5158	0.4193	0.4615	0.4	0.5909	0.4	0.2143	0.1111	0.2727	-0.2938	0.2245	0.489
20074_23	16.0225	1.89783	1	1.97965	1.98798	1.97575	0.3333	0	0.4658	0.4792	0.4545	0.4	0	0.5	0.625	0.6818	-0.2	NA	-0.0734	-0.3043	-0.5
20099_99	81.5843	1	1	1.91088	1.78492	1.98988	0	0	0.3714	0.2749	0.4921	0	0	0.381	0.2105	0.5357	NA	NA	-0.0256	0.234	-0.0887
20108_81	96.4045	1.99061	2	1.6729	1.51873	1.37605	0.4909	0.5	0.2167	0.1491	0.1032	0.3636	0.8333	0.1429	0.1579	0.1071	0.2593	-0.6667	0.3407	-0.0588	-0.0385
20117_28	51.6404	1	1	1	1.76391	1.94869	0	0	0	0.2605	0.4185	0	0	0	0.3	0.4231	NA	NA	NA	-0.1515	-0.011
20118_118	63.764	1.99803	1.99798	1.72407	1.76391	1.84825	0.5076	0.5	0.2403	0.2632	0.3214	0.75	0.3333	0.2727	0.2	0.3214	-0.4776	0.3333	-0.1351	0.24	0
20131_20	69.3146	1	1	1.18182	1.38122	1	0	0	0.0455	0.1023	0	0	0	0.0455	0.1053	0	NA	NA	0	-0.0286	NA
20132_95	119.989	1	1	1	1.2	1.26753	0	0	0	0.05	0.0701	0	0	0	0.05	0.0714	NA	NA	NA	0	-0.0189
20136_37	101.888	1	1	1.92389	1.94419	1.87303	0	0	0.3868	0.4105	0.3385	0	0	0.3	0.35	0.4231	NA	NA	0.2245	0.1474	-0.25
20142_45	97.0449	1.91937	1.90909	1.99639	1.89729	1.99478	0.3654	0.3	0.5152	0.3562	0.5013	0.4615	0.3333	0.3636	0.3333	0.7857	-0.2632	-0.1111	0.2941	0.0642	-0.5673
20146_18	17.9438	1.96154	2	1.93453	1.78893	1.89781	0.3929	0.25	0.3901	0.275	0.3631	0.5	0.25	0.3571	0.1875	0.3077	-0.2727	0	0.0845	0.3182	0.1525
20147_34	30.382	1	1	1	1	1.37605	0	0	0	0	0.1032	0	0	0	0	0.1071	NA	NA	NA	NA	-0.0385
20150_34	121.584	1	1	1.58567	1	1	0	0	0.1786	0	0	0	0	0.0952	0	0	NA	NA	0.4667	NA	NA
20151_43	62.0787	1	1	1.92389	1.99541	1.99585	0	0	0.3868	0.5131	0.5108	0	0	0.3	0.3333	0.4615	NA	NA	0.2245	0.3503	0.0964
20152_35	133.708	1.92398	1.99798	1.6729	1.21053	1.41429	0.3727	0.4667	0.2143	0.0526	0.1167	0.2727	0.6667	0.2381	0.0526	0.04	0.2683	-0.4286	-0.1111	0	0.6571
20164_33	84.2697	1	1	1.58567	1.67763	1	0	0	0.1762	0.2132	0	0	0	0.1905	0.2353	0	NA	NA	-0.0811	-0.1034	NA
20171_39	78.2472	1	1	1.65286	1.3641	1.47023	0	0	0.2056	0.0974	0.1349	0	0	0.2273	0.1	0.1429	NA	NA	-0.1053	-0.027	-0.0588
20182_120	108.337	1.99578	2	1.99063	1.92389	1.95977	0.5128	0.5	0.4905	0.3842	0.4369	0.3846	0.8333	0.619	0.4	0.3077	0.25	-0.6667	-0.2621	-0.0411	0.2958
20184_41	52.4607	1.30769	1.66667	1.98239	1.97965	1.73435	0.0769	0.1667	0.4719	0.4632	0.2487	0.0769	0.1667	0.5455	0.6	0.2857	0	0	-0.156	-0.2955	-0.1489
20186_62	71.1798	1	1	1.34843	1.76391	1.73435	0	0	0.0929	0.2605	0.25	0	0	0.0952	0.3	0.2143	NA	NA	-0.0256	-0.1515	0.1429
20195_123	38.5281	1	1	1.96696	1.86323	1.84825	0	0	0.4437	0.3289	0.3214	0	0	0.4545	0.3	0.3214	NA	NA	-0.0244	0.088	0
20200_79	115.764	1	1	1.71609	1.67763	1.51398	0	0	0.2339	0.2132	0.15	0	0	0.2632	0.2353	0.16	NA	NA	-0.125	-0.1034	-0.0667
20209_106	58.809	1.95162	2	1	1	1	0.4038	0.5667	0	0	0	0.5385	0.1667	0	0	0	-0.3333	0.7059	NA	NA	NA
20232_91	36.236	1.95162	2	1.92166	1.98585	1.97277	0.4038	0.5	0.3831	0.4763	0.4563	0.5385	0.8333	0.4091	0.65	0.4643	-0.3333	-0.6667	-0.0678	-0.3646	-0.0174
20233_132	24.2022	1	1	1.33404	1.38122	1	0	0	0.0887	0.1023	0	0	0	0.0909	0.1053	0	NA	NA	-0.0244	-0.0286	NA
20239_65	68.0674	1	1	1.99521	1.88032	1.14286	0	0	0.5095	0.3392	0.0357	0	0	0.4286	0.4211	0.0357	NA	NA	0.1589	-0.2414	0
20250_70	56.0337	1	1	1.34843	1.49798	1.68252	0	0	0.0929	0.1421	0.2235	0	0	0.0952	0.15	0.1786	NA	NA	-0.0256	-0.0556	0.2012
20260_38	51.6966	1	1	1.8672	1.62873	1.74922	0	0	0.3355	0.193	0.2578	0	0	0.2273	0.2105	0.2222	NA	NA	0.3226	-0.0909	0.1381
20292_70	88.5056	1	1	1.65286	1.3641	1	0	0	0.2078	0.0974	0	0	0	0.1364	0.1	0	NA	NA	0.3437	-0.027	NA
20305_121	125.82	1.30769	1	1.98585	1.94419	1.99364	0.0769	0	0.4789	0.4079	0.5031	0.0769	0	0.55	0.45	0.5	0	NA	-0.1484	-0.1032	0.0061
20311_99	68.1236	1.98443	1.90909	1.97364	1.94419	1.97087	0.4615	0.3	0.4548	0.4105	0.4544	0.6923	0.3333	0.4762	0.35	0.3704	-0.5	-0.1111	-0.0471	0.1474	0.185
20323_31	76.5843	1.86975	1.99798	1.33404	1.49798	1.26753	0.3205	0.5	0.0887	0.1421	0.0701	0.3846	0.3333	0.0909	0.15	0.0714	-0.2	0.3333	-0.0244	-0.0556	-0.0189
20340_11	61.6517	1.30769	1	1.84617	1.94419	1.95667	0.0769	0	0.3143	0.4105	0.4272	0.0769	0	0.381	0.35	0.6071	0	NA	-0.2121	0.1474	-0.4211
20342_103	90.4607	1	1	1	1	1.68252	0	0	0	0	0.2222	0	0	0	0	0.25	NA	NA	NA	NA	-0.125
20361_116	39.618	1	1	1.97575	1.99527	1.99369	0	0	0.461	0.5105	0.504	0	0	0.4091	0.4	0.4643	NA	NA	0.1127	0.2165	0.0787
20376_57	84.3708	1	1	1.18182	1.76391	1.62205	0	0	0.0455	0.2632	0.1958	0	0	0.0455	0.2	0.1429	NA	NA	0	0.24	0.2703
20383_82	59.0112	1.97199	1.99798	1.99514	1.95958	1.68252	0.4423	0.4667	0.5022	0.4289	0.2222	0.4615	0.6667	0.7273	0.5	0.25	-0.0435	-0.4286	-0.4483	-0.1656	-0.125
20386_69	47.764	1	1	1.46089	1.2	1.37605	0	0	0.1299	0.05	0.1032	0	0	0.1364	0.05	0.1071	NA	NA	-0.05	0	-0.0385
20388_47	38.5618	1	1	1.89756	1.86323	1.84825	0	0	0.3571	0.3316	0.3214	0	0	0.4545	0.2	0.3214	NA	NA	-0.2727	0.3968	0
20390_127	30.618	1	1	1.21053	1.2	1.26753	0	0	0.0526	0.05	0.0701	0	0	0.0526	0.05	0.0714	NA	NA	0	0	-0.0189
20391_46	92.2472	1	1	1.19048	1.3641	1.96869	0	0	0.0476	0.0974	0.4538	0	0	0.0476	0.1	0.1923	NA	NA	0	-0.027	0.5763
20394_102	61.9438	1.91937	1.98182	1.80059	1.95958	1.87523	0.3718	0.4	0.2833	0.4263	0.3413	0.3077	0.5	0.3333	0.6	0.4286	0.1724	-0.25	-0.1765	-0.4074	-0.2558
20395_44	24.5281	1.99124	2	1.47875	1.60652	1.14286	0.4924	0.55	0.1357	0.1842	0.0357	0.4167	0.6	0.1429	0.2	0.0357	0.1538	-0.0909	-0.0526	-0.0857	0
20399_127	12.9101	1	1	1.22222	1.56551	1.49856	0	0	0.0556	0.1654	0.1446	0	0	0.0556	0.1765	0.1538	NA	NA	0	-0.0667	-0.0638
20400_56	83.4157	1	1	1.2	1.9849	1.97731	0	0	0.05	0.4795	0.4658	0	0	0.05	0.4211	0.4074	NA	NA	0	0.122	0.1254
20413_24	61.9101	1	1	1.99514	1.99027	1.14286	0	0	0.5087	0.4921	0.0357	0	0	0.4545	0.5	0.0357	NA	NA	0.1064	-0.016	0
20414_30	26.8202	1.98443	1.90909	1.99708	1.9957	1.9967	0.4808	0.3	0.5125	0.511	0.5261	0.2308	0.3333	0.5625	0.4286	0.0556	0.52	-0.1111	-0.0976	0.1613	0.8944
20418_42	55.9438	1	1	1.33404	1.60652	1.81631	0	0	0.0887	0.1868	0.2989	0	0	0.0909	0.1	0.2857	NA	NA	-0.0244	0.4648	0.0442
20438_10	61.2809	1.99776	2	1.56608	1.2	1	0.5128	0.5	0.1688	0.05	0	0.6154	0.8	0.1818	0.05	0	-0.2	-0.6	-0.0769	0	NA
20445_61	24.0225	1	1	1.67763	1.72332	1	0	0	0.2206	0.2348	0	0	0	0	0.0833	0	NA	NA	1	0.6452	NA
20447_16	91.4494	1	1	1.99609	1.78492	1.26753	0	0	0.5108	0.2749	0.0701	0	0	0.5	0.2105	0.0714	NA	NA	0.0212	0.234	-0.0189
20449_125	63.5393	1.98443	1	1.65286	1.49798	1.484	0.4615	0	0.2056	0.1421	0.1396	0.6923	0	0.2273	0.15	0.1481	-0.5	NA	-0.1053	-0.0556	-0.0612
20481_67	158.506	1	1	1.72407	1.49735	1.46089	0	0	0.2403	0.1374	0.1299	0	0	0.2727	0.1429	0.1364	NA	NA	-0.1351	-0.04	-0.05
20486_100	77.0225	1	1	1	1	1.63733	0	0	0	0	0.2009	0	0	0	0	0.2222	NA	NA	NA	NA	-0.1064
20503_33	42.6517	1	1	1.33404	1.2	1	0	0	0.0887	0.05	0	0	0	0.0909	0.05	0	NA	NA	-0.0244	0	NA
20504_97	81.8202	1.68615	2	1	1	1	0.2115	0.5667	0	0	0	0.2308	0.3333	0	0	0	-0.0909	0.4118	NA	NA	NA
20506_133	101.82	1.79532	1.97778	1.18182	1.3641	1.47023	0.2756	0.35	0.0455	0.0974	0.1349	0.1538	0.4	0.0455	0.1	0.1429	0.4419	-0.1429	0	-0.027	-0.0588
20514_74	36.8652	1	1	1.46089	1.89742	1.14286	0	0	0.1299	0.3605	0.0357	0	0	0.1364	0.25	0.0357	NA	NA	-0.05	0.3066	0
20522_96	55.9438	1.30769	1	1.97575	1.99027	1.71357	0.0769	0	0.4545	0.4974	0.24	0.0769	0	0.6818	0.3	0.1154	0	NA	-0.5	0.3968	0.5192
20526_25	93.1685	1	1	1.7393	1	1	0	0	0.2451	0	0	0	0	0.2778	0	0	NA	NA	-0.1333	NA	NA
20536_30	110.697	1	1	1	1	1.56656	0	0	0	0	0.1724	0	0	0	0	0.1111	NA	NA	NA	NA	0.3554
20552_11	55.0674	1.99835	1.99798	1	1.42068	1.88403	0.5192	0.5	0	0.1176	0.3518	0.5385	0.3333	0	0	0.1739	-0.037	0.3333	NA	1	0.5056
20555_32	87.6517	1	1	1.72407	1.92389	1.55173	0	0	0.2403	0.3816	0.1653	0	0	0.2727	0.5	0.1786	NA	NA	-0.1351	-0.3103	-0.08
20559_14	36.2247	1.60606	1	1.89729	1.67763	1.99143	0.1818	0	0.3595	0.2206	0.5036	0	0	0.2222	0	0.1667	1	NA	0.3818	1	0.6691
20566_93	39.7865	1	1	1	1.38122	1.14286	0	0	0	0.1023	0.0357	0	0	0	0.1053	0.0357	NA	NA	NA	-0.0286	0
20572_53	79.5056	1.94892	1.99798	1.93316	1.97568	1.9932	0.4	0.5	0.3952	0.4542	0.5	0.3	0.3333	0.4286	0.5556	0.5263	0.25	0.3333	-0.0843	-0.223	-0.0526
20578_97	58.4944	1.98443	1.99798	1	1	1	0.4679	0.4667	0	0	0	0.5385	0.6667	0	0	0	-0.1507	-0.4286	NA	NA	NA
20583_52	44.5281	1.97199	2	1.18182	1	1.98699	0.4423	0.5333	0.0455	0	0.4854	0.4615	0.5	0.0455	0	0.5	-0.0435	0.0625	0	NA	-0.03
20589_27	100.236	1	1	1	1	1.7299	0	0	0	0	0.245	0	0	0	0	0.28	NA	NA	NA	NA	-0.1429
20591_56	38.3146	1	1.8	1.78216	1.76391	1.84825	0	0.2	0.2749	0.2605	0.3214	0	0.2	0.2273	0.3	0.3214	NA	0	0.1732	-0.1515	0
20600_7	21	1	1	1	1	1.58214	0	0	0	0	0.1769	0	0	0	0	0.1923	NA	NA	NA	NA	-0.087
20618_28	56.1461	1	1	1.95958	1.94043	1	0	0	0.4342	0.4044	0	0	0	0.3	0.2941	0	NA	NA	0.3091	0.2727	NA
20620_69	30.8989	1.86975	1	1.98734	1.98585	1.81631	0.3205	0	0.4827	0.4789	0.2976	0.3846	0	0.5909	0.55	0.3571	-0.2	NA	-0.2242	-0.1484	-0.2
20628_25	35.2135	1	1	1.18182	1	1.26753	0	0	0.0455	0	0.0701	0	0	0.0455	0	0.0714	NA	NA	0	NA	-0.0189
20640_18	32.6854	1.98443	2	1.65286	1.2	1.14286	0.4615	0.45	0.2056	0.05	0.0357	0.6923	0.6	0.2273	0.05	0.0357	-0.5	-0.3333	-0.1053	0	0
20654_29	23.7079	1.52923	1	1.97575	1.96804	1.99551	0.1474	0	0.4632	0.4415	0.5114	0.1538	0	0.3182	0.5263	0.3704	-0.0435	NA	0.3131	-0.1921	0.2758
20662_15	41.0337	1	1	1.80658	1.81521	1.82926	0	0	0.2876	0.2857	0.303	0	0	0.2222	0.3333	0.3636	NA	NA	0.2273	-0.1667	-0.2
20675_80	51.573	1	1	1.46089	1.2	1	0	0	0.1299	0.05	0	0	0	0.1364	0.05	0	NA	NA	-0.05	0	NA
20687_63	103.292	1.99173	1.98182	1.99609	1.98585	1.99542	0.5	0.4	0.5087	0.4842	0.5093	0.3077	0.5	0.5909	0.35	0.4643	0.3846	-0.25	-0.1617	0.2772	0.0883
20689_119	30.1461	1.95162	1.98182	1.18182	1.2	1.84825	0.4167	0.4333	0.0455	0.05	0.3201	0.2308	0.1667	0.0455	0.05	0.3929	0.4462	0.6154	0	0	-0.2273
20693_41	65.9775	1	1	1	1	1.55173	0	0	0	0	0.1653	0	0	0	0	0.1786	NA	NA	NA	NA	-0.08
20705_77	91.4944	1.79532	1.90909	1.99027	1.95949	1.7299	0.2756	0.3	0.4868	0.4265	0.245	0.1538	0.3333	0.7	0.4706	0.28	0.4419	-0.1111	-0.4378	-0.1034	-0.1429
20709_96	88.3371	1.99776	1.98182	1.33404	1.76391	1.62205	0.5192	0.4	0.0887	0.2605	0.1958	0.4615	0.5	0.0909	0.3	0.1429	0.1111	-0.25	-0.0244	-0.1515	0.2703
20711_28	26.6854	1	1	1.99521	1.9849	1.81631	0	0	0.5071	0.4825	0.3003	0	0	0.5238	0.3158	0.2143	NA	NA	-0.0329	0.3455	0.2863
20722_115	68.7528	1	1	1	1	1.37605	0	0	0	0	0.1032	0	0	0	0	0.1071	NA	NA	NA	NA	-0.0385
20723_10	86.2135	1.99835	1.66667	1.98734	1.96804	1.99369	0.5064	0.1667	0.4892	0.4415	0.504	0.8462	0.1667	0.3182	0.5263	0.4643	-0.6709	0	0.3496	-0.1921	0.0787
20741_52	49	1	1	1.97568	1.89729	1.95949	0	0	0.4673	0.3627	0.4412	0	0	0.1111	0.1111	0	NA	NA	0.7622	0.6937	1
20750_139	77.2584	1	1	1	1	1.484	0	0	0	0	0.1396	0	0	0	0	0.1481	NA	NA	NA	NA	-0.0612
20754_91	57.5955	1	1	1.92166	1.92389	1.484	0	0	0.3831	0.3868	0.1396	0	0	0.4091	0.3	0.1481	NA	NA	-0.0678	0.2245	-0.0612
20757_64	104.022	1	1	1.46089	1.69396	1.73435	0	0	0.1299	0.2237	0.2487	0	0	0.1364	0.25	0.2857	NA	NA	-0.05	-0.1176	-0.1489
20763_36	77.0449	1.86975	1.90909	1.34843	1.60652	1.55173	0.3205	0.3	0.0929	0.1842	0.1653	0.3846	0.3333	0.0952	0.2	0.1786	-0.2	-0.1111	-0.0256	-0.0857	-0.08
20765_40	129.371	1.72332	1.98182	1.99688	1.98933	1.99639	0.2273	0.4333	0.5147	0.4869	0.5152	0.25	0.1667	0.4706	0.5556	0.3636	-0.1	0.6154	0.0857	-0.1409	0.2941
20769_107	60.9213	1.68615	1.90909	1.58567	1.76391	1.98033	0.2179	0.3	0.1762	0.2605	0.4717	0.0769	0.3333	0.1905	0.3	0.4	0.6471	-0.1111	-0.0811	-0.1515	0.1519
20788_45	89.3034	1.68615	1.98182	1.99514	1.86323	1.47023	0.2115	0.4333	0.5087	0.3316	0.1349	0.2308	0.1667	0.4545	0.2	0.1429	-0.0909	0.6154	0.1064	0.3968	-0.0588
20796_62	87.2022	1.30769	1	1.58567	1.97112	1.93273	0.0769	0	0.1762	0.4474	0.3981	0.0769	0	0.1905	0.55	0.4643	0	NA	-0.0811	-0.2294	-0.1661
20800_92	107.753	1	1	1.99639	1.98984	1.82966	0	0	0.513	0.4912	0.3077	0	0	0.4545	0.4737	0.2963	NA	NA	0.1139	0.0357	0.037
20815_47	94.0449	1.95162	1.98182	1.19048	1.2	1.37605	0.4038	0.4	0.0476	0.05	0.1032	0.5385	0.5	0.0476	0.05	0.1071	-0.3333	-0.25	0	0	-0.0385
20819_12	90.4719	1.56522	1.66667	1.56608	1.78492	1.97087	0.1591	0.1667	0.1688	0.2749	0.4501	0.1667	0.1667	0.1818	0.2105	0.5926	-0.0476	0	-0.0769	0.234	-0.3165
20820_53	93.0337	1.9825	1.98182	1.94537	1.99586	1.99527	0.4545	0.4	0.4	0.5	0.4974	0.6667	0.5	0.5333	0.6667	0.9	-0.4667	-0.25	-0.3333	-0.3333	-0.8095
20845_72	57.1011	1	1	1.98585	1.51873	1.89756	0	0	0.4921	0.152	0.3636	0	0	0.05	0.0526	0.1818	NA	NA	0.8984	0.6538	0.5
20863_69	86.9101	1.99776	2	1.89756	1.78492	1.97087	0.5128	0.5333	0.3615	0.2719	0.453	0.6154	0.6667	0.2727	0.3158	0.4444	-0.2	-0.25	0.2455	-0.1613	0.0189
20870_32	37.9438	1	1	1.99609	1.99637	1.99367	0	0	0.5087	0.5132	0.5043	0	0	0.5909	0.45	0.4444	NA	NA	-0.1617	0.1231	0.1186
20893_87	103.079	1	1	1.19048	1.62873	1	0	0	0.0476	0.193	0	0	0	0.0476	0.2105	0	NA	NA	0	-0.0909	NA
20912_13	59.1461	1	1	1.78216	1.92663	1.29714	0	0	0.2771	0.3889	0.08	0	0	0.1364	0.2778	0	NA	NA	0.5078	0.2857	1
20936_71	36.8876	1	1	1	1.65201	1.59851	0	0	0	0.2033	0.1833	0	0	0	0.0714	0.2	NA	NA	NA	0.6486	-0.0909
20941_19	74.382	1	1	1.65286	1.9546	1.99489	0	0	0.2056	0.4269	0.5031	0	0	0.2273	0.2632	0.6923	NA	NA	-0.1053	0.3836	-0.3761
20945_115	110.191	1	1	1.72407	1.88032	1.86063	0	0	0.2424	0.3421	0.3305	0	0	0.1818	0.3158	0.3333	NA	NA	0.25	0.0769	-0.0086
20952_85	139.022	1	1	1.47875	1.88032	1.47023	0	0	0.1357	0.348	0.1349	0	0	0.1429	0.1053	0.1429	NA	NA	-0.0526	0.6975	-0.0588
20954_110	29.1348	1.99173	2	1.99094	1.99331	1.84825	0.4936	0.45	0.4957	0.4974	0.3201	0.4615	0.6	0.4545	0.65	0.3929	0.0649	-0.3333	0.083	-0.3069	-0.2273
20958_94	84.5169	1.52923	1.90909	1.46089	1	1.47023	0.1474	0.3	0.1299	0	0.1349	0.1538	0.3333	0.1364	0	0.1429	-0.0435	-0.1111	-0.05	NA	-0.0588
20960_15	61.4944	1	1	1.56608	1.3641	1	0	0	0.1688	0.0974	0	0	0	0.1818	0.1	0	NA	NA	-0.0769	-0.027	NA
20963_47	53.8652	1.86975	1	1.89756	1.88032	1.98988	0.3269	0	0.3636	0.3392	0.4934	0.2308	0	0.1818	0.4211	0.4643	0.2941	NA	0.5	-0.2414	0.059
20985_69	76.9438	1	1	1.56608	1.60652	1.37605	0	0	0.1688	0.1842	0.1032	0	0	0.1818	0.2	0.1071	NA	NA	-0.0769	-0.0857	-0.0385
21000_84	54.0899	1.97199	2	1.89756	1.86323	1.62205	0.4423	0.5	0.3593	0.3289	0.1944	0.4615	1	0.3636	0.3	0.2143	-0.0435	-1	-0.012	0.088	-0.102
21002_12	115.528	1.98443	2	1	1	1.49856	0.4744	0.5333	0	0	0.1446	0.3846	0.5	0	0	0.1538	0.1892	0.0625	NA	NA	-0.0638
21021_27	26.0449	1	1	1	1	1.37605	0	0	0	0	0.1032	0	0	0	0	0.1071	NA	NA	NA	NA	-0.0385
21031_38	72.6629	1.99173	2	1.82926	1.83869	1.37605	0.4936	0.5333	0.3052	0.307	0.1032	0.4615	0.5	0.2727	0.3684	0.1071	0.0649	0.0625	0.1064	-0.2	-0.0385
21037_112	31.764	1	1	1.96362	1.97965	1.91691	0	0	0.4357	0.4711	0.381	0	0	0.5238	0.3	0.4286	NA	NA	-0.2022	0.3631	-0.125
21099_44	98.9551	1	1	1.33404	1.42068	1.59851	0	0	0.0887	0.114	0.1833	0	0	0.0909	0.1176	0.2	NA	NA	-0.0244	-0.0323	-0.0909
21110_69	31.0337	1	1	1.46089	1.3641	1	0	0	0.1299	0.0974	0	0	0	0.1364	0.1	0	NA	NA	-0.05	-0.027	NA
21119_114	107.449	1.30769	1	1.89756	1.94419	1.65326	0.0769	0	0.3571	0.4105	0.2077	0.0769	0	0.4545	0.35	0.2308	0	NA	-0.2727	0.1474	-0.1111
21121_39	50.3708	1	1	1.18182	1	1.62205	0	0	0.0455	0	0.1944	0	0	0.0455	0	0.2143	NA	NA	0	NA	-0.102
21122_40	98.4719	1.99173	1.66667	1.89756	1.97965	1.68252	0.4808	0.1667	0.3593	0.4711	0.2222	0.7692	0.1667	0.3636	0.3	0.25	-0.6	0	-0.012	0.3631	-0.125
21126_25	44.191	1.79532	1.66667	1.99094	1.99672	1.94585	0.2692	0.1667	0.4957	0.5105	0.4153	0.3077	0.1667	0.4545	0.6	0.4286	-0.1429	0	0.083	-0.1753	-0.0318
21128_16	29.7191	1.52923	1.8	1.19048	1.60652	1.99369	0.1474	0.2	0.0476	0.1868	0.5013	0.1538	0.2	0.0476	0.1	0.6071	-0.0435	0	0	0.4648	-0.2111
21133_110	61.7753	1.97199	1.99798	1.18182	1	1.73435	0.4487	0.5	0.0455	0	0.2487	0.3077	0.3333	0.0455	0	0.2857	0.3143	0.3333	0	NA	-0.1489
21135_36	32.5393	1	1	1.78216	1.93644	1.91691	0	0	0.2727	0.4006	0.381	0	0	0.3182	0.3158	0.4286	NA	NA	-0.1667	0.2117	-0.125
21140_19	13.9326	1	1	1	1.23529	1.28658	0	0	0	0.0588	0.0754	0	0	0	0.0588	0.0769	NA	NA	NA	0	-0.0204
21146_105	63.4157	1.86975	1.97778	1.82926	1.95958	1.56656	0.3333	0.35	0.3052	0.4316	0.1709	0.0769	0.4	0.2727	0.4	0.1852	0.7692	-0.1429	0.1064	0.0732	-0.0833
21160_97	33.5955	1	1	1.18182	1.49798	1	0	0	0.0455	0.1421	0	0	0	0.0455	0.15	0	NA	NA	0	-0.0556	NA
21169_70	62.7079	1	1	1.18182	1	1.81631	0	0	0.0455	0	0.2989	0	0	0.0455	0	0.2857	NA	NA	0	NA	0.0442
21187_114	50.5169	1.30769	1.66667	1.65286	1.60652	1.77863	0.0769	0.1667	0.2056	0.1868	0.2751	0.0769	0.1667	0.2273	0.1	0.25	0	0	-0.1053	0.4648	0.0913
21194_116	80.0674	1	1	1.18182	1.72332	1	0	0	0.0455	0.2348	0	0	0	0.0455	0.0833	0	NA	NA	0	0.6452	NA
21198_7	36.9438	1	1.66667	1.82926	1.3641	1.73435	0	0.1667	0.303	0.0974	0.2487	0	0.1667	0.3636	0.1	0.2857	NA	0	-0.2	-0.027	-0.1489
21204_54	79.5843	1	1	1.46089	1.3641	1	0	0	0.1299	0.0974	0	0	0	0.1364	0.1	0	NA	NA	-0.05	-0.027	NA
21209_5	55.1573	1	1	1.18182	1.49798	1	0	0	0.0455	0.1421	0	0	0	0.0455	0.15	0	NA	NA	0	-0.0556	NA
21211_105	58.7528	1	1	1.84617	1.69396	1.95615	0	0	0.3167	0.2237	0.4333	0	0	0.2857	0.25	0.2	NA	NA	0.0977	-0.1176	0.5385
21214_123	57.2921	1	1	1	1.69396	1.80731	0	0	0	0.2263	0.2923	0	0	0	0.15	0.2692	NA	NA	NA	0.3372	0.0789
21236_30	83.5393	1.99173	1.90909	1.98734	1.86323	1.79283	0.4872	0.3	0.4848	0.3289	0.2821	0.6154	0.3333	0.5	0.3	0.3333	-0.2632	-0.1111	-0.0312	0.088	-0.1818
21254_87	82.5393	1	1	1.46089	1	1	0	0	0.1299	0	0	0	0	0.1364	0	0	NA	NA	-0.05	NA	NA
21255_49	133.629	1	1	1.99514	1.99711	1.89781	0	0	0.5065	0.5196	0.3615	0	0	0.5455	0.3333	0.3846	NA	NA	-0.0769	0.3585	-0.0638
21267_88	83.0562	1.91937	1.99798	1.72407	1.86323	1.47023	0.3654	0.4667	0.2403	0.3289	0.1349	0.4615	0.6667	0.2727	0.3	0.1429	-0.2632	-0.4286	-0.1351	0.088	-0.0588
21278_112	62.809	1	1	1.33404	1.2	1.26753	0	0	0.0887	0.05	0.0701	0	0	0.0909	0.05	0.0714	NA	NA	-0.0244	0	-0.0189
21282_140	48.6404	1	1	1.33404	1.3641	1.73435	0	0	0.0887	0.0974	0.25	0	0	0.0909	0.1	0.2143	NA	NA	-0.0244	-0.027	0.1429
21285_101	50.618	1.9825	2	1	1.21053	1.62205	0.4621	0.5333	0	0.0526	0.1944	0.5	0.6667	0	0.0526	0.2143	-0.082	-0.25	NA	0	-0.102
21292_82	84.0337	1	1	1.69396	1.60652	1.388	0	0	0.2237	0.1842	0.1068	0	0	0.25	0.2	0.1111	NA	NA	-0.1176	-0.0857	-0.04
21305_85	113.213	1	1	1.19048	1	1.62205	0	0	0.0476	0	0.1971	0	0	0.0476	0	0.0714	NA	NA	0	NA	0.6376
21317_84	19.7528	1	1	1	1.22222	1.63733	0	0	0	0.0556	0.2009	0	0	0	0.0556	0.2222	NA	NA	NA	0	-0.1064
21322_133	44.6966	1.99578	2	1.72407	1.60652	1.73435	0.5064	0.5	0.2403	0.1842	0.2487	0.5385	0.8333	0.2727	0.2	0.2857	-0.0633	-0.6667	-0.1351	-0.0857	-0.1489
21331_126	97.573	1	1	1	1.2	1.55173	0	0	0	0.05	0.1653	0	0	0	0.05	0.1786	NA	NA	NA	0	-0.08
21333_57	82.4607	1.92398	1.8	1.81946	1.99752	1.99624	0.3636	0.2	0.2947	0.5165	0.5138	0.4545	0.2	0.35	0.5	0.3913	-0.25	0	-0.1875	0.0319	0.2385
21337_76	28.4382	1	1.8	1.95548	1.9849	1.98958	0	0.2	0.4286	0.4795	0.4915	0	0.2	0.3182	0.4211	0.5185	NA	0	0.2576	0.122	-0.0551
21369_66	35.2697	1.98869	2	1.8672	1.3641	1.81631	0.4861	0.55	0.3355	0.0974	0.2976	0.2222	0.4	0.2273	0.1	0.3571	0.5429	0.2727	0.3226	-0.027	-0.2
21389_76	68.5169	1	1	1.99514	1.98585	1.98988	0	0	0.5065	0.4816	0.4921	0	0	0.5455	0.45	0.5357	NA	NA	-0.0769	0.0656	-0.0887
21390_70	59.3483	1.52923	1.66667	1.94065	1.69396	1.77863	0.1474	0.1667	0.4069	0.2237	0.2738	0.1538	0.1667	0.3636	0.25	0.3214	-0.0435	0	0.1064	-0.1176	-0.1739
21399_133	62.4719	1.95162	1.98182	1.98239	1.94419	1.26753	0.4167	0.4333	0.4697	0.4053	0.0701	0.2308	0.1667	0.6364	0.55	0.0714	0.4462	0.6154	-0.3548	-0.3571	-0.0189
21404_90	89.8876	1	1	1.46089	1	1	0	0	0.1299	0	0	0	0	0.1364	0	0	NA	NA	-0.05	NA	NA
21408_118	105.775	1.36364	1.98182	1.99637	1.97568	1.99624	0.0909	0.4	0.5132	0.4608	0.5099	0.0909	0.5	0.45	0.3333	0.5652	0	-0.25	0.1231	0.2766	-0.1085
21419_91	63.2135	1	1	1.18182	1.3641	1.55173	0	0	0.0455	0.0974	0.1653	0	0	0.0455	0.1	0.1786	NA	NA	0	-0.027	-0.08
21425_72	39.3146	1	1	1.18182	1.3641	1	0	0	0.0455	0.0974	0	0	0	0.0455	0.1	0	NA	NA	0	-0.027	NA
21429_82	46.6966	1.91937	1	1.78216	1.81946	1.37605	0.3654	0	0.2727	0.2947	0.1032	0.4615	0	0.3182	0.35	0.1071	-0.2632	NA	-0.1667	-0.1875	-0.0385
21432_63	73.7528	1	1.90909	1.78216	1.69396	1.47023	0	0.3	0.2771	0.2237	0.1349	0	0.3333	0.1364	0.25	0.1429	NA	-0.1111	0.5078	-0.1176	-0.0588
21447_86	141.213	1.9405	2	1	1	1.16	0.3864	0.5333	0	0	0.04	0.5	0.5	0	0	0.04	-0.2941	0.0625	NA	NA	0
21472_75	20.8427	1.94892	2	1.95958	1.98872	1.98243	0.4	0.4167	0.4289	0.4816	0.4758	0.3	0.5	0.5	0.6471	0.4444	0.25	-0.2	-0.1656	-0.3435	0.0659
21476_79	97.9551	1	1	1	1.62873	1.65326	0	0	0	0.1959	0.2077	0	0	0	0.1053	0.2308	NA	NA	NA	0.4627	-0.1111
21479_7	108.258	1	1	1.84617	1.51873	1.55173	0	0	0.3167	0.1491	0.1653	0	0	0.2857	0.1579	0.1786	NA	NA	0.0977	-0.0588	-0.08
21485_77	18.2584	1.89783	2	1.88237	1.65241	1.29714	0.3333	0.25	0.3452	0.2026	0.0783	0.4	0.25	0.3333	0.2222	0.08	-0.2	0	0.0345	-0.0968	-0.0213
21506_84	109.438	1.52923	1.66667	1.89742	1.89742	1.87523	0.1474	0.1667	0.3579	0.3553	0.3413	0.1538	0.1667	0.35	0.45	0.4286	-0.0435	0	0.0221	-0.2667	-0.2558
21508_133	51.1573	1	1	1.98239	1.94419	1.47023	0	0	0.474	0.4079	0.1349	0	0	0.4545	0.45	0.1429	NA	NA	0.0411	-0.1032	-0.0588
21516_14	98.9326	1	1	1.8672	1.60652	1.27673	0	0	0.3355	0.1842	0.0726	0	0	0.2273	0.2	0.0741	NA	NA	0.3226	-0.0857	-0.0196
21526_27	111	1.82872	1.99798	1.72407	1.49798	1.26753	0.2879	0.5	0.2403	0.1421	0.0701	0.3333	0.3333	0.2727	0.15	0.0714	-0.1579	0.3333	-0.1351	-0.0556	-0.0189
21533_79	26.8989	1	1	1.93316	1.88032	1.96554	0	0	0.3976	0.345	0.4418	0	0	0.3333	0.2105	0.5714	NA	NA	0.1617	0.3898	-0.2934
21539_21	29.8202	1.99173	2	1.46089	1.21053	1.26753	0.4936	0.5667	0.1299	0.0526	0.0701	0.4615	0.3333	0.1364	0.0526	0.0714	0.0649	0.4118	-0.05	0	-0.0189
21558_134	66.7978	1.91937	1.98182	1.98984	1.97786	1.99478	0.3654	0.4333	0.4912	0.462	0.5053	0.4615	0.1667	0.4737	0.4737	0.5714	-0.2632	0.6154	0.0357	-0.0253	-0.1309
21574_81	25.3596	1	1.8	1.99521	1.99691	1.98958	0	0.2	0.5119	0.5146	0.49	0	0.2	0.3333	0.4737	0.5926	NA	0	0.3488	0.0795	-0.2093
21580_130	51.9101	1.86975	1.98182	1.98239	1.99331	1.96554	0.3205	0.4	0.4784	0.5053	0.4431	0.3846	0.5	0.2727	0.35	0.5	-0.2	-0.25	0.4299	0.3073	-0.1284
21596_27	45.1236	1.68615	1	1.65286	1.86323	1.81631	0.2115	0	0.2056	0.3289	0.2976	0.2308	0	0.2273	0.3	0.3571	-0.0909	NA	-0.1053	0.088	-0.2
21597_70	97.9551	1	1	1.18182	1	1.388	0	0	0.0455	0	0.1068	0	0	0.0455	0	0.1111	NA	NA	0	NA	-0.04
21599_53	80.3034	1	1	1.96362	1.86323	1.82966	0	0	0.4333	0.3263	0.3063	0	0	0.619	0.4	0.3704	NA	NA	-0.4286	-0.2258	-0.2093
21603_38	77.3708	1	1	1	1.3641	1.47023	0	0	0	0.0974	0.1349	0	0	0	0.1	0.1429	NA	NA	NA	-0.027	-0.0588
21610_16	89.0225	1.52923	1	1	1	1.14286	0.1474	0	0	0	0.0357	0.1538	0	0	0	0.0357	-0.0435	NA	NA	NA	0
21617_64	48.6292	1	1	1.72407	1.94419	1.56656	0	0	0.2403	0.4079	0.1709	0	0	0.2727	0.45	0.1852	NA	NA	-0.1351	-0.1032	-0.0833
21622_103	22.4045	1	1	1.19048	1	1.93273	0	0	0.0476	0	0.3995	0	0	0.0476	0	0.3929	NA	NA	0	NA	0.0166
21645_55	119.247	1	1	1.99622	1.99027	1.93501	0	0	0.5119	0.4974	0.4031	0	0	0.4762	0.3	0.3077	NA	NA	0.0698	0.3968	0.2366
21652_39	17.6517	1	1	1	1.51873	1.49856	0	0	0	0.1491	0.1462	0	0	0	0.1579	0.0769	NA	NA	NA	-0.0588	0.4737
21654_11	104.236	1.79532	1.66667	1	1	1.26753	0.2692	0.1667	0	0	0.0701	0.3077	0.1667	0	0	0.0714	-0.1429	0	NA	NA	-0.0189
21661_18	33.8427	1.30769	1.66667	1.46089	1.2	1.55173	0.0769	0.1667	0.132	0.05	0.1653	0.0769	0.1667	0.0455	0.05	0.1786	0	0	0.6557	0	-0.08
21668_60	30.2135	1.72332	1	1.99609	1.9849	1.93273	0.2273	0	0.5108	0.4737	0.3995	0.25	0	0.5	0.6316	0.3929	-0.1	NA	0.0212	-0.3333	0.0166
21670_26	51.5955	1	1	1.33404	1.3641	1.14286	0	0	0.0887	0.0974	0.0357	0	0	0.0909	0.1	0.0357	NA	NA	-0.0244	-0.027	0
21672_8	82.2697	1.79532	1.90909	1	1	1.55173	0.2756	0.3	0	0	0.1653	0.1538	0.3333	0	0	0.1786	0.4419	-0.1111	NA	NA	-0.08
21677_82	52.7865	1	1	1.96696	1.89742	1.77863	0	0	0.4459	0.3579	0.2738	0	0	0.3636	0.35	0.3214	NA	NA	0.1845	0.0221	-0.1739
21694_73	48.1685	1	1	1	1.69396	1.97087	0	0	0	0.2237	0.4516	0	0	0	0.25	0.5185	NA	NA	NA	-0.1176	-0.1483
21704_18	41.0225	1.96695	1.98182	1.65286	1.89742	1.95667	0.4318	0.4333	0.2078	0.3553	0.4299	0.4167	0.1667	0.1364	0.45	0.4643	0.0351	0.6154	0.3437	-0.2667	-0.08
21710_38	25.3258	1	1	1.46089	1.3641	1.14815	0	0	0.1299	0.0974	0.037	0	0	0.1364	0.1	0.037	NA	NA	-0.05	-0.027	0
21712_92	18.8989	1.97059	2	1.99521	1.95949	1.55173	0.4306	0.5833	0.5095	0.4301	0.1653	0.3333	0.5	0.4286	0.3529	0.1786	0.2258	0.1429	0.1589	0.1795	-0.08
21717_68	15.573	1.70588	1.8	1	1	1.85204	0.2083	0.2	0	0	0.3221	0.2222	0.2	0	0	0.3043	-0.0667	0	NA	NA	0.0552
21720_93	30.0674	1.96695	2	1.99637	1.97568	1.99551	0.4318	0.4167	0.5158	0.4542	0.5071	0.4167	0.5	0.35	0.5556	0.5926	0.0351	-0.2	0.3214	-0.223	-0.1685
21731_68	71.0337	1	1	1	1	1.47023	0	0	0	0	0.1362	0	0	0	0	0.0714	NA	NA	NA	NA	0.4757
21735_136	17.2472	1	1	1	1	1.59851	0	0	0	0	0.185	0	0	0	0	0.12	NA	NA	NA	NA	0.3514
21738_28	71.3146	1.86975	1	1.18182	1.71609	1.93763	0.3205	0	0.0455	0.2339	0.4076	0.3846	0	0.0455	0.2632	0.2083	-0.2	NA	0	-0.125	0.4889
21746_124	70.5056	1.91937	1.98182	1	1	1	0.3654	0.4	0	0	0	0.4615	0.5	0	0	0	-0.2632	-0.25	NA	NA	NA
21749_36	58.8764	1.52923	1.90909	1.33404	1.49798	1.14286	0.1474	0.3	0.0887	0.1447	0.0357	0.1538	0.3333	0.0909	0.05	0.0357	-0.0435	-0.1111	-0.0244	0.6545	0
21765_26	84.4494	1	1	1.58567	1.88032	1.85204	0	0	0.1762	0.3392	0.3221	0	0	0.1905	0.4211	0.3043	NA	NA	-0.0811	-0.2414	0.0552
21768_57	94.7865	1	1	1	1	1.47023	0	0	0	0	0.1349	0	0	0	0	0.1429	NA	NA	NA	NA	-0.0588
21774_137	75.7416	1	1	1.33404	1.60652	1.14286	0	0	0.0887	0.1842	0.0357	0	0	0.0909	0.2	0.0357	NA	NA	-0.0244	-0.0857	0
21783_135	55.6742	1	1	1.56608	1.49798	1	0	0	0.1688	0.1421	0	0	0	0.1818	0.15	0	NA	NA	-0.0769	-0.0556	NA
21789_15	54.5281	1	1	1.72407	1.89742	1.95667	0	0	0.2403	0.3579	0.4272	0	0	0.2727	0.35	0.6071	NA	NA	-0.1351	0.0221	-0.4211
21795_33	34.1348	1	1	1.96696	1.95958	1.99369	0	0	0.4416	0.4342	0.5053	0	0	0.5455	0.3	0.3929	NA	NA	-0.2353	0.3091	0.2225
21797_132	88.0562	1	1	1.6729	1	1.388	0	0	0.2143	0	0.1068	0	0	0.2381	0	0.1111	NA	NA	-0.1111	NA	-0.04
21800_114	54.1573	1	1	1	1	1.81631	0	0	0	0	0.2989	0	0	0	0	0.2857	NA	NA	NA	NA	0.0442
21803_28	97.4382	1	1	1.95548	1.83869	1.88656	0	0	0.4242	0.3099	0.3533	0	0	0.5	0.2632	0.2963	NA	NA	-0.1786	0.1509	0.1613
21816_78	30.4045	1.68615	1.97778	1.70451	1.81521	1.47875	0.2115	0.35	0.2292	0.2952	0.1381	0.2308	0.4	0.125	0.0667	0.0476	-0.0909	-0.1429	0.4545	0.7742	0.6552
21818_10	20.9551	1.65263	2	1.47875	1	1.484	0.1889	0.25	0.1357	0	0.1396	0.2	0.25	0.1429	0	0.1481	-0.0588	0	-0.0526	NA	-0.0612
21823_77	40.3596	1.96695	1.98182	1.96696	1.81946	1.98329	0.4318	0.4333	0.4416	0.2947	0.4762	0.4167	0.1667	0.5455	0.35	0.5357	0.0351	0.6154	-0.2353	-0.1875	-0.125
21824_9	79.2135	1.79532	1.66667	1.34843	1.21053	1.37605	0.2692	0.1667	0.0929	0.0526	0.1032	0.3077	0.1667	0.0952	0.0526	0.1071	-0.1429	0	-0.0256	0	-0.0385
21833_104	30.7978	1	1	1	1.2	1.26753	0	0	0	0.05	0.0701	0	0	0	0.05	0.0714	NA	NA	NA	0	-0.0189
21836_87	51.3034	1.30769	1	1.18182	1	1.97861	0.0769	0	0.0455	0	0.4656	0.0769	0	0.0455	0	0.5714	0	NA	0	NA	-0.2273
21838_72	97.4719	1.9825	1.98182	1.78216	1.81946	1.88656	0.4621	0.4	0.2727	0.2974	0.3533	0.5	0.5	0.3182	0.25	0.2963	-0.082	-0.25	-0.1667	0.1593	0.1613
21860_34	30.427	1.99124	1.97778	1.18182	1.38122	1.66988	0.4924	0.4	0.0455	0.1023	0.215	0.4167	0	0.0455	0.1053	0.24	0.1538	1	0	-0.0286	-0.1163
21864_26	84.9663	1	1	1.18182	1.3641	1.94585	0	0	0.0455	0.0974	0.4167	0	0	0.0455	0.1	0.3571	NA	NA	0	-0.027	0.1429
21866_123	81.9551	1	1.66667	1.56608	1.2	1	0	0.1667	0.1688	0.05	0	0	0.1667	0.1818	0.05	0	NA	0	-0.0769	0	NA
21876_111	129.247	1	1	1.18182	1.49798	1.15385	0	0	0.0455	0.1421	0.0385	0	0	0.0455	0.15	0.0385	NA	NA	0	-0.0556	0
21891_101	23.7416	1.36364	1	1.99622	1.97112	1.56656	0.0909	0	0.5095	0.4474	0.1709	0.0909	0	0.5714	0.55	0.1852	0	NA	-0.1215	-0.2294	-0.0833
21899_48	47.9551	1.95162	1	1.82926	1.69396	1.91691	0.4038	0	0.3052	0.2237	0.3823	0.5385	0	0.2727	0.25	0.3571	-0.3333	NA	0.1064	-0.1176	0.0657
21912_38	61.5169	1	1	1.65286	1.86323	1.84825	0	0	0.2078	0.3316	0.3201	0	0	0.1364	0.2	0.3929	NA	NA	0.3437	0.3968	-0.2273
21932_118	77.9551	1.30769	1.66667	1.18182	1.51873	1.55173	0.0769	0.1667	0.0455	0.1491	0.1653	0.0769	0.1667	0.0455	0.1579	0.1786	0	0	0	-0.0588	-0.08
21944_29	80.2135	1.99578	1.98182	1.97575	1.9546	1.98329	0.5064	0.4	0.461	0.424	0.4762	0.5385	0.5	0.4091	0.3684	0.5357	-0.0633	-0.25	0.1127	0.131	-0.125
21949_32	59.6854	1	1	1.3641	1.38122	1	0	0	0.0974	0.1023	0	0	0	0.1	0.1053	0	NA	NA	-0.027	-0.0286	NA
21954_41	102.213	1.72332	1	1.99514	1.99306	1.95299	0.2273	0	0.5	0.4967	0.4245	0.25	0	0.8182	0.6111	0.4444	-0.1	NA	-0.6364	-0.2303	-0.047
21958_71	100.798	1	1	1.18182	1.3641	1.79283	0	0	0.0455	0.0974	0.2835	0	0	0.0455	0.1	0.2593	NA	NA	0	-0.027	0.0854
21965_122	86.6292	1.99173	1.99798	1.99094	1.83869	1.88656	0.5064	0.5	0.4978	0.307	0.3533	0.1538	0.3333	0.3636	0.3684	0.2963	0.6962	0.3333	0.2696	-0.2	0.1613
21981_12	67.6067	1.52923	1	1.96362	1.99527	1.97731	0.1474	0	0.4381	0.5105	0.4658	0.1538	0	0.4286	0.4	0.4074	-0.0435	NA	0.0217	0.2165	0.1254
21984_130	26.9101	1	1	1.91223	1.9849	1.99484	0	0	0.3743	0.4825	0.5085	0	0	0.2632	0.3158	0.4074	NA	NA	0.2969	0.3455	0.1989
21986_101	102.551	1.86975	1.90909	1.93316	1.85816	1.96287	0.3269	0.3	0.3952	0.3203	0.4402	0.2308	0.3333	0.4286	0.3889	0.4074	0.2941	-0.1111	-0.0843	-0.2143	0.0744
21987_141	27.8876	1.65263	1	1.38122	1.42068	1.34843	0.1889	0	0.1023	0.114	0.0929	0.2	0	0.1053	0.1176	0.0952	-0.0588	NA	-0.0286	-0.0323	-0.0256
21988_15	80.9438	1.68615	1.66667	1.92389	1.88032	1.95548	0.2115	0.1667	0.3895	0.3392	0.4351	0.2308	0.1667	0.2	0.4211	0.0455	-0.0909	0	0.4865	-0.2414	0.8955
21990_103	88.236	1	1	1.92166	1.51873	1.26753	0	0	0.381	0.1491	0.0701	0	0	0.5	0.1579	0.0714	NA	NA	-0.3125	-0.0588	-0.0189
21991_52	78.2472	1.30769	1	1.9934	1.9932	1.98699	0.0769	0	0.5024	0.5	0.4841	0.0769	0	0.4762	0.5263	0.5714	0	NA	0.0521	-0.0526	-0.1803
22032_7	80.4719	1	1	1	1.49798	1.37605	0	0	0	0.1421	0.1032	0	0	0	0.15	0.1071	NA	NA	NA	-0.0556	-0.0385
22034_49	43.6404	1.30769	1	1	1.2	1.26753	0.0769	0	0	0.05	0.0701	0.0769	0	0	0.05	0.0714	0	NA	NA	0	-0.0189
22037_28	109.629	1	1	1.34843	1.88032	1.98646	0	0	0.0929	0.3421	0.4829	0	0	0.0952	0.3158	0.5556	NA	NA	-0.0256	0.0769	-0.1504
22051_88	50.8989	1.56522	1	1.97575	1.9849	1.93273	0.1591	0	0.4589	0.4795	0.3981	0.1667	0	0.5	0.4211	0.4643	-0.0476	NA	-0.0896	0.122	-0.1661
22058_110	120.876	1.86975	1.90909	1.94065	1.7393	1.99489	0.3269	0.3	0.4048	0.2484	0.5077	0.2308	0.3333	0.4545	0.1667	0.4615	0.2941	-0.1111	-0.123	0.3289	0.0909
22059_24	91.7079	1.99173	2	1.99609	1.99331	1.87523	0.5	0.5667	0.5043	0.5026	0.3413	0.3077	0.3333	0.7727	0.45	0.4286	0.3846	0.4118	-0.5322	0.1047	-0.2558
22070_10	80.4831	1	1	1.88237	1.9546	1.94086	0	0	0.3452	0.4211	0.406	0	0	0.3333	0.4737	0.5556	NA	NA	0.0345	-0.125	-0.3684
22072_136	122.708	1	1	1.19048	1.49798	1.76449	0	0	0.0476	0.1421	0.2646	0	0	0.0476	0.15	0.3077	NA	NA	0	-0.0556	-0.1628
22085_8	54.4494	1.91937	2	1	1	1.14286	0.3654	0.5	0	0	0.0357	0.4615	1	0	0	0.0357	-0.2632	-1	NA	NA	0
22090_85	19.5618	1.33333	1	1.51873	1.89742	1.99367	0.0833	0	0.1491	0.3605	0.5028	0.0833	0	0.1579	0.25	0.5185	0	NA	-0.0588	0.3066	-0.0312
22092_8	122.393	1	1	1	1	1.49798	0	0	0	0	0.1421	0	0	0	0	0.15	NA	NA	NA	NA	-0.0556
22095_119	70.7079	1	1	1.95338	1.98591	1.96616	0	0	0.425	0.4835	0.4417	0	0	0.1875	0.2857	0.56	NA	NA	0.5588	0.4091	-0.2679
22096_74	62.2584	1	1	1	1	1.62205	0	0	0	0	0.1944	0	0	0	0	0.2143	NA	NA	NA	NA	-0.102
22105_84	67.6404	1.82872	1	1.99514	1.99653	1.98586	0.2955	0	0.5087	0.5146	0.48	0.1667	0	0.4545	0.4211	0.6154	0.4359	NA	0.1064	0.1818	-0.2821
22116_57	30.6629	1	1	1.33404	1.2	1.81631	0	0	0.0887	0.05	0.2976	0	0	0.0909	0.05	0.3571	NA	NA	-0.0244	0	-0.2
22122_125	103.528	1.68615	1.90909	1.65286	1.86323	1.89792	0.2115	0.3	0.2056	0.3289	0.3611	0.2308	0.3333	0.2273	0.3	0.4643	-0.0909	-0.1111	-0.1053	0.088	-0.2857
22132_108	36.9551	1.72332	1	1	1	1	0.2273	0	0	0	0	0.25	0	0	0	0	-0.1	NA	NA	NA	NA
22143_117	81.382	1.72332	1.66667	1.83869	1.51873	1.98033	0.2273	0.1667	0.3129	0.152	0.4717	0.25	0.1667	0.1579	0.0526	0.4	-0.1	0	0.4953	0.6538	0.1519
22145_10	83.6854	1.65263	1	1.95548	1.69396	1.93273	0.1889	0	0.4286	0.2237	0.3981	0.2	0	0.3182	0.25	0.4643	-0.0588	NA	0.2576	-0.1176	-0.1661
22155_5	29.618	1	1	1.96696	1.94419	1.97861	0	0	0.4416	0.4079	0.4683	0	0	0.5455	0.45	0.4286	NA	NA	-0.2353	-0.1032	0.0847
22163_10	74.6966	1.30769	1.98182	1	1.2	1.14286	0.0769	0.4	0	0.05	0.0357	0.0769	0.5	0	0.05	0.0357	0	-0.25	NA	0	0
22168_45	75.3034	1	1.66667	1.97575	1.99331	1.87303	0	0.1667	0.4589	0.5026	0.34	0	0.1667	0.5	0.45	0.3462	NA	0	-0.0896	0.1047	-0.0181
22170_61	58.9775	1	1	1.97575	1.98585	1.98699	0	0	0.461	0.4816	0.4828	0	0	0.4091	0.45	0.6429	NA	NA	0.1127	0.0656	-0.3315
22174_44	51.9101	1	1	1.19048	1.2	1.62205	0	0	0.0476	0.05	0.1944	0	0	0.0476	0.05	0.2143	NA	NA	0	0	-0.102
22175_41	44.0562	1	1	1.78216	1.76391	1.84825	0	0	0.2727	0.2605	0.3228	0	0	0.3182	0.3	0.25	NA	NA	-0.1667	-0.1515	0.2254
22178_28	68.4045	1	1	1.46089	1.95958	1.14286	0	0	0.1299	0.4342	0.0357	0	0	0.1364	0.3	0.0357	NA	NA	-0.05	0.3091	0
22184_107	99.2697	1	1	1	1	1.47023	0	0	0	0	0.1349	0	0	0	0	0.1429	NA	NA	NA	NA	-0.0588
22185_105	122.213	1	1	1.89756	1.51873	1.96554	0	0	0.3593	0.1491	0.4431	0	0	0.3636	0.1579	0.5	NA	NA	-0.012	-0.0588	-0.1284
22187_50	30.3933	1.33333	2	1	1	1	0.0833	0.5	0	0	0	0.0833	0	0	0	0	0	1	NA	NA	NA
22191_85	107.337	1.99586	2	1.94065	1.99331	1.99208	0.5	0.5667	0.4026	0.5	0.4987	0.6667	0.3333	0.5455	0.55	0.5	-0.3333	0.4118	-0.3548	-0.1	-0.0027
22202_31	132.461	1.30769	1	1	1.4	1.51398	0.0769	0	0	0.1078	0.15	0.0769	0	0	0.1111	0.16	0	NA	NA	-0.0303	-0.0667
22205_107	133.494	1.99061	2	1.80059	1.56551	1.53032	0.4909	0.6	0.2833	0.1654	0.1558	0.3636	0	0.3333	0.1765	0.1667	0.2593	1	-0.1765	-0.0667	-0.0698
22210_39	23.809	1	1	1.2	1	1.37605	0	0	0.05	0	0.1045	0	0	0.05	0	0.0357	NA	NA	0	NA	0.6582
22220_6	107.787	1	1	1.58567	1.99541	1.80731	0	0	0.1762	0.5098	0.2908	0	0	0.1905	0.4444	0.3462	NA	NA	-0.0811	0.1282	-0.1905
22247_118	34.382	1.95162	1.98182	1.46089	1	1.94585	0.4038	0.4	0.1299	0	0.418	0.5385	0.5	0.1364	0	0.2857	-0.3333	-0.25	-0.05	NA	0.3165
22250_81	25.618	1.99623	1.98182	1.59194	1.98443	1.98585	0.4861	0.4	0.1792	0.4872	0.4868	0.7778	0.5	0.0625	0.0769	0.25	-0.6	-0.25	0.6512	0.8421	0.4865
22261_43	104.191	1.30769	1.66667	1.97364	1.99027	1.79283	0.0769	0.1667	0.4548	0.4895	0.2835	0.0769	0.1667	0.4762	0.6	0.2593	0	0	-0.0471	-0.2258	0.0854
22265_100	81.3933	1.79532	1.98182	1	1	1	0.2756	0.4	0	0	0	0.1538	0.5	0	0	0	0.4419	-0.25	NA	NA	NA
22276_37	19.7978	1.86975	2	1.92166	1.99653	1.99367	0.3269	0.5	0.3853	0.5088	0.5028	0.2308	0.75	0.3182	0.6316	0.5185	0.2941	-0.5	0.1742	-0.2414	-0.0312
22279_17	43.236	1	1	1.99306	1.96695	1.96696	0	0	0.4967	0.4394	0.4437	0	0	0.6111	0.25	0.4545	NA	NA	-0.2303	0.431	-0.0244
22298_8	72.4719	1.79532	1	1	1	1	0.2756	0	0	0	0	0.1538	0	0	0	0	0.4419	NA	NA	NA	NA
22303_82	94.2247	1.68615	1	1	1	1	0.2115	0	0	0	0	0.2308	0	0	0	0	-0.0909	NA	NA	NA	NA
22317_60	16.8764	1	1	1.97965	1.78492	1.14286	0	0	0.4632	0.2749	0.0357	0	0	0.6	0.2105	0.0357	NA	NA	-0.2955	0.234	0
22318_139	82.7079	1	1	1.56608	1.86323	1.14286	0	0	0.1688	0.3263	0.0357	0	0	0.1818	0.4	0.0357	NA	NA	-0.0769	-0.2258	0
22334_67	82.1236	1.97199	1.97778	1.9849	1.9967	1.99367	0.4487	0.35	0.4795	0.5163	0.5071	0.3077	0.4	0.4211	0.3889	0.2963	0.3143	-0.1429	0.122	0.2468	0.4157
22359_14	92.9663	1.68615	1.66667	1.80059	1.49798	1.99369	0.2115	0.1667	0.2857	0.1421	0.504	0.2308	0.1667	0.2381	0.15	0.4643	-0.0909	0	0.1667	-0.0556	0.0787
22363_55	79.618	1	1.66667	1.92166	1.94419	1.62205	0	0.1667	0.3831	0.4079	0.1958	0	0.1667	0.4091	0.45	0.1429	NA	0	-0.0678	-0.1032	0.2703
22401_138	75.191	1	1	1	1	1.484	0	0	0	0	0.1396	0	0	0	0	0.1481	NA	NA	NA	NA	-0.0612
22408_66	37.6067	1	1	1.98585	1.99776	1.93763	0	0	0.4816	0.5321	0.4076	0	0	0.45	0.1538	0.2083	NA	NA	0.0656	0.7108	0.4889
22411_77	104.663	1.98443	2	1.95958	1.9967	1.94585	0.4744	0.45	0.4342	0.5065	0.4167	0.3846	0.6	0.3	0.7222	0.3571	0.1892	-0.3333	0.3091	-0.4258	0.1429
22447_115	134.079	1	1	1.58567	1.76391	1.27673	0	0	0.1762	0.2632	0.0726	0	0	0.1905	0.2	0.0741	NA	NA	-0.0811	0.24	-0.0196
22449_40	65.4831	1.99173	2	1	1.2	1.14286	0.4872	0.5333	0	0.05	0.0357	0.6154	0.5	0	0.05	0.0357	-0.2632	0.0625	NA	0	0
22458_34	95.5843	1.30769	1.66667	1.18182	1.2	1.73435	0.0769	0.1667	0.0455	0.05	0.25	0.0769	0.1667	0.0455	0.05	0.2143	0	0	0	0	0.1429
22460_46	60.9438	1	1	1.94065	1.98585	1.26753	0	0	0.4069	0.4763	0.0701	0	0	0.3636	0.65	0.0714	NA	NA	0.1064	-0.3646	-0.0189
22464_98	95.9101	1	1	1.72407	1.9546	1.81631	0	0	0.2424	0.424	0.2989	0	0	0.1818	0.3684	0.2857	NA	NA	0.25	0.131	0.0442
22465_17	126.135	1	1	1.6729	1.9546	1.56656	0	0	0.2167	0.4211	0.1709	0	0	0.1429	0.4737	0.1852	NA	NA	0.3407	-0.125	-0.0833
22477_17	31.6067	1	1	1.34843	1.60652	1.14286	0	0	0.0929	0.1842	0.0357	0	0	0.0952	0.2	0.0357	NA	NA	-0.0256	-0.0857	0
22489_83	97.0225	1.99897	2	1.6729	1.71609	1.68252	0.5182	0.45	0.2143	0.2339	0.2235	0.6364	0.6	0.2381	0.2632	0.1786	-0.2281	-0.3333	-0.1111	-0.125	0.2012
22499_121	100.494	1	1	1.78216	1	1.73435	0	0	0.2727	0	0.2487	0	0	0.3182	0	0.2857	NA	NA	-0.1667	NA	-0.1489
22519_103	22.5843	1	1	1.95548	1.97786	1.55173	0	0	0.4242	0.4591	0.1653	0	0	0.5	0.5789	0.1786	NA	NA	-0.1786	-0.2611	-0.08
22521_16	20.2135	1	1	1.96362	1.69396	1.388	0	0	0.4357	0.2263	0.1068	0	0	0.5238	0.15	0.1111	NA	NA	-0.2022	0.3372	-0.04
22528_40	39.9775	1.99776	1.99798	1.6729	1.49798	1.26753	0.5128	0.5	0.2167	0.1421	0.0701	0.6154	0.3333	0.1429	0.15	0.0714	-0.2	0.3333	0.3407	-0.0556	-0.0189
22533_140	82.1011	1	1	1.99514	1.86323	1.62205	0	0	0.5087	0.3263	0.1944	0	0	0.4545	0.4	0.2143	NA	NA	0.1064	-0.2258	-0.102
22543_39	88.5955	1	1	1	1.49798	1.16	0	0	0	0.1421	0.04	0	0	0	0.15	0.04	NA	NA	NA	-0.0556	0
22560_45	39.8876	1	1	1	1	1.47023	0	0	0	0	0.1349	0	0	0	0	0.1429	NA	NA	NA	NA	-0.0588
22569_24	18.4944	1	1	1.49735	1.33333	1.32077	0	0	0.1374	0.0833	0.085	0	0	0.1429	0.0833	0.087	NA	NA	-0.04	0	-0.0233
22584_111	56.4607	1.99835	2	1.99347	1.98933	1.37605	0.5192	0.5333	0.5087	0.4869	0.1032	0.5385	0.5	0.2273	0.5556	0.1071	-0.037	0.0625	0.5532	-0.1409	-0.0385
22591_112	91.8202	1.68615	1	1.93316	1.91223	1.69777	0.2115	0	0.3952	0.3743	0.2308	0.2308	0	0.4286	0.2632	0.1852	-0.0909	NA	-0.0843	0.2969	0.1975
22599_114	87.8764	1.30769	1	1.97364	1.9849	1.82966	0.0769	0	0.4524	0.4766	0.3063	0.0769	0	0.5714	0.5263	0.3704	0	NA	-0.2632	-0.1043	-0.2093
22601_58	94.2022	1.52923	1.66667	1	1	1	0.1474	0.1667	0	0	0	0.1538	0.1667	0	0	0	-0.0435	0	NA	NA	NA
22609_54	23.7416	1	1	1.54118	1	1	0	0	0.1569	0	0	0	0	0.1667	0	0	NA	NA	-0.0625	NA	NA
22610_31	46.1124	1.86975	1.99798	1	1	1	0.3205	0.5	0	0	0	0.3846	0.3333	0	0	0	-0.2	0.3333	NA	NA	NA
22615_18	74.3371	1	1	1.95338	1.28571	1.80059	0	0	0.4167	0.0714	0.2857	0	0	0.4375	0.0714	0.2381	NA	NA	-0.05	0	0.1667
22616_124	47.0337	1.30769	1.8	1.69396	1.3641	1.82966	0.0769	0.2	0.2289	0.0974	0.3077	0.0769	0.2	0.05	0.1	0.2963	0	0	0.7816	-0.027	0.037
22621_52	117.404	1	1	1.56608	1.93644	1.14286	0	0	0.171	0.3977	0.0357	0	0	0.0909	0.4211	0.0357	NA	NA	0.4684	-0.0588	0
22644_97	22.3258	1	1	1	1.49735	1.42877	0	0	0	0.1429	0.1214	0	0	0	0	0.0417	NA	NA	NA	1	0.6567
22648_54	74.4157	1.98443	1.99798	1.33404	1.76391	1.90817	0.4808	0.5	0.0887	0.2632	0.3732	0.2308	0.3333	0.0909	0.2	0.3333	0.52	0.3333	-0.0244	0.24	0.1069
22660_31	107.876	1.99586	1.99798	1.86323	1.38122	1	0.5	0.5	0.3316	0.1023	0	0.6667	0.3333	0.2	0.1053	0	-0.3333	0.3333	0.3968	-0.0286	NA
22669_11	94.2697	1	1.66667	1.18182	1	1.14815	0	0.1667	0.0455	0	0.037	0	0.1667	0.0455	0	0.037	NA	0	0	NA	0
22688_57	33.236	1.33333	1.8	1.33404	1.2	1.26753	0.0833	0.2	0.0887	0.05	0.0701	0.0833	0.2	0.0909	0.05	0.0714	0	0	-0.0244	0	-0.0189
22691_87	27.9213	1	1	1.98239	1.98585	1.55173	0	0	0.4719	0.4816	0.1667	0	0	0.5455	0.45	0.1071	NA	NA	-0.156	0.0656	0.3571
22696_14	56.7978	1	1	1.65286	1.69396	1.77863	0	0	0.2056	0.2263	0.2765	0	0	0.2273	0.15	0.1786	NA	NA	-0.1053	0.3372	0.3541
22701_61	58.0899	1.97199	1.99798	1.8672	1.81946	1.84825	0.4359	0.4667	0.3333	0.2974	0.3228	0.6154	0.6667	0.3182	0.25	0.25	-0.4118	-0.4286	0.0455	0.1593	0.2254
22724_13	81.4157	1	1	1.56608	1.49798	1	0	0	0.1688	0.1421	0	0	0	0.1818	0.15	0	NA	NA	-0.0769	-0.0556	NA
22729_29	46.573	1.86975	2	1.72407	1.92389	1.99208	0.3205	0.5333	0.2424	0.3842	0.5013	0.3846	0.5	0.1818	0.4	0.3571	-0.2	0.0625	0.25	-0.0411	0.2876
22731_116	84.5618	1	1	1.91088	1.2	1	0	0	0.3738	0.05	0	0	0	0.2857	0.05	0	NA	NA	0.2357	0	NA
22732_44	56.2472	1	1	1.89756	1.89742	1.99478	0	0	0.3571	0.3579	0.5066	0	0	0.4545	0.35	0.5	NA	NA	-0.2727	0.0221	0.0131
22756_88	79.8539	1	1	1.18182	1.49798	1	0	0	0.0455	0.1421	0	0	0	0.0455	0.15	0	NA	NA	0	-0.0556	NA
22764_67	29.8427	1	1	1.98239	1.92389	1.55173	0	0	0.4762	0.3842	0.1667	0	0	0.3636	0.4	0.1071	NA	NA	0.2364	-0.0411	0.3571
22766_58	22.4831	1	1	1	1.60652	1.68252	0	0	0	0.1868	0.2222	0	0	0	0.1	0.25	NA	NA	NA	0.4648	-0.125
22769_87	20.4719	1	1	1.33404	1.49798	1.55173	0	0	0.0887	0.1421	0.1653	0	0	0.0909	0.15	0.1786	NA	NA	-0.0244	-0.0556	-0.08
22775_93	14.2472	1.94892	1.97778	1.98236	1.99244	1.99347	0.3889	0.35	0.4706	0.4952	0.5065	0.5	0.4	0.4706	0.5333	0.3182	-0.2857	-0.1429	0	-0.0769	0.3718
22780_71	99.5955	1	1	1.69396	1.99637	1.81631	0	0	0.2237	0.5105	0.2976	0	0	0.25	0.55	0.3571	NA	NA	-0.1176	-0.0773	-0.2
22788_31	48.9775	1	1	1.18182	1.2	1.37605	0	0	0.0455	0.05	0.1032	0	0	0.0455	0.05	0.1071	NA	NA	0	0	-0.0385
22804_23	107.034	1	1	1.56608	1.2	1.79283	0	0	0.1688	0.05	0.2849	0	0	0.1818	0.05	0.1852	NA	NA	-0.0769	0	0.35
22815_84	48.9663	1	1	1.99027	1.89712	1.97903	0	0	0.5	0.3626	0.4728	0	0	0.2	0	0.2083	NA	NA	0.6	1	0.5594
22820_128	78.5843	1.30769	1.90909	1.56608	1.69396	1.14286	0.0769	0.3	0.1688	0.2263	0.0357	0.0769	0.3333	0.1818	0.15	0.0357	0	-0.1111	-0.0769	0.3372	0
22825_136	26.9213	1.86316	2	1	1	1	0.3091	0.6	0	0	0	0.3636	0.2	0	0	0	-0.1765	0.6667	NA	NA	NA
22835_86	49.8989	1	1	1.33404	1.60652	1.14286	0	0	0.0887	0.1842	0.0357	0	0	0.0909	0.2	0.0357	NA	NA	-0.0244	-0.0857	0
22839_61	38.3596	1.79532	1.90909	1.92166	1.98585	1.98988	0.2692	0.3	0.381	0.4816	0.4921	0.3077	0.3333	0.5	0.45	0.5357	-0.1429	-0.1111	-0.3125	0.0656	-0.0887
22843_118	32.5393	1.86975	1.90909	1.74362	1.91937	1.79283	0.3205	0.3	0.2524	0.3782	0.2863	0.3846	0.3333	0.1905	0.1538	0.1111	-0.2	-0.1111	0.2453	0.5932	0.6119
22846_124	37.0112	1.52923	1.66667	1.89756	1.69396	1.87523	0.1474	0.1667	0.3593	0.2263	0.3426	0.1538	0.1667	0.3636	0.15	0.3571	-0.0435	0	-0.012	0.3372	-0.0425
22855_83	16.3146	1	1	1.4	1.68615	1.58214	0	0	0.1078	0.2115	0.1785	0	0	0.1111	0.2308	0.1154	NA	NA	-0.0303	-0.0909	0.3534
22869_48	29.5393	1.86975	2	1.56608	1.69396	1.77863	0.3269	0.4167	0.171	0.2237	0.2751	0.2308	0.5	0.0909	0.25	0.25	0.2941	-0.2	0.4684	-0.1176	0.0913
22870_82	50.0674	1	1	1.46089	1.76391	1.37605	0	0	0.1299	0.2632	0.1032	0	0	0.1364	0.2	0.1071	NA	NA	-0.05	0.24	-0.0385
22871_78	90.8315	1.52923	1.66667	1	1	1.47023	0.1474	0.1667	0	0	0.1349	0.1538	0.1667	0	0	0.1429	-0.0435	0	NA	NA	-0.0588
22876_108	86.427	1.99776	2	1	1	1	0.5128	0.5667	0	0	0	0.6154	0.3333	0	0	0	-0.2	0.4118	NA	NA	NA
22877_78	69.191	1	1	1.78216	1	1.14286	0	0	0.2727	0	0.0357	0	0	0.3182	0	0.0357	NA	NA	-0.1667	NA	0
22880_25	84.8427	1	1	1.82926	1.97112	1.92608	0	0	0.3052	0.4474	0.3932	0	0	0.2727	0.55	0.2963	NA	NA	0.1064	-0.2294	0.2464
22881_112	78.1348	1	1	1.58567	1.56551	1.56608	0	0	0.1762	0.1654	0.1688	0	0	0.1905	0.1765	0.1818	NA	NA	-0.0811	-0.0667	-0.0769
22882_111	34.809	1	1.97778	1	1.42068	1.27673	0	0.35	0	0.1176	0.0726	0	0.4	0	0	0.0741	NA	-0.1429	NA	1	-0.0196
22886_82	68.7416	1.30769	1.66667	1.95548	1.88032	1.27673	0.0769	0.1667	0.4264	0.345	0.0726	0.0769	0.1667	0.4091	0.2105	0.0741	0	0	0.0406	0.3898	-0.0196
22894_101	89.4831	1	1	1.46089	1.9546	1.96869	0	0	0.1299	0.4269	0.4477	0	0	0.1364	0.2632	0.5	NA	NA	-0.05	0.3836	-0.1168
22923_99	97.3258	1.79532	1	1	1	1	0.2692	0	0	0	0	0.3077	0	0	0	0	-0.1429	NA	NA	NA	NA
22930_16	59.2809	1.99578	1.90909	1.56608	1.86323	1.68252	0.5128	0.3	0.1688	0.3263	0.2222	0.3846	0.3333	0.1818	0.4	0.25	0.25	-0.1111	-0.0769	-0.2258	-0.125
22935_65	19	1	1	1	1	1.41429	0	0	0	0	0.115	0	0	0	0	0.12	NA	NA	NA	NA	-0.0435
22941_47	60.9438	1	1	1.46089	1.49798	1.73435	0	0	0.1299	0.1421	0.2513	0	0	0.1364	0.15	0.1429	NA	NA	-0.05	-0.0556	0.4316
22948_65	103.022	1	1	1	1.69396	1.484	0	0	0	0.2237	0.1396	0	0	0	0.25	0.1481	NA	NA	NA	-0.1176	-0.0612
22965_97	77.8764	1	1	1.72407	1.51873	1	0	0	0.2403	0.1491	0	0	0	0.2727	0.1579	0	NA	NA	-0.1351	-0.0588	NA
22968_44	43.2697	1	1	1.33404	1.49798	1.55173	0	0	0.0887	0.1421	0.1667	0	0	0.0909	0.15	0.1071	NA	NA	-0.0244	-0.0556	0.3571
22985_101	104.303	1.97199	1.90909	1.98239	1.94837	1.95299	0.4423	0.3	0.4805	0.415	0.4231	0.4615	0.3333	0.1818	0.3333	0.5185	-0.0435	-0.1111	0.6216	0.1969	-0.2256
22999_26	45.764	1	1	1.33404	1.69396	1.93273	0	0	0.0887	0.2263	0.3995	0	0	0.0909	0.15	0.3929	NA	NA	-0.0244	0.3372	0.0166
23013_19	82.7528	1.91937	1.66667	1.95548	1.69396	1.55173	0.3654	0.1667	0.4221	0.2237	0.1653	0.4615	0.1667	0.5909	0.25	0.1786	-0.2632	0	-0.4	-0.1176	-0.08
23014_109	121.787	1	1	1.34843	1	1.84316	0	0	0.0929	0	0.3169	0	0	0.0952	0	0.3077	NA	NA	-0.0256	NA	0.0291
23015_56	55.3708	1	1	1.82926	1.2	1.14286	0	0	0.303	0.05	0.0357	0	0	0.3636	0.05	0.0357	NA	NA	-0.2	0	0
23038_121	86.2809	1	1	1.82926	1.62873	1.37605	0	0	0.3052	0.1959	0.1032	0	0	0.2727	0.1053	0.1071	NA	NA	0.1064	0.4627	-0.0385
23057_83	41.191	1.99173	2	1.94065	1.97965	1.96287	0.4936	0.45	0.4069	0.4684	0.4416	0.4615	0.6	0.3636	0.4	0.3333	0.0649	-0.3333	0.1064	0.1461	0.2452
23061_117	109.944	1	1	1.46089	1	1	0	0	0.1299	0	0	0	0	0.1364	0	0	NA	NA	-0.05	NA	NA
23067_62	75.4831	1.86975	1.66667	1.97575	1.99027	1.91691	0.3269	0.1667	0.4632	0.4921	0.3836	0.2308	0.1667	0.3182	0.5	0.2857	0.2941	0	0.3131	-0.016	0.2552
23085_16	46.1236	1.98443	1.98182	1.18182	1.81946	1.81631	0.4679	0.4333	0.0455	0.2974	0.3003	0.5385	0.1667	0.0455	0.25	0.2143	-0.1507	0.6154	0	0.1593	0.2863
23086_31	23.1685	1.36364	1	1.33404	1.3641	1.84825	0.0909	0	0.0887	0.0974	0.3228	0.0909	0	0.0909	0.1	0.25	0	NA	-0.0244	-0.027	0.2254
23087_92	34.3483	1.96695	1.90909	1.92166	1.94419	1.81631	0.4318	0.3	0.3831	0.4079	0.3003	0.4167	0.3333	0.4091	0.45	0.2143	0.0351	-0.1111	-0.0678	-0.1032	0.2863
23089_107	25.0674	1.95975	1.90909	1.49798	1.82872	1.41429	0.4182	0.3	0.1421	0.2879	0.115	0.3636	0.3333	0.15	0.3333	0.12	0.1304	-0.1111	-0.0556	-0.1579	-0.0435
23124_100	34.5955	1.86316	1.97778	1.18182	1.3641	1.47023	0.3182	0.35	0.0455	0.0974	0.1349	0.1818	0.4	0.0455	0.1	0.1429	0.4286	-0.1429	0	-0.027	-0.0588
23130_98	39.1124	1.30769	1	1	1	1.26753	0.0769	0	0	0	0.0701	0.0769	0	0	0	0.0714	0	NA	NA	NA	-0.0189
23131_43	52.2247	1	1	1	1	1.47023	0	0	0	0	0.1349	0	0	0	0	0.1429	NA	NA	NA	NA	-0.0588
23135_40	19.9213	1.68615	1.97778	1.72407	1.4	1.26753	0.2115	0.35	0.2424	0.1078	0.0701	0.2308	0.4	0.1818	0.1111	0.0714	-0.0909	-0.1429	0.25	-0.0303	-0.0189
23137_55	19.9551	1	1	1.73308	1.52923	1.15385	0	0	0.2429	0.1474	0.0385	0	0	0.1333	0.1538	0.0385	NA	NA	0.451	-0.0435	0
23139_20	64.764	1	1	1.34843	1.3641	1	0	0	0.0929	0.0974	0	0	0	0.0952	0.1	0	NA	NA	-0.0256	-0.027	NA
23143_6	42.9663	1.52923	1	1.94065	1.69396	1.99478	0.1538	0	0.4091	0.2237	0.5093	0	0	0.2727	0.25	0.3571	1	NA	0.3333	-0.1176	0.2987
23158_27	69.0337	1.99776	1.99798	1.99622	1.99027	1.81631	0.5192	0.5333	0.5119	0.4947	0.2989	0.4615	0	0.4762	0.4	0.2857	0.1111	1	0.0698	0.1915	0.0442
23168_36	120.989	1	1	1.99514	1.97112	1.96287	0	0	0.5065	0.4526	0.4444	0	0	0.5455	0.35	0.1852	NA	NA	-0.0769	0.2267	0.5833
23170_83	46.6517	1	1	1.18182	1.2	1.26753	0	0	0.0455	0.05	0.0701	0	0	0.0455	0.05	0.0714	NA	NA	0	0	-0.0189
23178_64	53.0899	1	1	1.18182	1	1.55173	0	0	0.0455	0	0.1653	0	0	0.0455	0	0.1786	NA	NA	0	NA	-0.08
23188_60	35.1685	1	1	1.8672	1.92389	1.86063	0	0	0.3355	0.3842	0.3333	0	0	0.2273	0.4	0.1852	NA	NA	0.3226	-0.0411	0.4444
23192_38	56.9663	1	1.66667	1.92389	1.97965	1.98699	0	0.1667	0.3842	0.4658	0.4841	0	0.1667	0.4	0.5	0.5714	NA	0	-0.0411	-0.0734	-0.1803
23199_72	41.8989	1.86975	1	1.78216	1	1.68252	0.3205	0	0.2749	0	0.2222	0.3846	0	0.2273	0	0.25	-0.2	NA	0.1732	NA	-0.125
23206_73	49.2584	1.99578	2	1.98239	1.97965	1.98329	0.5128	0.5333	0.474	0.4684	0.4735	0.3846	0.5	0.4545	0.4	0.6786	0.25	0.0625	0.0411	0.1461	-0.433
23212_69	20.2809	1.99865	2	1.99639	1.99563	1.99542	0.5227	0.55	0.5065	0.5095	0.5093	0.5	0.6	0.7273	0.4667	0.4643	0.0435	-0.0909	-0.4359	0.0841	0.0883
23221_138	69.5955	1.99803	2	1.33404	1.2	1.27673	0.5227	0.5333	0.0887	0.05	0.0726	0.4167	0.5	0.0909	0.05	0.0741	0.2029	0.0625	-0.0244	0	-0.0196
23222_69	121.809	1	1	1.82926	1.38122	1.40072	0	0	0.303	0.1053	0.1108	0	0	0.3636	0	0.1154	NA	NA	-0.2	1	-0.0417
23229_6	31.764	1	1	1.33404	1.3641	1	0	0	0.0887	0.0974	0	0	0	0.0909	0.1	0	NA	NA	-0.0244	-0.027	NA
23244_117	44.4045	1	1	1.97575	1.97965	1.99542	0	0	0.4567	0.4658	0.5093	0	0	0.5909	0.5	0.4643	NA	NA	-0.2938	-0.0734	0.0883
23256_119	66.2921	1	1	1.8672	1	1.26753	0	0	0.3333	0	0.0701	0	0	0.3182	0	0.0714	NA	NA	0.0455	NA	-0.0189
23259_106	32.0562	1	1	1.18182	1.2	1.87523	0	0	0.0455	0.05	0.3426	0	0	0.0455	0.05	0.3571	NA	NA	0	0	-0.0425
23286_126	53.6629	1.99776	2	1.8672	1.89742	1.98329	0.5192	0.5	0.3333	0.3553	0.4749	0.4615	0.8333	0.3182	0.45	0.6071	0.1111	-0.6667	0.0455	-0.2667	-0.2786
23299_29	24.8202	1.36364	1.8	1.8672	1.92663	1.37605	0.0909	0.2	0.3312	0.3856	0.1032	0.0909	0.2	0.4091	0.3889	0.1071	0	0	-0.2353	-0.0085	-0.0385
23300_83	47.8202	1.52923	1.90909	1	1	1	0.1474	0.3	0	0	0	0.1538	0.3333	0	0	0	-0.0435	-0.1111	NA	NA	NA
23302_45	64.9101	1.52923	1.90909	1.8672	1.62873	1.388	0.1474	0.3	0.3333	0.1959	0.1068	0.1538	0.3333	0.3182	0.1053	0.1111	-0.0435	-0.1111	0.0455	0.4627	-0.04
23324_13	59.7416	1.99776	2	1.95548	1.86323	1.77863	0.5192	0.5333	0.4242	0.3263	0.2751	0.4615	0.6667	0.5	0.4	0.25	0.1111	-0.25	-0.1786	-0.2258	0.0913
23333_137	44.5843	1	1	1.8672	1.49798	1.68252	0	0	0.3333	0.1421	0.2222	0	0	0.3182	0.15	0.25	NA	NA	0.0455	-0.0556	-0.125
23342_9	51.7303	1.86975	1.66667	1.33404	1.23529	1	0.3269	0.1667	0.0887	0.0588	0	0.2308	0.1667	0.0909	0.0588	0	0.2941	0	-0.0244	0	NA
23356_76	102.258	1.99173	1.66667	1.89756	1.89742	1.91691	0.5	0.1667	0.3593	0.3579	0.381	0.3077	0.1667	0.3636	0.35	0.4286	0.3846	0	-0.012	0.0221	-0.125
23361_39	44.3933	1.91937	2	1.99609	1.99672	1.99208	0.3718	0.5667	0.5108	0.5158	0.4987	0.3077	0.1667	0.5	0.4	0.5	0.1724	0.7059	0.0212	0.2245	-0.0027
23371_73	37.8315	1	1.66667	1.96362	1.92389	1.99542	0	0.1667	0.4405	0.3842	0.5079	0	0.1667	0.3333	0.4	0.5357	NA	0	0.2432	-0.0411	-0.0547
23375_113	47.4719	1	1	1.46089	1.49798	1.74922	0	0	0.1299	0.1421	0.2593	0	0	0.1364	0.15	0.1481	NA	NA	-0.05	-0.0556	0.4286
23388_10	111.326	1.91937	2	1.99639	1.98585	1.97409	0.3654	0.5333	0.513	0.4842	0.4583	0.4615	0.5	0.4545	0.35	0.44	-0.2632	0.0625	0.1139	0.2772	0.04
23391_27	20.7528	1	1	1.70451	1.56522	1.23529	0	0	0.2333	0.1591	0.0588	0	0	0	0.1667	0.0588	NA	NA	1	-0.0476	0
23392_63	117.888	1	1	1.92389	1.81946	1.37605	0	0	0.3816	0.2974	0.1032	0	0	0.5	0.25	0.1071	NA	NA	-0.3103	0.1593	-0.0385
23394_60	18.3146	1.9	2	1.47875	1.62873	1.76449	0.3214	0.5833	0.1357	0.193	0.2662	0.375	0.5	0.1429	0.2105	0.2308	-0.1667	0.1429	-0.0526	-0.0909	0.1329
23398_130	90.7528	1.99173	1.90909	1.98734	1.99691	1.74922	0.4936	0.3333	0.487	0.5146	0.2564	0.4615	0	0.4091	0.4737	0.2963	0.0649	1	0.16	0.0795	-0.1556
23412_131	53.427	1.91937	1.90909	1	1	1	0.3718	0.3	0	0	0	0.3077	0.3333	0	0	0	0.1724	-0.1111	NA	NA	NA
23427_14	83.4382	1.95162	2	1.78216	1.88032	1.82966	0.4167	0.5333	0.2749	0.345	0.312	0.2308	0.5	0.2273	0.2105	0.0741	0.4462	0.0625	0.1732	0.3898	0.7626
23434_36	16.6629	1.5	2	1.2	1	1.15385	0.125	0.4167	0.05	0	0.0385	0.125	0.5	0.05	0	0.0385	0	-0.2	0	NA	0
23446_65	65.1124	1	1	1.91088	1.62873	1.62205	0	0	0.369	0.193	0.1958	0	0	0.4762	0.2105	0.1429	NA	NA	-0.2903	-0.0909	0.2703
23453_71	38.7191	1.30769	1	1.78216	1.86323	1.81631	0.0769	0	0.2727	0.3316	0.3003	0.0769	0	0.3182	0.2	0.2143	0	NA	-0.1667	0.3968	0.2863
23461_99	65.618	1	1	1.72407	1.60652	1	0	0	0.2424	0.1842	0	0	0	0.1818	0.2	0	NA	NA	0.25	-0.0857	NA
23473_18	21.809	1.80702	1.98182	1.99521	1.95949	1.98243	0.2667	0.4	0.5048	0.4228	0.4758	0.3	0.5	0.619	0.5882	0.4444	-0.125	-0.25	-0.2264	-0.3913	0.0659
23476_91	39.0787	1.86975	1.8	1.72407	1.98585	1.94585	0.3205	0.2	0.2403	0.4842	0.414	0.3846	0.2	0.2727	0.35	0.5	-0.2	0	-0.1351	0.2772	-0.2077
23483_54	38.9551	1.9825	1.99798	1.96362	1.99527	1.98988	0.4697	0.5	0.4381	0.5079	0.4907	0.3333	0.3333	0.4286	0.5	0.6071	0.2903	0.3333	0.0217	0.0155	-0.2372
23499_46	37.8539	1.99578	1.99798	1	1.2	1	0.5128	0.5	0	0.05	0	0.3846	0.3333	0	0.05	0	0.25	0.3333	NA	0	NA
23503_70	31.9551	1.52923	1.66667	1.72407	1.3641	1.82966	0.1474	0.1667	0.2424	0.0974	0.3091	0.1538	0.1667	0.1818	0.1	0.2222	-0.0435	0	0.25	-0.027	0.2811
23533_64	42.191	1.30769	1.98182	1.72407	1.60652	1.82966	0.0769	0.4	0.2403	0.1842	0.3063	0.0769	0.5	0.2727	0.2	0.3704	0	-0.25	-0.1351	-0.0857	-0.2093
23543_21	67.9888	1	1	1.6729	1.21053	1.73435	0	0	0.2143	0.0526	0.25	0	0	0.2381	0.0526	0.2143	NA	NA	-0.1111	0	0.1429
23550_83	71.8989	1.95162	1.98182	1.84617	1.81946	1.81631	0.4038	0.4	0.3143	0.2974	0.3003	0.5385	0.5	0.381	0.25	0.2143	-0.3333	-0.25	-0.2121	0.1593	0.2863
23555_32	59.236	1	1	1.33404	1.2	1	0	0	0.0887	0.05	0	0	0	0.0909	0.05	0	NA	NA	-0.0244	0	NA
23580_32	126.449	1	1.66667	1.3641	1	1	0	0.1667	0.0974	0	0	0	0.1667	0.1	0	0	NA	0	-0.027	NA	NA
23589_25	53.9438	1.99776	2	1.18182	1.51873	1.74922	0.5192	0.5	0.0455	0.152	0.2564	0.4615	0.75	0.0455	0.0526	0.2963	0.1111	-0.5	0	0.6538	-0.1556
23611_127	63.2809	1.68615	1.90909	1.96696	1.99653	1.82966	0.2115	0.3	0.4394	0.5029	0.3063	0.2308	0.3333	0.6364	0.8421	0.3704	-0.0909	-0.1111	-0.4483	-0.6744	-0.2093
23618_98	106.876	1.52923	1.90909	1.97112	1.97965	1.99542	0.1474	0.3333	0.4474	0.4605	0.5066	0.1538	0	0.55	0.7	0.6071	-0.0435	1	-0.2294	-0.52	-0.1984
23630_58	26.2022	1	1	1.56608	1.2	1	0	0	0.1688	0.05	0	0	0	0.1818	0.05	0	NA	NA	-0.0769	0	NA
23631_36	62.7753	1.98443	1.99798	1.72407	1.69396	1.95667	0.4744	0.5	0.2403	0.2237	0.4299	0.3846	0.3333	0.2727	0.25	0.4643	0.1892	0.3333	-0.1351	-0.1176	-0.08
[truncated: 6,077 more rows]
