# Supplementary material for: Characterizing neutral and adaptive genomic differentiation in a changing climate: The most northerly freshwater fish as a model
Source: Ecol Evol. 2019 Jan 15;9(4):2004–17. doi: 10.1002/ece3.4891 (PMC6392408; doi:10.1002/ece3.4891)
Supplement: Supplementary file 6 [file ECE3-9-2004-s006.xlsx]

## Sheet: Sheet1
BAYESCAN									LOSITAN
ORDER	LOCUS	LOCUS_SNP	prob	log10(PO)	qval	alpha	fst	SELECTION	ORDER	LOCUS	LOCUS_SNP	HET	FST	P	FDR	SELECTION	CONSENSUS
1	3	3_25	0.0838168	-1.03865	0.536595	0.11148	0.23411	NEUTRAL	1	3	3_25	0.4875	0.479674	0.987921	--	NEUTRAL	UNDETERMINED
2	7	7_26	0.0090018	-2.0417	0.97813	-0.00062163	0.21638	NEUTRAL	2	7	7_26	0.061719	0.073525	0.791396	--	NEUTRAL	NEUTRAL
3	11	11_31	0.013003	-1.8803	0.95627	-0.0094903	0.21541	NEUTRAL	3	11	11_31	0.249486	0.031853	0.129531	--	NEUTRAL	NEUTRAL
4	17	17_66	0.0070014	-2.1518	0.98316	0.0015544	0.21663	NEUTRAL	4	17	17_66	0.29586	0.188294	0.663352	--	NEUTRAL	NEUTRAL
5	57	57_110	0.010002	-1.9955	0.97392	-0.0074171	0.21565	NEUTRAL	5	57	57_110	0.192132	0.043809	0.229856	--	NEUTRAL	NEUTRAL
6	69	69_10	0.0056011	-2.2493	0.98443	0.0010962	0.21652	NEUTRAL	6	69	69_10	0.431919	0.18783	0.632041	--	NEUTRAL	NEUTRAL
7	74	74_74	0.0082016	-2.0825	0.98077	0.0020071	0.21676	NEUTRAL	7	74	74_74	0.055455	0.038603	0.724229	--	NEUTRAL	NEUTRAL
8	95	95_44	0.0074015	-2.1275	0.98257	-0.0031239	0.21606	NEUTRAL	8	95	95_44	0.414984	0.121293	0.431169	--	NEUTRAL	NEUTRAL
9	96	96_117	0.0062012	-2.2048	0.98404	0.0028282	0.21677	NEUTRAL	9	96	96_117	0.380185	0.280026	0.854252	--	NEUTRAL	NEUTRAL
10	118	118_96	0.012002	-1.9155	0.96199	-0.0038904	0.21604	NEUTRAL	10	118	118_96	0.040401	0.00332	0.251046	--	NEUTRAL	NEUTRAL
11	122	122_89	0.0060012	-2.2191	0.98419	0.0021438	0.21668	NEUTRAL	11	122	122_89	0.486454	0.335845	0.924838	--	NEUTRAL	UNDETERMINED
12	124	124_5	0.0080016	-2.0933	0.98126	0.003276	0.21692	NEUTRAL	12	124	124_5	0.092308	0.2	1	Outlier	POSITIVE	UNDETERMINED
13	131	131_32	0.0074015	-2.1275	0.98257	0.00011635	0.21645	NEUTRAL	13	131	131_32	0.143604	0.088746	0.47013	--	NEUTRAL	NEUTRAL
14	150	150_117	0.0082016	-2.0825	0.98077	-0.0036307	0.21597	NEUTRAL	14	150	150_117	0.37329	0.217741	0.740744	--	NEUTRAL	NEUTRAL
15	151	151_59	0.0058012	-2.234	0.98431	0.0020851	0.21666	NEUTRAL	15	151	151_59	0.392749	0.149547	0.531932	--	NEUTRAL	NEUTRAL
16	172	172_99	0.0082016	-2.0825	0.98077	0.0015388	0.21662	NEUTRAL	16	172	172_99	0.414258	0.246436	0.758558	--	NEUTRAL	NEUTRAL
17	211	211_97	0.0060012	-2.2191	0.98419	0.00096205	0.21655	NEUTRAL	17	211	211_97	0.161591	0.091017	0.463408	--	NEUTRAL	NEUTRAL
18	216	216_70	0.0066013	-2.1775	0.98365	0.0024147	0.21673	NEUTRAL	18	216	216_70	0.317508	0.173782	0.62775	--	NEUTRAL	NEUTRAL
19	224	224_10	0.012402	-1.9011	0.95967	-0.013054	0.21516	NEUTRAL	19	224	224_10	0.136006	0.033622	0.219712	--	NEUTRAL	NEUTRAL
20	225	225_74	0.011202	-1.9458	0.96692	-0.0018323	0.21626	NEUTRAL	20	225	225_74	0.027529	0.003314	-100	Outlier	BALANCING	UNDETERMINED
21	239	239_73	0.0074015	-2.1275	0.98257	0.0022149	0.21671	NEUTRAL	21	239	239_73	0.359848	0.164867	0.574213	--	NEUTRAL	NEUTRAL
22	247	247_92	0.012402	-1.9011	0.95967	-0.005946	0.2158	NEUTRAL	22	247	247_92	0.06669	0.035146	0.480898	--	NEUTRAL	NEUTRAL
23	267	267_115	0.0036007	-2.442	0.98476	0.001205	0.21653	NEUTRAL	23	267	267_115	0.491267	0.52253	0.997792	Outlier	POSITIVE	UNDETERMINED
24	291	291_12	0.0074015	-2.1275	0.98257	0.0039768	0.21698	NEUTRAL	24	291	291_12	0.215034	0.175906	0.703352	--	NEUTRAL	NEUTRAL
25	296	296_47	0.011802	-1.9229	0.96319	0.0023048	0.21679	NEUTRAL	25	296	296_47	0.036932	0.025116	-100	Outlier	BALANCING	UNDETERMINED
26	303	303_116	0.010402	-1.9783	0.97166	-0.0051445	0.2159	NEUTRAL	26	303	303_116	0.035756	-0.004858	-100	Outlier	BALANCING	UNDETERMINED
27	305	305_119	0.0084017	-2.072	0.98018	0.0048149	0.2171	NEUTRAL	27	305	305_119	0.446007	0.327639	0.88426	--	NEUTRAL	NEUTRAL
28	327	327_24	0.016003	-1.7888	0.93838	0.012894	0.21833	NEUTRAL	28	327	327_24	0.416539	0.384676	0.939137	--	NEUTRAL	UNDETERMINED
29	335	335_34	0.0062012	-2.2048	0.98404	-0.001553	0.21622	NEUTRAL	29	335	335_34	0.488759	0.181548	0.622392	--	NEUTRAL	NEUTRAL
30	337	337_38	0.0062012	-2.2048	0.98404	-0.0014615	0.21623	NEUTRAL	30	337	337_38	0.096834	0.042444	0.300232	--	NEUTRAL	NEUTRAL
31	353	353_29	0.0090018	-2.0417	0.97813	-0.004879	0.21597	NEUTRAL	31	353	353_29	0.045014	0.020893	0.475748	--	NEUTRAL	NEUTRAL
32	361	361_42	0.0072014	-2.1394	0.98289	0.0033057	0.21688	NEUTRAL	32	361	361_42	0.092614	0.070353	0.376822	--	NEUTRAL	NEUTRAL
33	379	379_64	0.0080016	-2.0933	0.98126	-0.0010442	0.21637	NEUTRAL	33	379	379_64	0.216442	0.112346	0.524109	--	NEUTRAL	NEUTRAL
34	383	383_22	0.0084017	-2.072	0.98018	-0.0030786	0.21607	NEUTRAL	34	383	383_22	0.091201	0.020835	0.227905	--	NEUTRAL	NEUTRAL
35	398	398_74	0.0088018	-2.0516	0.97893	0.00080835	0.21658	NEUTRAL	35	398	398_74	0.039899	0.013853	0.5	--	NEUTRAL	NEUTRAL
36	419	419_113	0.0064013	-2.1909	0.98385	0.0036026	0.21691	NEUTRAL	36	419	419_113	0.218993	0.165394	0.67226	--	NEUTRAL	NEUTRAL
37	421	421_8	0.0072014	-2.1394	0.98289	0.00080535	0.21649	NEUTRAL	37	421	421_8	0.484057	0.279201	0.854975	--	NEUTRAL	NEUTRAL
38	433	433_39	0.016603	-1.7725	0.93339	-0.01616	0.21482	NEUTRAL	38	433	433_39	0.097472	-0.003396	0.006222	--	NEUTRAL	UNDETERMINED
39	442	442_73	0.010602	-1.97	0.97041	-0.0044972	0.21599	NEUTRAL	39	442	442_73	0.039894	0.003866	0.5	--	NEUTRAL	NEUTRAL
40	455	455_134	0.0060012	-2.2191	0.98419	-0.00037437	0.21634	NEUTRAL	40	455	455_134	0.517039	0.383104	0.967938	--	NEUTRAL	UNDETERMINED
41	463	463_44	0.010402	-1.9783	0.97166	0.0051644	0.21714	NEUTRAL	41	463	463_44	0.343504	0.332628	0.893946	--	NEUTRAL	NEUTRAL
42	464	464_122	0.005201	-2.2816	0.98459	0.00047345	0.21646	NEUTRAL	42	464	464_122	0.130942	0.075232	0.418216	--	NEUTRAL	NEUTRAL
43	469	469_81	0.010202	-1.9869	0.97273	-0.0048168	0.21584	NEUTRAL	43	469	469_81	0.493058	0.097585	0.372417	--	NEUTRAL	NEUTRAL
44	493	493_47	0.010002	-1.9955	0.97392	0.0034203	0.21699	NEUTRAL	44	493	493_47	0.179487	0.168623	0.675345	--	NEUTRAL	NEUTRAL
45	494	494_104	0.0082016	-2.0825	0.98077	0.0020505	0.21673	NEUTRAL	45	494	494_104	0.287974	0.159506	0.611629	--	NEUTRAL	NEUTRAL
46	500	500_20	0.0096019	-2.0135	0.97579	-0.0016841	0.21629	NEUTRAL	46	500	500_20	0.064196	0.025527	0.399211	--	NEUTRAL	NEUTRAL
47	503	503_98	0.013003	-1.8803	0.95627	-0.0087319	0.21545	NEUTRAL	47	503	503_98	0.476349	0.054537	0.189679	--	NEUTRAL	NEUTRAL
48	506	506_40	0.011002	-1.9537	0.96797	0.00068888	0.21661	NEUTRAL	48	506	506_40	0.158333	0.122946	0.562127	--	NEUTRAL	NEUTRAL
49	510	510_93	0.0078016	-2.1044	0.98172	-0.0046104	0.21589	NEUTRAL	49	510	510_93	0.063935	-0.015413	0.062357	--	NEUTRAL	NEUTRAL
50	523	523_76	0.0084017	-2.072	0.98018	-0.0038874	0.21593	NEUTRAL	50	523	523_76	0.360576	0.00609	0.047248	--	NEUTRAL	NEUTRAL
51	524	524_140	0.0080016	-2.0933	0.98126	-0.0014377	0.21628	NEUTRAL	51	524	524_140	0.067784	0.06119	0.694499	--	NEUTRAL	NEUTRAL
52	534	534_80	0.014003	-1.8477	0.94975	-0.010025	0.21538	NEUTRAL	52	534	534_80	0.112089	-0.015226	0	Outlier	BALANCING	UNDETERMINED
53	548	548_8	0.014003	-1.8477	0.94975	-0.010835	0.21542	NEUTRAL	53	548	548_8	0.134096	0.015048	0.138944	--	NEUTRAL	NEUTRAL
54	551	551_63	0.013603	-1.8604	0.95254	-0.012373	0.21513	NEUTRAL	54	551	551_63	0.447809	0.063076	0.220855	--	NEUTRAL	NEUTRAL
55	553	553_44	0.011802	-1.9229	0.96319	-0.010809	0.21527	NEUTRAL	55	553	553_44	0.327431	0.029322	0.105137	--	NEUTRAL	NEUTRAL
56	592	592_51	0.0066013	-2.1775	0.98365	-0.0012499	0.21624	NEUTRAL	56	592	592_51	0.421848	0.264479	0.811977	--	NEUTRAL	NEUTRAL
57	602	602_21	0.013803	-1.854	0.95099	0.010613	0.218	NEUTRAL	57	602	602_21	0.122857	0.242072	0.858794	--	NEUTRAL	NEUTRAL
58	614	614_73	0.0084017	-2.072	0.98018	0.0048874	0.2171	NEUTRAL	58	614	614_73	0.283567	0.197342	0.70491	--	NEUTRAL	NEUTRAL
59	616	616_23	0.0042008	-2.3748	0.98473	0.00081018	0.21648	NEUTRAL	59	616	616_23	0.201143	0.118959	0.544669	--	NEUTRAL	NEUTRAL
60	638	638_65	0.0054011	-2.2652	0.98452	-0.0017861	0.21616	NEUTRAL	60	638	638_65	0.46298	0.204444	0.691373	--	NEUTRAL	NEUTRAL
61	665	665_41	0.010602	-1.97	0.97041	-0.00071666	0.21643	NEUTRAL	61	665	665_41	0.109159	0.08259	0.601572	--	NEUTRAL	NEUTRAL
62	670	670_5	0.026805	-1.56	0.825	0.02588	0.22037	NEUTRAL	62	670	670_5	0.552348	0.493652	0.978964	--	NEUTRAL	UNDETERMINED
63	678	678_54	0.0076015	-2.1158	0.98218	0.0017007	0.21669	NEUTRAL	63	678	678_54	0.033333	0.06383	-100	Outlier	BALANCING	UNDETERMINED
64	682	682_79	0.023005	-1.6281	0.87757	0.022816	0.21992	NEUTRAL	64	682	682_79	0.268554	0.271637	0.841176	--	NEUTRAL	NEUTRAL
65	687	687_139	0.010002	-1.9955	0.97392	-0.0051112	0.21579	NEUTRAL	65	687	687_139	0.444124	0.018727	0.077583	--	NEUTRAL	NEUTRAL
66	690	690_64	0.027205	-1.5534	0.81826	-0.037155	0.21308	NEUTRAL	66	690	690_64	0.213916	-0.034567	0	Outlier	BALANCING	UNDETERMINED
67	703	703_36	0.012803	-1.8871	0.95726	-0.012621	0.21515	NEUTRAL	67	703	703_36	0.503241	0.048468	0.209099	--	NEUTRAL	NEUTRAL
68	728	728_52	0.010002	-1.9955	0.97392	-0.0050951	0.21583	NEUTRAL	68	728	728_52	0.383781	0.016762	0.081862	--	NEUTRAL	NEUTRAL
69	729	729_67	0.0062012	-2.2048	0.98404	-0.00035908	0.21635	NEUTRAL	69	729	729_67	0.172917	0.106299	0.494998	--	NEUTRAL	NEUTRAL
70	741	741_25	0.0066013	-2.1775	0.98365	-5.6167e-05	0.21637	NEUTRAL	70	741	741_25	0.326687	0.147639	0.551905	--	NEUTRAL	NEUTRAL
71	744	744_130	0.0056011	-2.2493	0.98443	-0.00091047	0.2163	NEUTRAL	71	744	744_130	0.091529	0.048817	0.318742	--	NEUTRAL	NEUTRAL
72	758	758_15	0.0084017	-2.072	0.98018	-0.0013428	0.21634	NEUTRAL	72	758	758_15	0.166169	0.076906	0.411499	--	NEUTRAL	NEUTRAL
73	763	763_131	0.011402	-1.938	0.96572	-0.0027408	0.21615	NEUTRAL	73	763	763_131	0.062411	0.024593	0.390902	--	NEUTRAL	NEUTRAL
74	773	773_76	0.013803	-1.854	0.95099	-0.011289	0.21526	NEUTRAL	74	773	773_76	0.19944	0.005798	0.041456	--	NEUTRAL	NEUTRAL
75	774	774_38	0.0080016	-2.0933	0.98126	0.0034199	0.2169	NEUTRAL	75	774	774_38	0.296932	0.200126	0.690102	--	NEUTRAL	NEUTRAL
76	775	775_54	0.010202	-1.9869	0.97273	-0.0013349	0.21635	NEUTRAL	76	775	775_54	0.094756	0.052212	0.328284	--	NEUTRAL	NEUTRAL
77	777	777_44	0.0094019	-2.0227	0.97664	-0.0052829	0.2158	NEUTRAL	77	777	777_44	0.512895	0.092218	0.322179	--	NEUTRAL	NEUTRAL
78	783	783_133	0.0062012	-2.2048	0.98404	-0.00037647	0.21633	NEUTRAL	78	783	783_133	0.478552	0.331243	0.890079	--	NEUTRAL	NEUTRAL
79	793	793_79	0.0090018	-2.0417	0.97813	-0.0012261	0.21629	NEUTRAL	79	793	793_79	0.050552	0.010321	0.337435	--	NEUTRAL	NEUTRAL
80	813	813_73	0.0092018	-2.0321	0.97748	0.00041786	0.21649	NEUTRAL	80	813	813_73	0.092143	0.054552	0.334755	--	NEUTRAL	NEUTRAL
81	818	818_83	0.018404	-1.727	0.92106	-0.019951	0.21441	NEUTRAL	81	818	818_83	0.206303	-0.023847	0	Outlier	BALANCING	UNDETERMINED
82	822	822_104	0.0074015	-2.1275	0.98257	0.00052431	0.21649	NEUTRAL	82	822	822_104	0.263565	0.143432	0.54275	--	NEUTRAL	NEUTRAL
83	823	823_84	0.0074015	-2.1275	0.98257	0.00051793	0.21649	NEUTRAL	83	823	823_84	0.149047	0.105155	0.522193	--	NEUTRAL	NEUTRAL
84	827	827_134	0.0092018	-2.0321	0.97748	0.0021411	0.2168	NEUTRAL	84	827	827_134	0.063889	0.052287	0.620282	--	NEUTRAL	NEUTRAL
85	847	847_84	0.0086017	-2.0617	0.97958	-0.0038659	0.21596	NEUTRAL	85	847	847_84	0.336994	0.091088	0.359288	--	NEUTRAL	NEUTRAL
86	850	850_103	0.0060012	-2.2191	0.98419	0.00042003	0.21646	NEUTRAL	86	850	850_103	0.099219	0.082917	0.517209	--	NEUTRAL	NEUTRAL
87	854	854_61	0.0088018	-2.0516	0.97893	-0.0040977	0.21593	NEUTRAL	87	854	854_61	0.320772	0.024615	0.09519	--	NEUTRAL	NEUTRAL
88	877	877_126	0.010402	-1.9783	0.97166	-0.0056644	0.21583	NEUTRAL	88	877	877_126	0.108505	0.029216	0.365108	--	NEUTRAL	NEUTRAL
89	880	880_65	0.0092018	-2.0321	0.97748	-0.0029176	0.21609	NEUTRAL	89	880	880_65	0.0458	0.003277	0.250545	--	NEUTRAL	NEUTRAL
90	886	886_71	0.012402	-1.9011	0.95967	-0.0068447	0.2157	NEUTRAL	90	886	886_71	0.15721	0.03079	0.194896	--	NEUTRAL	NEUTRAL
91	888	888_24	0.0096019	-2.0135	0.97579	0.00031042	0.2165	NEUTRAL	91	888	888_24	0.041667	0.0191	0.452554	--	NEUTRAL	NEUTRAL
92	892	892_72	0.004801	-2.3166	0.98468	-0.00098805	0.21628	NEUTRAL	92	892	892_72	0.114448	0.060186	0.519921	--	NEUTRAL	NEUTRAL
93	897	897_81	0.0088018	-2.0516	0.97893	-0.0022043	0.21615	NEUTRAL	93	897	897_81	0.133604	0.052912	0.33349	--	NEUTRAL	NEUTRAL
94	899	899_127	0.0062012	-2.2048	0.98404	0.00078466	0.21649	NEUTRAL	94	899	899_127	0.520297	0.153188	0.482772	--	NEUTRAL	NEUTRAL
95	903	903_83	0.030206	-1.5066	0.76774	-0.042152	0.21268	NEUTRAL	95	903	903_83	0.121263	-0.024246	0	Outlier	BALANCING	UNDETERMINED
96	912	912_135	0.012803	-1.8871	0.95726	0.0099057	0.2179	NEUTRAL	96	912	912_135	0.475817	0.374345	0.931823	--	NEUTRAL	UNDETERMINED
97	919	919_56	0.017403	-1.7517	0.92927	0.018214	0.2192	NEUTRAL	97	919	919_56	0.547045	0.534046	0.99761	Outlier	POSITIVE	UNDETERMINED
98	931	931_111	0.0064013	-2.1909	0.98385	0.0012022	0.2166	NEUTRAL	98	931	931_111	0.261538	0.252763	0.810278	--	NEUTRAL	NEUTRAL
99	938	938_96	0.0078016	-2.1044	0.98172	0.00011739	0.21651	NEUTRAL	99	938	938_96	0.086647	0.041841	0.298433	--	NEUTRAL	NEUTRAL
100	943	943_35	0.010602	-1.97	0.97041	0.0053117	0.21716	NEUTRAL	100	943	943_35	0.548159	0.488062	0.977231	--	NEUTRAL	UNDETERMINED
101	944	944_104	0.010002	-1.9955	0.97392	0.0074983	0.21751	NEUTRAL	101	944	944_104	0.121429	0.110142	0.52118	--	NEUTRAL	NEUTRAL
102	957	957_52	0.0070014	-2.1518	0.98316	0.0033276	0.21688	NEUTRAL	102	957	957_52	0.430475	0.321719	0.887243	--	NEUTRAL	NEUTRAL
103	961	961_9	0.0096019	-2.0135	0.97579	0.0050325	0.21715	NEUTRAL	103	961	961_9	0.386724	0.258373	0.820885	--	NEUTRAL	NEUTRAL
104	964	964_123	0.0072014	-2.1394	0.98289	0.0020223	0.21669	NEUTRAL	104	964	964_123	0.285417	0.285652	0.857401	--	NEUTRAL	NEUTRAL
105	972	972_63	0.0060012	-2.2191	0.98419	0.00076213	0.2165	NEUTRAL	105	972	972_63	0.166061	0.108924	0.520063	--	NEUTRAL	NEUTRAL
106	978	978_30	0.0088018	-2.0516	0.97893	0.00027334	0.2165	NEUTRAL	106	978	978_30	0.194231	0.157372	0.637802	--	NEUTRAL	NEUTRAL
107	987	987_123	0.010402	-1.9783	0.97166	-0.0069876	0.21572	NEUTRAL	107	987	987_123	0.108183	0.021852	0.310084	--	NEUTRAL	NEUTRAL
108	990	990_125	0.0088018	-2.0516	0.97893	0.0037075	0.21697	NEUTRAL	108	990	990_125	0.087218	0.063673	0.359315	--	NEUTRAL	NEUTRAL
109	1030	1030_26	0.0088018	-2.0516	0.97893	-0.0045732	0.2159	NEUTRAL	109	1030	1030_26	0.508929	0.114267	0.412444	--	NEUTRAL	NEUTRAL
110	1040	1040_20	0.010002	-1.9955	0.97392	0.0029611	0.21688	NEUTRAL	110	1040	1040_20	0.080102	0.135302	0.562601	--	NEUTRAL	NEUTRAL
111	1043	1043_116	0.025405	-1.5839	0.8462	0.02682	0.22058	NEUTRAL	111	1043	1043_116	0.446751	0.403392	0.94777	--	NEUTRAL	UNDETERMINED
112	1051	1051_33	0.0082016	-2.0825	0.98077	-0.00030761	0.21639	NEUTRAL	112	1051	1051_33	0.12463	0.062344	0.37148	--	NEUTRAL	NEUTRAL
113	1054	1054_12	0.0086017	-2.0617	0.97958	0.0033621	0.21689	NEUTRAL	113	1054	1054_12	0.151445	0.230249	0.838201	--	NEUTRAL	NEUTRAL
114	1064	1064_58	0.0096019	-2.0135	0.97579	-0.0060803	0.21573	NEUTRAL	114	1064	1064_58	0.06224	0.010604	0.263513	--	NEUTRAL	NEUTRAL
115	1065	1065_93	0.009802	-2.0044	0.97491	0.0066752	0.21739	NEUTRAL	115	1065	1065_93	0.449497	0.360281	0.916739	--	NEUTRAL	UNDETERMINED
116	1066	1066_65	0.0094019	-2.0227	0.97664	-0.00059253	0.2164	NEUTRAL	116	1066	1066_65	0.030276	0.017694	-100	Outlier	BALANCING	UNDETERMINED
117	1078	1078_88	0.013203	-1.8736	0.95488	0.01168	0.2182	NEUTRAL	117	1078	1078_88	0.106136	0.158654	0.819789	--	NEUTRAL	NEUTRAL
118	1082	1082_5	0.0086017	-2.0617	0.97958	0.00093707	0.21657	NEUTRAL	118	1082	1082_5	0.054615	0.042254	0.776937	--	NEUTRAL	NEUTRAL
119	1085	1085_5	0.05081	-1.2714	0.62745	0.059717	0.22578	NEUTRAL	119	1085	1085_5	0.305032	0.330636	0.885537	--	NEUTRAL	NEUTRAL
120	1090	1090_5	0.9796	1.6813	0.012869	1.7474	0.50151	POSITIVE	120	1090	1090_5	0.58208	0.705073	0.999334	Outlier	POSITIVE	POSITIVE
121	1102	1102_53	0.0062012	-2.2048	0.98404	-0.0021037	0.21614	NEUTRAL	121	1102	1102_53	0.330747	0.121378	0.471322	--	NEUTRAL	NEUTRAL
122	1106	1106_45	0.0082016	-2.0825	0.98077	-0.0017225	0.21629	NEUTRAL	122	1106	1106_45	0.14221	0.056002	0.336978	--	NEUTRAL	NEUTRAL
123	1115	1115_47	0.010802	-1.9618	0.96921	-9.0007e-05	0.21661	NEUTRAL	123	1115	1115_47	0.064375	0.043442	0.546811	--	NEUTRAL	NEUTRAL
124	1118	1118_48	0.0078016	-2.1044	0.98172	0.00027065	0.21648	NEUTRAL	124	1118	1118_48	0.187002	0.091078	0.441031	--	NEUTRAL	NEUTRAL
125	1129	1129_105	0.0082016	-2.0825	0.98077	0.002414	0.21683	NEUTRAL	125	1129	1129_105	0.027273	0.046512	-100	Outlier	BALANCING	UNDETERMINED
126	1130	1130_40	0.023205	-1.6242	0.87467	-0.027381	0.21386	NEUTRAL	126	1130	1130_40	0.241432	-0.022127	0.000242	Outlier	BALANCING	UNDETERMINED
127	1132	1132_90	0.019804	-1.6946	0.90958	-0.019827	0.21441	NEUTRAL	127	1132	1132_90	0.506508	0.029955	0.140908	--	NEUTRAL	NEUTRAL
128	1134	1134_47	0.011602	-1.9304	0.9645	0.0072457	0.21753	NEUTRAL	128	1134	1134_47	0.03	0.051282	-100	Outlier	BALANCING	UNDETERMINED
129	1143	1143_6	0.0084017	-2.072	0.98018	0.00032389	0.21651	NEUTRAL	129	1143	1143_6	0.115682	0.085818	0.612547	--	NEUTRAL	NEUTRAL
130	1152	1152_68	0.088218	-1.0143	0.52221	0.12183	0.23581	NEUTRAL	130	1152	1152_68	0.562909	0.609716	0.997606	Outlier	POSITIVE	UNDETERMINED
131	1179	1179_109	0.0096019	-2.0135	0.97579	-0.00049443	0.21645	NEUTRAL	131	1179	1179_109	0.031161	0.016411	-100	Outlier	BALANCING	UNDETERMINED
132	1183	1183_47	0.0084017	-2.072	0.98018	0.0016532	0.21671	NEUTRAL	132	1183	1183_47	0.118705	0.115391	0.535233	--	NEUTRAL	NEUTRAL
133	1194	1194_125	0.013203	-1.8736	0.95488	-0.0084159	0.21559	NEUTRAL	133	1194	1194_125	0.135073	0.046548	0.290058	--	NEUTRAL	NEUTRAL
134	1195	1195_119	0.0094019	-2.0227	0.97664	3.8235e-05	0.21645	NEUTRAL	134	1195	1195_119	0.106902	0.073104	0.568203	--	NEUTRAL	NEUTRAL
135	1201	1201_129	0.0076015	-2.1158	0.98218	-0.00051194	0.21639	NEUTRAL	135	1201	1201_129	0.062434	0.057649	0.665179	--	NEUTRAL	NEUTRAL
136	1205	1205_67	0.0070014	-2.1518	0.98316	8.8108e-05	0.21639	NEUTRAL	136	1205	1205_67	0.547799	0.427561	0.950433	--	NEUTRAL	UNDETERMINED
137	1209	1209_141	0.0086017	-2.0617	0.97958	0.004655	0.21707	NEUTRAL	137	1209	1209_141	0.171296	0.1572	0.645123	--	NEUTRAL	NEUTRAL
138	1214	1214_31	0.026605	-1.5633	0.82954	0.028982	0.22091	NEUTRAL	138	1214	1214_31	0.557489	0.57071	0.994046	--	NEUTRAL	UNDETERMINED
139	1215	1215_133	0.0094019	-2.0227	0.97664	0.0052638	0.21715	NEUTRAL	139	1215	1215_133	0.151997	0.232943	0.825877	--	NEUTRAL	NEUTRAL
140	1244	1244_62	0.0076015	-2.1158	0.98218	-0.00078962	0.21638	NEUTRAL	140	1244	1244_62	0.146429	0.053534	0.325108	--	NEUTRAL	NEUTRAL
141	1277	1277_119	0.0088018	-2.0516	0.97893	0.0036625	0.21694	NEUTRAL	141	1277	1277_119	0.293958	0.225678	0.742228	--	NEUTRAL	NEUTRAL
142	1288	1288_120	0.0096019	-2.0135	0.97579	0.00062699	0.21664	NEUTRAL	142	1288	1288_120	0.030276	0.017694	-100	Outlier	BALANCING	UNDETERMINED
143	1299	1299_30	0.011602	-1.9304	0.9645	0.0015844	0.21671	NEUTRAL	143	1299	1299_30	0.031161	0.016411	-100	Outlier	BALANCING	UNDETERMINED
144	1309	1309_136	0.031606	-1.4863	0.74831	-0.041193	0.21264	NEUTRAL	144	1309	1309_136	0.146464	-0.013865	0	Outlier	BALANCING	UNDETERMINED
145	1322	1322_96	0.021004	-1.6685	0.90007	-0.023658	0.21407	NEUTRAL	145	1322	1322_96	0.479779	-0.023507	0.012511	--	NEUTRAL	NEUTRAL
146	1336	1336_48	0.0066013	-2.1775	0.98365	-0.0026769	0.21609	NEUTRAL	146	1336	1336_48	0.35759	0.173858	0.600066	--	NEUTRAL	NEUTRAL
147	1343	1343_21	0.0064013	-2.1909	0.98385	0.0030389	0.21681	NEUTRAL	147	1343	1343_21	0.568971	0.668768	0.999776	Outlier	POSITIVE	UNDETERMINED
148	1365	1365_85	0.0070014	-2.1518	0.98316	0.00076145	0.21651	NEUTRAL	148	1365	1365_85	0.336296	0.192534	0.677321	--	NEUTRAL	NEUTRAL
149	1373	1373_97	0.0070014	-2.1518	0.98316	-0.00051218	0.21634	NEUTRAL	149	1373	1373_97	0.45248	0.324114	0.880211	--	NEUTRAL	NEUTRAL
150	1374	1374_31	0.012002	-1.9155	0.96199	0.0054091	0.21727	NEUTRAL	150	1374	1374_31	0.046154	0.098039	1	Outlier	POSITIVE	UNDETERMINED
151	1403	1403_27	0.0076015	-2.1158	0.98218	-0.0017977	0.21619	NEUTRAL	151	1403	1403_27	0.322849	0.112546	0.44127	--	NEUTRAL	NEUTRAL
152	1404	1404_66	0.0064013	-2.1909	0.98385	0.0025694	0.21673	NEUTRAL	152	1404	1404_66	0.111461	0.128399	0.741874	--	NEUTRAL	NEUTRAL
153	1409	1409_107	0.014203	-1.8414	0.94873	-0.013645	0.21506	NEUTRAL	153	1409	1409_107	0.311845	0.000369	0.031851	--	NEUTRAL	NEUTRAL
154	1412	1412_67	0.0094019	-2.0227	0.97664	-0.0017699	0.21623	NEUTRAL	154	1412	1412_67	0.053839	0.030303	0.601791	--	NEUTRAL	NEUTRAL
155	1425	1425_62	0.013203	-1.8736	0.95488	0.010546	0.218	NEUTRAL	155	1425	1425_62	0.140226	0.201228	0.779062	--	NEUTRAL	NEUTRAL
156	1438	1438_85	0.0084017	-2.072	0.98018	-0.002079	0.21619	NEUTRAL	156	1438	1438_85	0.142605	0.054624	0.330383	--	NEUTRAL	NEUTRAL
157	1439	1439_16	0.015803	-1.7943	0.93947	-0.013734	0.215	NEUTRAL	157	1439	1439_16	0.434313	0.028385	0.103198	--	NEUTRAL	NEUTRAL
158	1442	1442_75	0.0058012	-2.234	0.98431	-0.00051991	0.21631	NEUTRAL	158	1442	1442_75	0.518221	0.316982	0.916435	--	NEUTRAL	UNDETERMINED
159	1447	1447_17	0.0092018	-2.0321	0.97748	0.0019496	0.21666	NEUTRAL	159	1447	1447_17	0.217235	0.102867	0.494224	--	NEUTRAL	NEUTRAL
160	1464	1464_88	0.0084017	-2.072	0.98018	0.00094168	0.21661	NEUTRAL	160	1464	1464_88	0.028571	0.054545	-100	Outlier	BALANCING	UNDETERMINED
161	1470	1470_103	0.0072014	-2.1394	0.98289	-0.0005409	0.21632	NEUTRAL	161	1470	1470_103	0.151824	0.061435	0.346433	--	NEUTRAL	NEUTRAL
162	1501	1501_42	0.016803	-1.7672	0.93243	-0.014575	0.21489	NEUTRAL	162	1501	1501_42	0.20784	-0.001192	0.018557	--	NEUTRAL	NEUTRAL
163	1532	1532_105	0.0080016	-2.0933	0.98126	0.0036261	0.2169	NEUTRAL	163	1532	1532_105	0.313788	0.209427	0.719949	--	NEUTRAL	NEUTRAL
164	1550	1550_12	0.0082016	-2.0825	0.98077	-0.0016972	0.21619	NEUTRAL	164	1550	1550_12	0.520843	0.172769	0.55387	--	NEUTRAL	NEUTRAL
165	1554	1554_24	0.028806	-1.5278	0.79138	0.030481	0.22113	NEUTRAL	165	1554	1554_24	0.524425	0.497829	0.991623	--	NEUTRAL	UNDETERMINED
166	1562	1562_127	0.0076015	-2.1158	0.98218	0.0034778	0.21693	NEUTRAL	166	1562	1562_127	0.099444	0.13927	0.771993	--	NEUTRAL	NEUTRAL
167	1578	1578_81	0.0090018	-2.0417	0.97813	-0.0017924	0.21622	NEUTRAL	167	1578	1578_81	0.107702	0.04475	0.454503	--	NEUTRAL	NEUTRAL
168	1608	1608_51	0.010402	-1.9783	0.97166	-0.0080131	0.21559	NEUTRAL	168	1608	1608_51	0.14949	-0.013141	0	Outlier	BALANCING	UNDETERMINED
169	1609	1609_30	0.038608	-1.3962	0.69021	0.049541	0.22422	NEUTRAL	169	1609	1609_30	0.292007	0.393209	0.931757	--	NEUTRAL	UNDETERMINED
170	1632	1632_83	0.0068014	-2.1644	0.98342	0.00034796	0.21643	NEUTRAL	170	1632	1632_83	0.544153	0.435198	0.962152	--	NEUTRAL	UNDETERMINED
171	1644	1644_55	0.0090018	-2.0417	0.97813	0.0057237	0.21721	NEUTRAL	171	1644	1644_55	0.502077	0.385495	0.956613	--	NEUTRAL	UNDETERMINED
172	1646	1646_50	0.0080016	-2.0933	0.98126	-0.00015974	0.21641	NEUTRAL	172	1646	1646_50	0.067784	0.06119	0.694499	--	NEUTRAL	NEUTRAL
173	1648	1648_77	0.011402	-1.938	0.96572	-0.0085295	0.21547	NEUTRAL	173	1648	1648_77	0.105499	-0.006082	0	Outlier	BALANCING	UNDETERMINED
174	1651	1651_115	0.020204	-1.6857	0.90675	-0.026543	0.21386	NEUTRAL	174	1651	1651_115	0.424562	-0.01525	0.00271	Outlier	BALANCING	UNDETERMINED
175	1652	1652_21	0.0088018	-2.0516	0.97893	0.0064317	0.21734	NEUTRAL	175	1652	1652_21	0.378937	0.266004	0.833336	--	NEUTRAL	NEUTRAL
176	1657	1657_75	0.0068014	-2.1644	0.98342	0.0018736	0.21665	NEUTRAL	176	1657	1657_75	0.191858	0.193395	0.723783	--	NEUTRAL	NEUTRAL
177	1671	1671_109	0.010402	-1.9783	0.97166	0.0072127	0.21747	NEUTRAL	177	1671	1671_109	0.275536	0.246779	0.80101	--	NEUTRAL	NEUTRAL
178	1672	1672_116	0.019204	-1.7082	0.9149	0.020567	0.21959	NEUTRAL	178	1672	1672_116	0.553125	0.723137	0.999932	Outlier	POSITIVE	UNDETERMINED
179	1675	1675_40	0.0058012	-2.234	0.98431	-0.00068087	0.21627	NEUTRAL	179	1675	1675_40	0.50656	0.20322	0.703613	--	NEUTRAL	NEUTRAL
180	1698	1698_16	0.0064013	-2.1909	0.98385	0.0006203	0.21648	NEUTRAL	180	1698	1698_16	0.281258	0.150227	0.586397	--	NEUTRAL	NEUTRAL
181	1703	1703_120	0.0074015	-2.1275	0.98257	-0.0001754	0.21637	NEUTRAL	181	1703	1703_120	0.125325	0.052917	0.333511	--	NEUTRAL	NEUTRAL
182	1734	1734_48	0.010002	-1.9955	0.97392	-0.0057557	0.2158	NEUTRAL	182	1734	1734_48	0.504861	0.073582	0.306947	--	NEUTRAL	NEUTRAL
183	1735	1735_117	0.0078016	-2.1044	0.98172	-0.002879	0.2161	NEUTRAL	183	1735	1735_117	0.086304	0.040737	0.295117	--	NEUTRAL	NEUTRAL
184	1738	1738_120	0.0096019	-2.0135	0.97579	-0.0037464	0.21597	NEUTRAL	184	1738	1738_120	0.474332	0.07399	0.262598	--	NEUTRAL	NEUTRAL
185	1742	1742_12	0.009802	-2.0044	0.97491	-0.0049537	0.21596	NEUTRAL	185	1742	1742_12	0.046852	-0.008817	0.12916	--	NEUTRAL	NEUTRAL
186	1753	1753_69	0.0084017	-2.072	0.98018	0.0011768	0.21658	NEUTRAL	186	1753	1753_69	0.398327	0.248661	0.775994	--	NEUTRAL	NEUTRAL
187	1771	1771_110	0.011602	-1.9304	0.9645	-0.0058613	0.21584	NEUTRAL	187	1771	1771_110	0.121023	0.028573	0.217296	--	NEUTRAL	NEUTRAL
188	1772	1772_19	0.0076015	-2.1158	0.98218	0.0035652	0.21696	NEUTRAL	188	1772	1772_19	0.064318	0.056046	0.651795	--	NEUTRAL	NEUTRAL
189	1788	1788_48	0.0062012	-2.2048	0.98404	-0.0018682	0.21614	NEUTRAL	189	1788	1788_48	0.479577	0.141125	0.494403	--	NEUTRAL	NEUTRAL
190	1790	1790_128	0.0096019	-2.0135	0.97579	-0.0042472	0.21594	NEUTRAL	190	1790	1790_128	0.094264	0.021173	0.229209	--	NEUTRAL	NEUTRAL
191	1791	1791_64	0.010802	-1.9618	0.96921	0.0064672	0.21734	NEUTRAL	191	1791	1791_64	0.547197	0.500412	0.991563	--	NEUTRAL	UNDETERMINED
192	1794	1794_19	0.0074015	-2.1275	0.98257	-0.0027998	0.21613	NEUTRAL	192	1794	1794_19	0.204167	0.111203	0.52053	--	NEUTRAL	NEUTRAL
193	1805	1805_42	0.0082016	-2.0825	0.98077	-0.004586	0.21586	NEUTRAL	193	1805	1805_42	0.521623	0.181692	0.586373	--	NEUTRAL	NEUTRAL
194	1806	1806_94	0.011802	-1.9229	0.96319	0.0076502	0.21757	NEUTRAL	194	1806	1806_94	0.141518	0.130803	0.598922	--	NEUTRAL	NEUTRAL
195	1809	1809_97	0.0078016	-2.1044	0.98172	0.004002	0.21695	NEUTRAL	195	1809	1809_97	0.56269	0.544214	0.993367	--	NEUTRAL	UNDETERMINED
196	1815	1815_104	0.0080016	-2.0933	0.98126	0.0011416	0.21664	NEUTRAL	196	1815	1815_104	0.021429	0.036364	-100	Outlier	BALANCING	UNDETERMINED
197	1824	1824_23	0.0054011	-2.2652	0.98452	0.0015442	0.21659	NEUTRAL	197	1824	1824_23	0.463543	0.313043	0.894495	--	NEUTRAL	NEUTRAL
198	1833	1833_115	0.0080016	-2.0933	0.98126	-0.0017783	0.21624	NEUTRAL	198	1833	1833_115	0.079337	0.029059	0.257745	--	NEUTRAL	NEUTRAL
199	1837	1837_42	0.0054011	-2.2652	0.98452	0.0001113	0.21639	NEUTRAL	199	1837	1837_42	0.515731	0.12004	0.346482	--	NEUTRAL	NEUTRAL
200	1838	1838_67	0.0076015	-2.1158	0.98218	-0.0051223	0.21581	NEUTRAL	200	1838	1838_67	0.367118	0.236792	0.756362	--	NEUTRAL	NEUTRAL
201	1853	1853_71	0.0096019	-2.0135	0.97579	0.0046689	0.21715	NEUTRAL	201	1853	1853_71	0.02963	0.056604	-100	Outlier	BALANCING	UNDETERMINED
202	1857	1857_79	0.019004	-1.7128	0.91667	-0.02002	0.21452	NEUTRAL	202	1857	1857_79	0.178504	-0.015409	0.001749	Outlier	BALANCING	UNDETERMINED
203	1864	1864_38	0.010402	-1.9783	0.97166	0.0059652	0.21727	NEUTRAL	203	1864	1864_38	0.245538	0.213721	0.760602	--	NEUTRAL	NEUTRAL
204	1889	1889_31	0.017003	-1.762	0.93125	-0.018738	0.2147	NEUTRAL	204	1889	1889_31	0.209128	-0.01337	0.000317	Outlier	BALANCING	UNDETERMINED
205	1893	1893_132	0.014403	-1.8353	0.94772	0.013643	0.21849	NEUTRAL	205	1893	1893_132	0.576432	0.657793	0.999719	Outlier	POSITIVE	UNDETERMINED
206	1904	1904_101	0.0096019	-2.0135	0.97579	0.0064517	0.2174	NEUTRAL	206	1904	1904_101	0.089474	0.085756	0.416513	--	NEUTRAL	NEUTRAL
207	1909	1909_105	0.0096019	-2.0135	0.97579	0.002521	0.2169	NEUTRAL	207	1909	1909_105	0.03	0.051282	-100	Outlier	BALANCING	UNDETERMINED
208	1910	1910_128	0.0082016	-2.0825	0.98077	0.00087024	0.2165	NEUTRAL	208	1910	1910_128	0.518013	0.370925	0.961575	--	NEUTRAL	UNDETERMINED
209	1918	1918_17	0.0072014	-2.1394	0.98289	0.0025133	0.21676	NEUTRAL	209	1918	1918_17	0.399817	0.120837	0.445405	--	NEUTRAL	NEUTRAL
210	1925	1925_64	0.0086017	-2.0617	0.97958	0.0038765	0.21695	NEUTRAL	210	1925	1925_64	0.380925	0.249646	0.805674	--	NEUTRAL	NEUTRAL
211	1935	1935_131	0.012002	-1.9155	0.96199	0.0014696	0.21677	NEUTRAL	211	1935	1935_131	0.028571	0.054545	-100	Outlier	BALANCING	UNDETERMINED
212	1936	1936_53	0.0076015	-2.1158	0.98218	0.00080198	0.21659	NEUTRAL	212	1936	1936_53	0.030326	0.010498	-100	Outlier	BALANCING	UNDETERMINED
213	1937	1937_136	0.012002	-1.9155	0.96199	-0.0056684	0.2158	NEUTRAL	213	1937	1937_136	0.102296	0.0261	0.343054	--	NEUTRAL	NEUTRAL
214	1939	1939_25	0.011202	-1.9458	0.96692	-0.0049252	0.21597	NEUTRAL	214	1939	1939_25	0.086407	0.023663	0.238594	--	NEUTRAL	NEUTRAL
215	1940	1940_34	0.010002	-1.9955	0.97392	-0.0036647	0.21603	NEUTRAL	215	1940	1940_34	0.030522	-0.01297	-100	Outlier	BALANCING	UNDETERMINED
216	1945	1945_31	0.0056011	-2.2493	0.98443	-0.00073383	0.2163	NEUTRAL	216	1945	1945_31	0.295852	0.057778	0.23888	--	NEUTRAL	NEUTRAL
217	1946	1946_93	0.0076015	-2.1158	0.98218	-0.0020922	0.21614	NEUTRAL	217	1946	1946_93	0.445581	0.080378	0.28806	--	NEUTRAL	NEUTRAL
218	1951	1951_70	0.010602	-1.97	0.97041	-0.0047708	0.21596	NEUTRAL	218	1951	1951_70	0.064673	0.005805	0.220527	--	NEUTRAL	NEUTRAL
219	1958	1958_43	0.0078016	-2.1044	0.98172	-0.0021517	0.21613	NEUTRAL	219	1958	1958_43	0.114558	0.052184	0.488081	--	NEUTRAL	NEUTRAL
220	1967	1967_135	0.0068014	-2.1644	0.98342	-0.001452	0.21626	NEUTRAL	220	1967	1967_135	0.119773	0.037384	0.262733	--	NEUTRAL	NEUTRAL
221	1978	1978_29	0.0082016	-2.0825	0.98077	-1.5789e-05	0.21642	NEUTRAL	221	1978	1978_29	0.098214	0.053867	0.35073	--	NEUTRAL	NEUTRAL
222	1980	1980_138	0.005201	-2.2816	0.98459	0.00082264	0.21649	NEUTRAL	222	1980	1980_138	0.545743	0.402037	0.935805	--	NEUTRAL	UNDETERMINED
223	1981	1981_40	0.011602	-1.9304	0.9645	-0.0059702	0.21578	NEUTRAL	223	1981	1981_40	0.329495	0.088747	0.349749	--	NEUTRAL	NEUTRAL
224	1984	1984_18	0.0076015	-2.1158	0.98218	-0.00027136	0.2164	NEUTRAL	224	1984	1984_18	0.047608	0.023521	0.509002	--	NEUTRAL	NEUTRAL
225	1990	1990_51	0.0074015	-2.1275	0.98257	0.0019079	0.2167	NEUTRAL	225	1990	1990_51	0.083263	0.072703	0.382917	--	NEUTRAL	NEUTRAL
226	1991	1991_39	0.0040008	-2.3961	0.98475	0.00023645	0.21639	NEUTRAL	226	1991	1991_39	0.543945	0.38224	0.9159	--	NEUTRAL	UNDETERMINED
227	2003	2003_16	0.029606	-1.5156	0.77626	-0.043818	0.2125	NEUTRAL	227	2003	2003_16	0.434627	-0.028543	0.008107	--	NEUTRAL	UNDETERMINED
228	2004	2004_77	0.010002	-1.9955	0.97392	0.0045086	0.21711	NEUTRAL	228	2004	2004_77	0.051852	0.113207	1	Outlier	POSITIVE	UNDETERMINED
229	2018	2018_13	0.0070014	-2.1518	0.98316	0.0022109	0.21673	NEUTRAL	229	2018	2018_13	0.215974	0.126401	0.567427	--	NEUTRAL	NEUTRAL
230	2021	2021_141	0.010202	-1.9869	0.97273	0.0018703	0.21676	NEUTRAL	230	2021	2021_141	0.074545	0.035845	0.486485	--	NEUTRAL	NEUTRAL
231	2029	2029_136	0.0094019	-2.0227	0.97664	0.0013988	0.21671	NEUTRAL	231	2029	2029_136	0.02975	0.008834	-100	Outlier	BALANCING	UNDETERMINED
232	2045	2045_137	0.012002	-1.9155	0.96199	0.0079721	0.21759	NEUTRAL	232	2045	2045_137	0.285917	0.235534	0.781684	--	NEUTRAL	NEUTRAL
233	2054	2054_125	0.0054011	-2.2652	0.98452	0.0012809	0.21654	NEUTRAL	233	2054	2054_125	0.473171	0.341903	0.90186	--	NEUTRAL	UNDETERMINED
234	2055	2055_58	0.010602	-1.97	0.97041	0.0020974	0.21683	NEUTRAL	234	2055	2055_58	0.022222	0.037736	-100	Outlier	BALANCING	UNDETERMINED
235	2058	2058_17	0.013803	-1.854	0.95099	-0.014305	0.21491	NEUTRAL	235	2058	2058_17	0.474226	0.000528	0.031816	--	NEUTRAL	NEUTRAL
236	2075	2075_20	0.0068014	-2.1644	0.98342	0.0011661	0.21657	NEUTRAL	236	2075	2075_20	0.265357	0.161444	0.595547	--	NEUTRAL	NEUTRAL
237	2081	2081_78	0.0064013	-2.1909	0.98385	-0.00052094	0.21637	NEUTRAL	237	2081	2081_78	0.186112	0.077333	0.3876	--	NEUTRAL	NEUTRAL
238	2087	2087_15	0.0090018	-2.0417	0.97813	-0.0029209	0.21613	NEUTRAL	238	2087	2087_15	0.045013	0.015378	0.403626	--	NEUTRAL	NEUTRAL
239	2096	2096_115	0.0086017	-2.0617	0.97958	0.0016942	0.21668	NEUTRAL	239	2096	2096_115	0.140317	0.101927	0.512281	--	NEUTRAL	NEUTRAL
240	2098	2098_93	0.0042008	-2.3748	0.98473	0.00043852	0.21642	NEUTRAL	240	2098	2098_93	0.471668	0.205011	0.661528	--	NEUTRAL	NEUTRAL
241	2104	2104_89	0.010802	-1.9618	0.96921	-0.0062968	0.21581	NEUTRAL	241	2104	2104_89	0.143561	0.024211	0.164642	--	NEUTRAL	NEUTRAL
242	2106	2106_104	0.0082016	-2.0825	0.98077	0.0038822	0.21694	NEUTRAL	242	2106	2106_104	0.392085	0.171059	0.59286	--	NEUTRAL	NEUTRAL
243	2116	2116_31	0.011802	-1.9229	0.96319	-0.0020969	0.21629	NEUTRAL	243	2116	2116_31	0.038214	0.031436	-100	Outlier	BALANCING	UNDETERMINED
244	2117	2117_79	0.0090018	-2.0417	0.97813	0.0011598	0.2166	NEUTRAL	244	2117	2117_79	0.290947	0.16516	0.606402	--	NEUTRAL	NEUTRAL
245	2118	2118_33	0.009802	-2.0044	0.97491	-0.0061699	0.21572	NEUTRAL	245	2118	2118_33	0.137868	0.001442	0.033272	--	NEUTRAL	NEUTRAL
246	2130	2130_29	0.0068014	-2.1644	0.98342	-0.00068383	0.21631	NEUTRAL	246	2130	2130_29	0.4375	0.146105	0.511944	--	NEUTRAL	NEUTRAL
247	2141	2141_80	0.0096019	-2.0135	0.97579	0.0063331	0.21733	NEUTRAL	247	2141	2141_80	0.064286	0.145455	1	Outlier	POSITIVE	UNDETERMINED
248	2158	2158_53	0.0088018	-2.0516	0.97893	0.0035666	0.21694	NEUTRAL	248	2158	2158_53	0.353704	0.376602	0.929542	--	NEUTRAL	UNDETERMINED
249	2165	2165_82	0.0056011	-2.2493	0.98443	-0.00054759	0.21634	NEUTRAL	249	2165	2165_82	0.512706	0.204156	0.688966	--	NEUTRAL	NEUTRAL
250	2177	2177_56	0.0080016	-2.0933	0.98126	-0.003901	0.21594	NEUTRAL	250	2177	2177_56	0.514368	0.124883	0.367515	--	NEUTRAL	NEUTRAL
251	2187	2187_79	0.011602	-1.9304	0.9645	-0.0047306	0.21591	NEUTRAL	251	2187	2187_79	0.059134	0.004087	0.260056	--	NEUTRAL	NEUTRAL
252	2206	2206_127	0.0088018	-2.0516	0.97893	0.0034059	0.2169	NEUTRAL	252	2206	2206_127	0.24233	0.148156	0.59422	--	NEUTRAL	NEUTRAL
253	2209	2209_44	0.0094019	-2.0227	0.97664	0.0049368	0.21715	NEUTRAL	253	2209	2209_44	0.054886	0.066686	0.991023	--	NEUTRAL	UNDETERMINED
254	2211	2211_25	0.012402	-1.9011	0.95967	-0.0076177	0.21556	NEUTRAL	254	2211	2211_25	0.139702	0.034092	0.222387	--	NEUTRAL	NEUTRAL
255	2212	2212_34	0.012402	-1.9011	0.95967	-0.0082168	0.21552	NEUTRAL	255	2212	2212_34	0.148246	0.003731	0.044702	--	NEUTRAL	NEUTRAL
256	2229	2229_77	0.012202	-1.9082	0.96086	-0.0071797	0.21574	NEUTRAL	256	2229	2229_77	0.14284	0.019026	0.133445	--	NEUTRAL	NEUTRAL
257	2238	2238_118	0.013003	-1.8803	0.95627	-0.010446	0.21535	NEUTRAL	257	2238	2238_118	0.243995	0.160966	0.631364	--	NEUTRAL	NEUTRAL
258	2278	2278_64	0.011202	-1.9458	0.96692	-0.0034289	0.21606	NEUTRAL	258	2278	2278_64	0.182589	0.24255	0.831415	--	NEUTRAL	NEUTRAL
259	2280	2280_27	0.0074015	-2.1275	0.98257	0.0034354	0.21688	NEUTRAL	259	2280	2280_27	0.497225	0.2712	0.823267	--	NEUTRAL	NEUTRAL
260	2285	2285_13	0.0064013	-2.1909	0.98385	0.0010251	0.21653	NEUTRAL	260	2285	2285_13	0.390942	0.202188	0.674629	--	NEUTRAL	NEUTRAL
261	2292	2292_13	0.0082016	-2.0825	0.98077	-0.00032064	0.2164	NEUTRAL	261	2292	2292_13	0.037755	0.032269	-100	Outlier	BALANCING	UNDETERMINED
262	2311	2311_89	0.015403	-1.8057	0.94177	-0.013605	0.21502	NEUTRAL	262	2311	2311_89	0.289005	0.001694	0.040419	--	NEUTRAL	NEUTRAL
263	2317	2317_128	0.0070014	-2.1518	0.98316	0.000413	0.21645	NEUTRAL	263	2317	2317_128	0.22115	0.109431	0.508443	--	NEUTRAL	NEUTRAL
264	2330	2330_24	0.009802	-2.0044	0.97491	-0.00042863	0.21641	NEUTRAL	264	2330	2330_24	0.045268	0.047517	0.847158	--	NEUTRAL	NEUTRAL
265	2331	2331_23	0.013403	-1.8669	0.95367	-0.010326	0.21531	NEUTRAL	265	2331	2331_23	0.267377	0.023272	0.107754	--	NEUTRAL	NEUTRAL
266	2343	2343_105	0.0080016	-2.0933	0.98126	-0.00051233	0.2165	NEUTRAL	266	2343	2343_105	0.038462	0.014617	-100	Outlier	BALANCING	UNDETERMINED
267	2350	2350_13	0.0076015	-2.1158	0.98218	0.0019885	0.21672	NEUTRAL	267	2350	2350_13	0.114627	0.075601	0.577153	--	NEUTRAL	NEUTRAL
268	2351	2351_92	0.0082016	-2.0825	0.98077	0.0030474	0.21686	NEUTRAL	268	2351	2351_92	0.32178	0.177644	0.638484	--	NEUTRAL	NEUTRAL
269	2357	2357_97	0.0080016	-2.0933	0.98126	0.0010959	0.2166	NEUTRAL	269	2357	2357_97	0.16944	0.134177	0.579771	--	NEUTRAL	NEUTRAL
270	2367	2367_98	0.0092018	-2.0321	0.97748	-0.0033463	0.2161	NEUTRAL	270	2367	2367_98	0.058242	0.029022	0.583443	--	NEUTRAL	NEUTRAL
271	2368	2368_99	0.010802	-1.9618	0.96921	-0.0021036	0.21633	NEUTRAL	271	2368	2368_99	0.030276	0.017694	-100	Outlier	BALANCING	UNDETERMINED
272	2374	2374_70	0.0070014	-2.1518	0.98316	0.0010501	0.21656	NEUTRAL	272	2374	2374_70	0.088222	0.115522	0.495786	--	NEUTRAL	NEUTRAL
273	2380	2380_22	0.0080016	-2.0933	0.98126	-0.0022313	0.21616	NEUTRAL	273	2380	2380_22	0.206673	0.109782	0.516072	--	NEUTRAL	NEUTRAL
274	2387	2387_69	0.017604	-1.7467	0.92758	-0.018586	0.21457	NEUTRAL	274	2387	2387_69	0.332302	0.002465	0.031296	--	NEUTRAL	NEUTRAL
275	2397	2397_119	0.004801	-2.3166	0.98468	2.9799e-05	0.21639	NEUTRAL	275	2397	2397_119	0.540638	0.376188	0.909164	--	NEUTRAL	UNDETERMINED
276	2405	2405_85	0.0086017	-2.0617	0.97958	0.00092057	0.21662	NEUTRAL	276	2405	2405_85	0.038756	0.013246	-100	Outlier	BALANCING	UNDETERMINED
277	2410	2410_68	0.0088018	-2.0516	0.97893	-0.0034531	0.21603	NEUTRAL	277	2410	2410_68	0.061066	0.003118	0.197137	--	NEUTRAL	NEUTRAL
278	2411	2411_57	0.014803	-1.8232	0.94522	-0.015216	0.21491	NEUTRAL	278	2411	2411_57	0.371874	0.010667	0.056517	--	NEUTRAL	NEUTRAL
279	2429	2429_20	0.012603	-1.894	0.95855	0.0036415	0.21707	NEUTRAL	279	2429	2429_20	0.035714	0.072727	-100	Outlier	BALANCING	UNDETERMINED
280	2437	2437_10	0.010402	-1.9783	0.97166	0.0070846	0.21747	NEUTRAL	280	2437	2437_10	0.123427	0.206003	0.770702	--	NEUTRAL	NEUTRAL
281	2443	2443_134	0.0082016	-2.0825	0.98077	-0.0038528	0.21599	NEUTRAL	281	2443	2443_134	0.085078	0.047036	0.313653	--	NEUTRAL	NEUTRAL
282	2444	2444_53	0.010402	-1.9783	0.97166	-0.0078817	0.21554	NEUTRAL	282	2444	2444_53	0.27159	0.034257	0.161094	--	NEUTRAL	NEUTRAL
283	2453	2453_41	0.0082016	-2.0825	0.98077	-0.0013189	0.21626	NEUTRAL	283	2453	2453_41	0.088901	0.024756	0.242596	--	NEUTRAL	NEUTRAL
284	2462	2462_111	0.014203	-1.8414	0.94873	-0.014016	0.21498	NEUTRAL	284	2462	2462_111	0.443619	0.013767	0.065889	--	NEUTRAL	NEUTRAL
285	2475	2475_73	0.0088018	-2.0516	0.97893	0.0014596	0.21668	NEUTRAL	285	2475	2475_73	0.059375	0.08134	1	Outlier	POSITIVE	UNDETERMINED
286	2485	2485_108	0.010002	-1.9955	0.97392	-0.0030768	0.21616	NEUTRAL	286	2485	2485_108	0.032922	-0.005917	-100	Outlier	BALANCING	UNDETERMINED
287	2510	2510_52	0.010602	-1.97	0.97041	-0.0035593	0.21602	NEUTRAL	287	2510	2510_52	0.200962	0.140357	0.608694	--	NEUTRAL	NEUTRAL
288	2513	2513_108	0.0076015	-2.1158	0.98218	-0.0020859	0.21622	NEUTRAL	288	2513	2513_108	0.09182	0.023986	0.239783	--	NEUTRAL	NEUTRAL
289	2522	2522_50	0.010402	-1.9783	0.97166	-0.0026627	0.21618	NEUTRAL	289	2522	2522_50	0.095942	0.039256	0.290619	--	NEUTRAL	NEUTRAL
290	2523	2523_130	0.016003	-1.7888	0.93838	-0.013797	0.21501	NEUTRAL	290	2523	2523_130	0.410514	0.020891	0.073648	--	NEUTRAL	NEUTRAL
291	2531	2531_80	0.0082016	-2.0825	0.98077	-0.00085774	0.21633	NEUTRAL	291	2531	2531_80	0.053571	0.048951	0.864574	--	NEUTRAL	NEUTRAL
292	2538	2538_129	0.0092018	-2.0321	0.97748	0.0053752	0.21717	NEUTRAL	292	2538	2538_129	0.512488	0.417025	0.968142	--	NEUTRAL	UNDETERMINED
293	2546	2546_20	0.0072014	-2.1394	0.98289	0.0011808	0.21656	NEUTRAL	293	2546	2546_20	0.317507	0.181835	0.649944	--	NEUTRAL	NEUTRAL
294	2562	2562_99	0.0092018	-2.0321	0.97748	-0.0044685	0.21592	NEUTRAL	294	2562	2562_99	0.503564	0.08517	0.351328	--	NEUTRAL	NEUTRAL
295	2574	2574_63	0.010402	-1.9783	0.97166	-0.0058088	0.21575	NEUTRAL	295	2574	2574_63	0.342113	0.04169	0.148423	--	NEUTRAL	NEUTRAL
296	2586	2586_30	0.005001	-2.2988	0.98464	0.0009142	0.21652	NEUTRAL	296	2586	2586_30	0.383958	0.298835	0.878608	--	NEUTRAL	NEUTRAL
297	2595	2595_10	0.022404	-1.6398	0.88427	-0.027025	0.21382	NEUTRAL	297	2595	2595_10	0.481034	-0.016834	0.017549	--	NEUTRAL	NEUTRAL
298	2605	2605_40	0.0080016	-2.0933	0.98126	0.0030461	0.21685	NEUTRAL	298	2605	2605_40	0.075833	0.058002	0.668119	--	NEUTRAL	NEUTRAL
299	2609	2609_24	0.0080016	-2.0933	0.98126	0.0034543	0.2169	NEUTRAL	299	2609	2609_24	0.166508	0.147606	0.63262	--	NEUTRAL	NEUTRAL
300	2614	2614_59	0.011602	-1.9304	0.9645	-0.011254	0.21523	NEUTRAL	300	2614	2614_59	0.17806	0.013625	0.084674	--	NEUTRAL	NEUTRAL
301	2617	2617_27	0.010202	-1.9869	0.97273	0.0041264	0.21705	NEUTRAL	301	2617	2617_27	0.031579	0.054054	-100	Outlier	BALANCING	UNDETERMINED
302	2630	2630_135	0.0088018	-2.0516	0.97893	-0.000927	0.21635	NEUTRAL	302	2630	2630_135	0.081695	0.024236	0.2407	--	NEUTRAL	NEUTRAL
303	2632	2632_19	0.016803	-1.7672	0.93243	-0.017411	0.21473	NEUTRAL	303	2632	2632_19	0.140685	-0.001624	0.019706	--	NEUTRAL	NEUTRAL
304	2638	2638_36	0.0086017	-2.0617	0.97958	0.0014184	0.21661	NEUTRAL	304	2638	2638_36	0.085	0.103238	0.462102	--	NEUTRAL	NEUTRAL
305	2639	2639_27	0.0080016	-2.0933	0.98126	-0.0020392	0.21613	NEUTRAL	305	2639	2639_27	0.380482	0.181764	0.649674	--	NEUTRAL	NEUTRAL
306	2664	2664_97	0.010202	-1.9869	0.97273	-0.0060565	0.21569	NEUTRAL	306	2664	2664_97	0.301036	0.053011	0.217254	--	NEUTRAL	NEUTRAL
307	2665	2665_15	0.011802	-1.9229	0.96319	0.0089557	0.21772	NEUTRAL	307	2665	2665_15	0.565152	0.585861	0.996485	Outlier	POSITIVE	UNDETERMINED
308	2669	2669_105	0.0076015	-2.1158	0.98218	0.0012293	0.2166	NEUTRAL	308	2669	2669_105	0.103539	0.088255	0.620709	--	NEUTRAL	NEUTRAL
309	2682	2682_25	0.0086017	-2.0617	0.97958	0.0051082	0.21714	NEUTRAL	309	2682	2682_25	0.404302	0.273324	0.809078	--	NEUTRAL	NEUTRAL
310	2698	2698_51	0.0062012	-2.2048	0.98404	-0.002291	0.21609	NEUTRAL	310	2698	2698_51	0.507965	0.226559	0.743423	--	NEUTRAL	NEUTRAL
311	2701	2701_57	0.0090018	-2.0417	0.97813	2.9141e-06	0.21644	NEUTRAL	311	2701	2701_57	0.110374	0.032621	0.387411	--	NEUTRAL	NEUTRAL
312	2703	2703_78	0.0070014	-2.1518	0.98316	-0.0035282	0.21596	NEUTRAL	312	2703	2703_78	0.44948	0.154104	0.532137	--	NEUTRAL	NEUTRAL
313	2704	2704_7	0.0082016	-2.0825	0.98077	-0.0011044	0.21631	NEUTRAL	313	2704	2704_7	0.107702	0.04475	0.454503	--	NEUTRAL	NEUTRAL
314	2710	2710_58	0.005201	-2.2816	0.98459	-0.0015035	0.21624	NEUTRAL	314	2710	2710_58	0.31613	0.089666	0.354943	--	NEUTRAL	NEUTRAL
315	2712	2712_120	0.0056011	-2.2493	0.98443	0.001968	0.21668	NEUTRAL	315	2712	2712_120	0.558857	0.515835	0.990015	--	NEUTRAL	UNDETERMINED
316	2713	2713_57	0.0072014	-2.1394	0.98289	6.7569e-05	0.2164	NEUTRAL	316	2713	2713_57	0.513794	0.344957	0.922856	--	NEUTRAL	UNDETERMINED
317	2714	2714_105	0.0066013	-2.1775	0.98365	-0.0022334	0.21615	NEUTRAL	317	2714	2714_105	0.111869	0.042995	0.445824	--	NEUTRAL	NEUTRAL
318	2731	2731_115	0.013803	-1.854	0.95099	0.0086839	0.21773	NEUTRAL	318	2731	2731_115	0.145455	0.130113	0.596919	--	NEUTRAL	NEUTRAL
319	2762	2762_13	0.0076015	-2.1158	0.98218	-0.0050901	0.21592	NEUTRAL	319	2762	2762_13	0.041324	-0.004515	0.167526	--	NEUTRAL	NEUTRAL
320	2764	2764_22	0.0090018	-2.0417	0.97813	-0.0020421	0.21619	NEUTRAL	320	2764	2764_22	0.034846	-0.001609	-100	Outlier	BALANCING	UNDETERMINED
321	2770	2770_121	0.013003	-1.8803	0.95627	-0.0099331	0.21533	NEUTRAL	321	2770	2770_121	0.467233	0.063903	0.225488	--	NEUTRAL	NEUTRAL
322	2772	2772_62	0.0066013	-2.1775	0.98365	0.0033178	0.21687	NEUTRAL	322	2772	2772_62	0.474722	0.310184	0.863682	--	NEUTRAL	NEUTRAL
323	2778	2778_75	0.023405	-1.6204	0.87218	0.026349	0.22052	NEUTRAL	323	2778	2778_75	0.542	0.780921	1	Outlier	POSITIVE	UNDETERMINED
324	2781	2781_113	0.010402	-1.9783	0.97166	-0.00030466	0.21655	NEUTRAL	324	2781	2781_113	0.031161	0.016411	-100	Outlier	BALANCING	UNDETERMINED
325	2785	2785_39	0.0094019	-2.0227	0.97664	0.0050636	0.21711	NEUTRAL	325	2785	2785_39	0.211266	0.200869	0.759972	--	NEUTRAL	NEUTRAL
326	2786	2786_77	0.010402	-1.9783	0.97166	-0.0028473	0.21618	NEUTRAL	326	2786	2786_77	0.04263	0.000605	0.220267	--	NEUTRAL	NEUTRAL
327	2788	2788_57	0.0070014	-2.1518	0.98316	0.0010223	0.21655	NEUTRAL	327	2788	2788_57	0.235767	0.135903	0.557037	--	NEUTRAL	NEUTRAL
328	2804	2804_10	0.009802	-2.0044	0.97491	-0.0043023	0.21599	NEUTRAL	328	2804	2804_10	0.165368	0.056723	0.324947	--	NEUTRAL	NEUTRAL
329	2814	2814_57	0.012002	-1.9155	0.96199	0.0087607	0.21769	NEUTRAL	329	2814	2814_57	0.545435	0.482961	0.986258	--	NEUTRAL	UNDETERMINED
330	2867	2867_44	0.013403	-1.8669	0.95367	-0.01211	0.21518	NEUTRAL	330	2867	2867_44	0.134754	0.007655	0.066041	--	NEUTRAL	NEUTRAL
331	2892	2892_90	0.0088018	-2.0516	0.97893	0.0032472	0.21688	NEUTRAL	331	2892	2892_90	0.227564	0.249987	0.837236	--	NEUTRAL	NEUTRAL
332	2904	2904_42	0.0058012	-2.234	0.98431	-0.0018798	0.21614	NEUTRAL	332	2904	2904_42	0.519048	0.217997	0.710217	--	NEUTRAL	NEUTRAL
333	2908	2908_22	0.0064013	-2.1909	0.98385	5.1979e-05	0.21639	NEUTRAL	333	2908	2908_22	0.502332	0.2916	0.870525	--	NEUTRAL	NEUTRAL
334	2936	2936_35	0.0068014	-2.1644	0.98342	-0.0027936	0.21605	NEUTRAL	334	2936	2936_35	0.233809	0.059866	0.300184	--	NEUTRAL	NEUTRAL
335	2940	2940_128	0.009802	-2.0044	0.97491	0.00295	0.21691	NEUTRAL	335	2940	2940_128	0.030769	0.058824	-100	Outlier	BALANCING	UNDETERMINED
336	2947	2947_84	0.0066013	-2.1775	0.98365	0.00073074	0.21649	NEUTRAL	336	2947	2947_84	0.402497	0.112811	0.417986	--	NEUTRAL	NEUTRAL
337	2990	2990_126	0.010002	-1.9955	0.97392	-0.0058913	0.21581	NEUTRAL	337	2990	2990_126	0.037637	0.025401	-100	Outlier	BALANCING	UNDETERMINED
338	2996	2996_138	0.013603	-1.8604	0.95254	-0.0091639	0.21539	NEUTRAL	338	2996	2996_138	0.455223	0.071758	0.254581	--	NEUTRAL	NEUTRAL
339	3017	3017_139	0.014003	-1.8477	0.94975	0.014491	0.21865	NEUTRAL	339	3017	3017_139	0.177083	0.283484	0.890162	--	NEUTRAL	NEUTRAL
340	3019	3019_28	0.0062012	-2.2048	0.98404	0.0019207	0.21667	NEUTRAL	340	3019	3019_28	0.267938	0.161037	0.594376	--	NEUTRAL	NEUTRAL
341	3032	3032_35	0.014003	-1.8477	0.94975	-0.012358	0.21523	NEUTRAL	341	3032	3032_35	0.082532	-0.011984	0	Outlier	BALANCING	UNDETERMINED
342	3054	3054_8	0.0064013	-2.1909	0.98385	-0.001282	0.21621	NEUTRAL	342	3054	3054_8	0.408325	0.078371	0.275697	--	NEUTRAL	NEUTRAL
343	3055	3055_49	0.010002	-1.9955	0.97392	-0.0030083	0.21615	NEUTRAL	343	3055	3055_49	0.025192	0.004341	-100	Outlier	BALANCING	UNDETERMINED
344	3059	3059_113	0.010402	-1.9783	0.97166	-0.0054707	0.21577	NEUTRAL	344	3059	3059_113	0.330274	0.277117	0.843042	--	NEUTRAL	NEUTRAL
345	3089	3089_45	0.018004	-1.7368	0.92405	-0.018856	0.21459	NEUTRAL	345	3089	3089_45	0.246301	0.043234	0.182547	--	NEUTRAL	NEUTRAL
346	3091	3091_121	0.0086017	-2.0617	0.97958	-0.0059031	0.21576	NEUTRAL	346	3091	3091_121	0.487121	0.036434	0.115031	--	NEUTRAL	NEUTRAL
347	3092	3092_97	0.029406	-1.5186	0.77928	0.036463	0.22214	NEUTRAL	347	3092	3092_97	0.540307	0.528792	0.996975	Outlier	POSITIVE	UNDETERMINED
348	3103	3103_109	0.013003	-1.8803	0.95627	0.0087306	0.21778	NEUTRAL	348	3103	3103_109	0.036364	0.069767	-100	Outlier	BALANCING	UNDETERMINED
349	3114	3114_102	0.009802	-2.0044	0.97491	-0.0036254	0.21599	NEUTRAL	349	3114	3114_102	0.50766	0.170604	0.595287	--	NEUTRAL	NEUTRAL
350	3123	3123_9	0.0080016	-2.0933	0.98126	0.0037659	0.21697	NEUTRAL	350	3123	3123_9	0.086429	0.080334	0.402581	--	NEUTRAL	NEUTRAL
351	3130	3130_61	0.0054011	-2.2652	0.98452	0.0017966	0.21666	NEUTRAL	351	3130	3130_61	0.057273	0.045234	0.817782	--	NEUTRAL	NEUTRAL
352	3137	3137_122	0.0090018	-2.0417	0.97813	-0.0068841	0.21566	NEUTRAL	352	3137	3137_122	0.436908	0.065906	0.229808	--	NEUTRAL	NEUTRAL
353	3149	3149_22	0.011602	-1.9304	0.9645	-0.010333	0.21536	NEUTRAL	353	3149	3149_22	0.135136	-0.001666	0.019537	--	NEUTRAL	NEUTRAL
354	3160	3160_39	0.015003	-1.8173	0.94422	-0.01121	0.21525	NEUTRAL	354	3160	3160_39	0.33027	0.027264	0.098043	--	NEUTRAL	NEUTRAL
355	3162	3162_138	0.0072014	-2.1394	0.98289	0.0033323	0.21691	NEUTRAL	355	3162	3162_138	0.085227	0.08114	0.404652	--	NEUTRAL	NEUTRAL
356	3169	3169_131	0.0088018	-2.0516	0.97893	-0.00032354	0.21639	NEUTRAL	356	3169	3169_131	0.194231	0.157372	0.637802	--	NEUTRAL	NEUTRAL
357	3172	3172_133	0.0082016	-2.0825	0.98077	0.0020144	0.21675	NEUTRAL	357	3172	3172_133	0.056111	0.042454	0.779752	--	NEUTRAL	NEUTRAL
358	3176	3176_32	0.012402	-1.9011	0.95967	0.0062964	0.21745	NEUTRAL	358	3176	3176_32	0.027273	0.046512	-100	Outlier	BALANCING	UNDETERMINED
359	3178	3178_61	0.011402	-1.938	0.96572	0.0056829	0.2173	NEUTRAL	359	3178	3178_61	0.037037	0.075472	-100	Outlier	BALANCING	UNDETERMINED
360	3182	3182_44	0.010002	-1.9955	0.97392	-0.001437	0.21638	NEUTRAL	360	3182	3182_44	0.113194	0.097359	0.650307	--	NEUTRAL	NEUTRAL
361	3186	3186_118	0.024005	-1.6091	0.86428	0.02344	0.22	NEUTRAL	361	3186	3186_118	0.317662	0.394953	0.956024	--	NEUTRAL	UNDETERMINED
362	3193	3193_120	0.0060012	-2.2191	0.98419	-0.0018674	0.21616	NEUTRAL	362	3193	3193_120	0.50452	0.252871	0.809334	--	NEUTRAL	NEUTRAL
363	3225	3225_24	0.011602	-1.9304	0.9645	-0.0066461	0.21564	NEUTRAL	363	3225	3225_24	0.506467	0.068768	0.288198	--	NEUTRAL	NEUTRAL
364	3226	3226_139	0.0084017	-2.072	0.98018	-0.0025439	0.21621	NEUTRAL	364	3226	3226_139	0.078467	0.007623	0.23666	--	NEUTRAL	NEUTRAL
365	3236	3236_95	0.012202	-1.9082	0.96086	-0.012334	0.21512	NEUTRAL	365	3236	3236_95	0.391612	0.009458	0.043574	--	NEUTRAL	NEUTRAL
366	3238	3238_30	0.12803	-0.83321	0.44882	0.15142	0.24013	NEUTRAL	366	3238	3238_30	0.56829	0.632851	0.999531	Outlier	POSITIVE	UNDETERMINED
367	3251	3251_90	0.96479	1.4378	0.024005	1.573	0.47106	POSITIVE	367	3251	3251_90	0.578742	0.715874	0.99992	Outlier	POSITIVE	POSITIVE
368	3255	3255_50	0.011202	-1.9458	0.96692	-0.009737	0.21536	NEUTRAL	368	3255	3255_50	0.445843	0.07225	0.256496	--	NEUTRAL	NEUTRAL
369	3272	3272_98	0.0082016	-2.0825	0.98077	-0.0042791	0.21592	NEUTRAL	369	3272	3272_98	0.314076	0.086673	0.342882	--	NEUTRAL	NEUTRAL
370	3278	3278_84	0.0070014	-2.1518	0.98316	-0.00070681	0.21634	NEUTRAL	370	3278	3278_84	0.068272	0.060184	0.686212	--	NEUTRAL	NEUTRAL
371	3279	3279_21	0.0086017	-2.0617	0.97958	0.0045993	0.21706	NEUTRAL	371	3279	3279_21	0.534242	0.621797	0.999999	Outlier	POSITIVE	UNDETERMINED
372	3283	3283_122	0.010402	-1.9783	0.97166	0.001689	0.21668	NEUTRAL	372	3283	3283_122	0.164651	0.08977	0.459104	--	NEUTRAL	NEUTRAL
373	3302	3302_121	0.0094019	-2.0227	0.97664	0.0043019	0.2171	NEUTRAL	373	3302	3302_121	0.035714	0.072727	-100	Outlier	BALANCING	UNDETERMINED
374	3319	3319_20	0.016403	-1.7779	0.93511	-0.015548	0.21486	NEUTRAL	374	3319	3319_20	0.181146	-0.009083	0.009194	--	NEUTRAL	UNDETERMINED
375	3343	3343_105	0.0094019	-2.0227	0.97664	-0.0025773	0.21612	NEUTRAL	375	3343	3343_105	0.149316	0.051658	0.315906	--	NEUTRAL	NEUTRAL
376	3346	3346_37	0.013603	-1.8604	0.95254	-0.014393	0.21508	NEUTRAL	376	3346	3346_37	0.047665	-0.017553	0.068865	--	NEUTRAL	NEUTRAL
377	3350	3350_13	0.011402	-1.938	0.96572	0.0030668	0.21695	NEUTRAL	377	3350	3350_13	0.022222	0.037736	-100	Outlier	BALANCING	UNDETERMINED
378	3354	3354_8	0.010402	-1.9783	0.97166	-0.0040264	0.21593	NEUTRAL	378	3354	3354_8	0.446507	0.220962	0.704716	--	NEUTRAL	NEUTRAL
379	3356	3356_38	0.018804	-1.7175	0.91836	-0.018038	0.21461	NEUTRAL	379	3356	3356_38	0.210474	0.003358	0.033241	--	NEUTRAL	NEUTRAL
380	3366	3366_70	0.010002	-1.9955	0.97392	-0.002103	0.21618	NEUTRAL	380	3366	3366_70	0.155958	0.061318	0.345909	--	NEUTRAL	NEUTRAL
381	3370	3370_98	0.0054011	-2.2652	0.98452	0.00021621	0.21641	NEUTRAL	381	3370	3370_98	0.221181	0.149803	0.63083	--	NEUTRAL	NEUTRAL
382	3376	3376_34	0.0060012	-2.2191	0.98419	0.001247	0.21656	NEUTRAL	382	3376	3376_34	0.530269	0.442144	0.976396	--	NEUTRAL	UNDETERMINED
383	3377	3377_63	0.012402	-1.9011	0.95967	0.0037473	0.21701	NEUTRAL	383	3377	3377_63	0.081729	0.09425	0.438456	--	NEUTRAL	NEUTRAL
384	3382	3382_16	0.011802	-1.9229	0.96319	-0.0077249	0.21555	NEUTRAL	384	3382	3382_16	0.24895	0.155933	0.617006	--	NEUTRAL	NEUTRAL
385	3384	3384_12	0.024005	-1.6091	0.86428	-0.029812	0.21359	NEUTRAL	385	3384	3384_12	0.501773	-0.032196	0.006602	--	NEUTRAL	UNDETERMINED
386	3387	3387_141	0.010802	-1.9618	0.96921	-0.00098006	0.21643	NEUTRAL	386	3387	3387_141	0.071546	0.018464	0.335403	--	NEUTRAL	NEUTRAL
387	3394	3394_8	0.0080016	-2.0933	0.98126	-0.0057854	0.21575	NEUTRAL	387	3394	3394_8	0.498242	0.043294	0.171932	--	NEUTRAL	NEUTRAL
388	3424	3424_68	0.0076015	-2.1158	0.98218	-0.0020742	0.21624	NEUTRAL	388	3424	3424_68	0.055519	0.013464	0.378402	--	NEUTRAL	NEUTRAL
389	3443	3443_138	0.013603	-1.8604	0.95254	0.00070403	0.21669	NEUTRAL	389	3443	3443_138	0.022222	0.037736	-100	Outlier	BALANCING	UNDETERMINED
390	3444	3444_79	0.0088018	-2.0516	0.97893	0.0053579	0.21719	NEUTRAL	390	3444	3444_79	0.377273	0.436986	0.969988	--	NEUTRAL	UNDETERMINED
391	3447	3447_54	0.0058012	-2.234	0.98431	9.5617e-05	0.21639	NEUTRAL	391	3447	3447_54	0.506633	0.157595	0.581698	--	NEUTRAL	NEUTRAL
392	3465	3465_70	0.012603	-1.894	0.95855	0.0085649	0.21774	NEUTRAL	392	3465	3465_70	0.044444	0.085714	1	Outlier	POSITIVE	UNDETERMINED
393	3472	3472_113	0.010202	-1.9869	0.97273	-0.0027486	0.21611	NEUTRAL	393	3472	3472_113	0.059299	0.039697	0.740243	--	NEUTRAL	NEUTRAL
394	3497	3497_84	0.0078016	-2.1044	0.98172	-0.0038973	0.216	NEUTRAL	394	3497	3497_84	0.085225	0.016385	0.209942	--	NEUTRAL	NEUTRAL
395	3503	3503_114	0.012202	-1.9082	0.96086	0.010096	0.21794	NEUTRAL	395	3503	3503_114	0.086957	0.2	1	Outlier	POSITIVE	UNDETERMINED
396	3507	3507_108	0.013003	-1.8803	0.95627	-0.010984	0.21525	NEUTRAL	396	3507	3507_108	0.377684	0.028276	0.115505	--	NEUTRAL	NEUTRAL
397	3526	3526_71	0.0092018	-2.0321	0.97748	0.0011887	0.21671	NEUTRAL	397	3526	3526_71	0.210256	0.187583	0.730857	--	NEUTRAL	NEUTRAL
398	3527	3527_109	0.011602	-1.9304	0.9645	0.006809	0.21739	NEUTRAL	398	3527	3527_109	0.523526	0.438605	0.979431	--	NEUTRAL	UNDETERMINED
399	3528	3528_53	0.010202	-1.9869	0.97273	0.00085358	0.21663	NEUTRAL	399	3528	3528_53	0.035714	0.072727	-100	Outlier	BALANCING	UNDETERMINED
400	3538	3538_19	0.0094019	-2.0227	0.97664	-0.00083325	0.21646	NEUTRAL	400	3538	3538_19	0.029904	0.011027	-100	Outlier	BALANCING	UNDETERMINED
401	3541	3541_32	0.011002	-1.9537	0.96797	-0.002813	0.21616	NEUTRAL	401	3541	3541_32	0.083618	0.138671	0.577276	--	NEUTRAL	NEUTRAL
402	3542	3542_5	0.0082016	-2.0825	0.98077	-0.00017035	0.21642	NEUTRAL	402	3542	3542_5	0.272493	0.257428	0.818015	--	NEUTRAL	NEUTRAL
403	3552	3552_10	0.0074015	-2.1275	0.98257	-0.00036143	0.21634	NEUTRAL	403	3552	3552_10	0.497827	0.202969	0.676006	--	NEUTRAL	NEUTRAL
404	3554	3554_24	0.010002	-1.9955	0.97392	0.0040937	0.21699	NEUTRAL	404	3554	3554_24	0.307792	0.182626	0.652085	--	NEUTRAL	NEUTRAL
405	3558	3558_135	0.010002	-1.9955	0.97392	0.0073613	0.2175	NEUTRAL	405	3558	3558_135	0.33273	0.269326	0.831634	--	NEUTRAL	NEUTRAL
406	3579	3579_106	0.0068014	-2.1644	0.98342	0.0026933	0.21676	NEUTRAL	406	3579	3579_106	0.372849	0.239224	0.761356	--	NEUTRAL	NEUTRAL
407	3583	3583_135	0.011802	-1.9229	0.96319	-0.005396	0.21588	NEUTRAL	407	3583	3583_135	0.063978	0.004172	0.20624	--	NEUTRAL	NEUTRAL
408	3584	3584_132	0.0090018	-2.0417	0.97813	0.0044685	0.21707	NEUTRAL	408	3584	3584_132	0.312821	0.330462	0.911299	--	NEUTRAL	UNDETERMINED
409	3615	3615_57	0.017403	-1.7517	0.92927	-0.017366	0.21463	NEUTRAL	409	3615	3615_57	0.462748	0.010574	0.061258	--	NEUTRAL	NEUTRAL
410	3616	3616_8	0.0082016	-2.0825	0.98077	-0.0041025	0.21592	NEUTRAL	410	3616	3616_8	0.42786	0.114854	0.428451	--	NEUTRAL	NEUTRAL
411	3634	3634_116	0.0068014	-2.1644	0.98342	0.0022735	0.21671	NEUTRAL	411	3634	3634_116	0.139959	0.095237	0.491532	--	NEUTRAL	NEUTRAL
412	3640	3640_140	0.0064013	-2.1909	0.98385	-0.00020114	0.21641	NEUTRAL	412	3640	3640_140	0.530031	0.275576	0.733994	--	NEUTRAL	NEUTRAL
413	3646	3646_39	0.011202	-1.9458	0.96692	-0.0077178	0.21566	NEUTRAL	413	3646	3646_39	0.08125	0.027871	0.253652	--	NEUTRAL	NEUTRAL
414	3659	3659_61	0.0070014	-2.1518	0.98316	0.0011805	0.21659	NEUTRAL	414	3659	3659_61	0.021429	0.036364	-100	Outlier	BALANCING	UNDETERMINED
415	3663	3663_10	0.0072014	-2.1394	0.98289	-0.0016588	0.21616	NEUTRAL	415	3663	3663_10	0.516877	0.28963	0.878668	--	NEUTRAL	NEUTRAL
416	3674	3674_129	0.0066013	-2.1775	0.98365	0.0015578	0.21662	NEUTRAL	416	3674	3674_129	0.208613	0.149936	0.635765	--	NEUTRAL	NEUTRAL
417	3687	3687_64	0.045409	-1.3227	0.65285	0.058005	0.22556	NEUTRAL	417	3687	3687_64	0.569524	0.628404	0.999487	Outlier	POSITIVE	UNDETERMINED
418	3716	3716_29	0.0096019	-2.0135	0.97579	-0.0018164	0.21622	NEUTRAL	418	3716	3716_29	0.0636	0.02511	0.395508	--	NEUTRAL	NEUTRAL
419	3717	3717_23	0.012603	-1.894	0.95855	-0.0044639	0.21603	NEUTRAL	419	3717	3717_23	0.077564	0.02281	0.374908	--	NEUTRAL	NEUTRAL
420	3739	3739_122	0.019004	-1.7128	0.91667	-0.022388	0.21419	NEUTRAL	420	3739	3739_122	0.45957	0.050457	0.176318	--	NEUTRAL	NEUTRAL
421	3765	3765_28	0.0094019	-2.0227	0.97664	-0.0025139	0.21615	NEUTRAL	421	3765	3765_28	0.064172	0.017996	0.33112	--	NEUTRAL	NEUTRAL
422	3776	3776_15	0.0078016	-2.1044	0.98172	-0.0025777	0.2161	NEUTRAL	422	3776	3776_15	0.258627	0.09851	0.397726	--	NEUTRAL	NEUTRAL
423	3781	3781_75	0.015603	-1.8	0.94069	0.011127	0.21808	NEUTRAL	423	3781	3781_75	0.31983	0.310912	0.891515	--	NEUTRAL	NEUTRAL
424	3797	3797_69	0.0096019	-2.0135	0.97579	-0.0027412	0.21616	NEUTRAL	424	3797	3797_69	0.195421	0.154905	0.631348	--	NEUTRAL	NEUTRAL
425	3799	3799_40	0.0070014	-2.1518	0.98316	0.00087186	0.21653	NEUTRAL	425	3799	3799_40	0.051461	0.066246	0.98993	--	NEUTRAL	UNDETERMINED
426	3810	3810_57	0.012402	-1.9011	0.95967	0.0075058	0.21751	NEUTRAL	426	3810	3810_57	0.533003	0.484862	0.99214	--	NEUTRAL	UNDETERMINED
427	3830	3830_125	0.0088018	-2.0516	0.97893	-0.0026858	0.2161	NEUTRAL	427	3830	3830_125	0.403555	0.091538	0.325813	--	NEUTRAL	NEUTRAL
428	3836	3836_38	0.0070014	-2.1518	0.98316	0.0010258	0.21654	NEUTRAL	428	3836	3836_38	0.22619	0.105156	0.49453	--	NEUTRAL	NEUTRAL
429	3840	3840_29	0.012803	-1.8871	0.95726	-0.011982	0.21519	NEUTRAL	429	3840	3840_29	0.420715	0.099654	0.370224	--	NEUTRAL	NEUTRAL
430	3841	3841_87	0.010802	-1.9618	0.96921	-0.0022594	0.21627	NEUTRAL	430	3841	3841_87	0.146154	0.159298	0.677847	--	NEUTRAL	NEUTRAL
431	3842	3842_98	0.018204	-1.7319	0.92272	0.016075	0.21884	NEUTRAL	431	3842	3842_98	0.40625	0.345801	0.906343	--	NEUTRAL	UNDETERMINED
432	3855	3855_37	0.0078016	-2.1044	0.98172	-0.002713	0.21609	NEUTRAL	432	3855	3855_37	0.06669	0.035146	0.480898	--	NEUTRAL	NEUTRAL
433	3857	3857_12	0.022805	-1.632	0.87958	-0.024961	0.21392	NEUTRAL	433	3857	3857_12	0.303633	-0.018686	0.000805	Outlier	BALANCING	UNDETERMINED
434	3858	3858_73	0.0096019	-2.0135	0.97579	-0.004597	0.21585	NEUTRAL	434	3858	3858_73	0.411452	0.182017	0.604954	--	NEUTRAL	NEUTRAL
435	3868	3868_21	0.013403	-1.8669	0.95367	-0.010159	0.21535	NEUTRAL	435	3868	3868_21	0.171481	0.012301	0.078792	--	NEUTRAL	NEUTRAL
436	3876	3876_17	0.012202	-1.9082	0.96086	-0.009765	0.21541	NEUTRAL	436	3876	3876_17	0.160212	0.003997	0.057716	--	NEUTRAL	NEUTRAL
437	3884	3884_135	0.025205	-1.5874	0.85083	-0.028855	0.2136	NEUTRAL	437	3884	3884_135	0.284126	-0.017711	0.005627	--	NEUTRAL	UNDETERMINED
438	3896	3896_81	0.010602	-1.97	0.97041	-0.0084753	0.21551	NEUTRAL	438	3896	3896_81	0.345086	0.041709	0.1485	--	NEUTRAL	NEUTRAL
439	3898	3898_75	0.018404	-1.727	0.92106	0.014188	0.21853	NEUTRAL	439	3898	3898_75	0.494176	0.364976	0.942142	--	NEUTRAL	UNDETERMINED
440	3919	3919_77	0.0078016	-2.1044	0.98172	-0.0011905	0.21626	NEUTRAL	440	3919	3919_77	0.419433	0.123936	0.460326	--	NEUTRAL	NEUTRAL
441	3925	3925_115	0.011802	-1.9229	0.96319	-0.010144	0.21535	NEUTRAL	441	3925	3925_115	0.230011	0.002733	0.013575	--	NEUTRAL	NEUTRAL
442	3927	3927_30	0.0066013	-2.1775	0.98365	0.00064603	0.2165	NEUTRAL	442	3927	3927_30	0.399047	0.489456	0.980408	--	NEUTRAL	UNDETERMINED
443	3936	3936_131	0.0064013	-2.1909	0.98385	0.00047071	0.21643	NEUTRAL	443	3936	3936_131	0.452522	0.108116	0.391256	--	NEUTRAL	NEUTRAL
444	3951	3951_14	0.0060012	-2.2191	0.98419	-0.0010643	0.21624	NEUTRAL	444	3951	3951_14	0.521673	0.220172	0.716944	--	NEUTRAL	NEUTRAL
445	3952	3952_8	0.015003	-1.8173	0.94422	-0.013013	0.21506	NEUTRAL	445	3952	3952_8	0.471497	0.005278	0.04085	--	NEUTRAL	NEUTRAL
446	3965	3965_32	0.0092018	-2.0321	0.97748	-0.0045546	0.2159	NEUTRAL	446	3965	3965_32	0.222045	0.095183	0.459389	--	NEUTRAL	NEUTRAL
447	3975	3975_23	0.026805	-1.56	0.825	-0.027881	0.21371	NEUTRAL	447	3975	3975_23	0.263536	-0.017763	0.016138	--	NEUTRAL	NEUTRAL
448	3979	3979_96	0.011402	-1.938	0.96572	0.0011549	0.21675	NEUTRAL	448	3979	3979_96	0.028571	0.04878	-100	Outlier	BALANCING	UNDETERMINED
449	3995	3995_73	0.025205	-1.5874	0.85083	-0.029543	0.21361	NEUTRAL	449	3995	3995_73	0.452119	-0.016125	0.007977	--	NEUTRAL	UNDETERMINED
450	4020	4020_137	0.014603	-1.8292	0.94639	-0.012864	0.21515	NEUTRAL	450	4020	4020_137	0.459245	0.089082	0.322701	--	NEUTRAL	NEUTRAL
451	4044	4044_82	0.0090018	-2.0417	0.97813	-0.0018351	0.2162	NEUTRAL	451	4044	4044_82	0.13243	0.045255	0.299976	--	NEUTRAL	NEUTRAL
452	4065	4065_9	0.0056011	-2.2493	0.98443	0.0010991	0.21659	NEUTRAL	452	4065	4065_9	0.165472	0.100333	0.493872	--	NEUTRAL	NEUTRAL
453	4067	4067_64	0.0084017	-2.072	0.98018	0.0036078	0.2169	NEUTRAL	453	4067	4067_64	0.360526	0.247905	0.778519	--	NEUTRAL	NEUTRAL
454	4073	4073_19	0.0066013	-2.1775	0.98365	0.00035161	0.21647	NEUTRAL	454	4073	4073_19	0.36142	0.339372	0.903896	--	NEUTRAL	UNDETERMINED
455	4081	4081_9	0.010602	-1.97	0.97041	0.0074748	0.21751	NEUTRAL	455	4081	4081_9	0.488981	0.391346	0.962155	--	NEUTRAL	UNDETERMINED
456	4091	4091_15	0.0060012	-2.2191	0.98419	-0.0004909	0.21635	NEUTRAL	456	4091	4091_15	0.308948	0.181177	0.648158	--	NEUTRAL	NEUTRAL
457	4092	4092_130	0.0076015	-2.1158	0.98218	-0.0029528	0.21605	NEUTRAL	457	4092	4092_130	0.448468	0.045378	0.1542	--	NEUTRAL	NEUTRAL
458	4104	4104_59	0.013603	-1.8604	0.95254	0.0099316	0.21796	NEUTRAL	458	4104	4104_59	0.052632	0.108108	1	Outlier	POSITIVE	UNDETERMINED
459	4109	4109_134	0.010602	-1.97	0.97041	0.00035014	0.21659	NEUTRAL	459	4109	4109_134	0.061538	0.12	0.993677	--	NEUTRAL	UNDETERMINED
460	4113	4113_61	0.0076015	-2.1158	0.98218	-0.0012992	0.2163	NEUTRAL	460	4113	4113_61	0.080744	0.018925	0.220382	--	NEUTRAL	NEUTRAL
461	4120	4120_114	0.016203	-1.7833	0.93672	0.015368	0.21875	NEUTRAL	461	4120	4120_114	0.117727	0.225465	0.818758	--	NEUTRAL	NEUTRAL
462	4137	4137_98	0.0096019	-2.0135	0.97579	0.0042034	0.21704	NEUTRAL	462	4137	4137_98	0.321534	0.239984	0.785475	--	NEUTRAL	NEUTRAL
463	4146	4146_8	0.0040008	-2.3961	0.98475	-5.5194e-05	0.21636	NEUTRAL	463	4146	4146_8	0.444263	0.214931	0.702628	--	NEUTRAL	NEUTRAL
464	4157	4157_133	0.0066013	-2.1775	0.98365	0.0026996	0.21679	NEUTRAL	464	4157	4157_133	0.083182	0.0605	0.350874	--	NEUTRAL	NEUTRAL
465	4158	4158_88	0.014203	-1.8414	0.94873	0.011724	0.21818	NEUTRAL	465	4158	4158_88	0.48756	0.651666	0.998773	Outlier	POSITIVE	UNDETERMINED
466	4165	4165_134	0.019004	-1.7128	0.91667	0.016885	0.21896	NEUTRAL	466	4165	4165_134	0.577279	0.699804	0.999885	Outlier	POSITIVE	UNDETERMINED
467	4210	4210_131	0.0060012	-2.2191	0.98419	-0.00051419	0.2163	NEUTRAL	467	4210	4210_131	0.502007	0.280225	0.854386	--	NEUTRAL	NEUTRAL
468	4236	4236_36	0.0086017	-2.0617	0.97958	-0.0056468	0.2158	NEUTRAL	468	4236	4236_36	0.493897	0.055005	0.214922	--	NEUTRAL	NEUTRAL
469	4241	4241_128	0.019404	-1.7036	0.91302	0.020794	0.21964	NEUTRAL	469	4241	4241_128	0.1875	0.180441	0.694669	--	NEUTRAL	NEUTRAL
470	4248	4248_44	0.0076015	-2.1158	0.98218	-0.00048939	0.21634	NEUTRAL	470	4248	4248_44	0.383276	0.23352	0.774726	--	NEUTRAL	NEUTRAL
471	4265	4265_47	0.017403	-1.7517	0.92927	-0.01427	0.21496	NEUTRAL	471	4265	4265_47	0.41803	0.026972	0.074831	--	NEUTRAL	NEUTRAL
472	4269	4269_57	0.010002	-1.9955	0.97392	-0.001149	0.21631	NEUTRAL	472	4269	4269_57	0.1403	0.053847	0.326628	--	NEUTRAL	NEUTRAL
473	4271	4271_98	0.015603	-1.8	0.94069	-0.011417	0.21519	NEUTRAL	473	4271	4271_98	0.339572	0.067638	0.260439	--	NEUTRAL	NEUTRAL
474	4275	4275_132	0.020004	-1.6901	0.90793	0.021792	0.21982	NEUTRAL	474	4275	4275_132	0.47	0.690929	0.999901	Outlier	POSITIVE	UNDETERMINED
475	4278	4278_76	0.020204	-1.6857	0.90675	-0.019892	0.21441	NEUTRAL	475	4278	4278_76	0.355318	0.003978	0.027469	--	NEUTRAL	NEUTRAL
476	4286	4286_29	0.0058012	-2.234	0.98431	0.0008934	0.21649	NEUTRAL	476	4286	4286_29	0.542217	0.39481	0.928912	--	NEUTRAL	UNDETERMINED
477	4290	4290_118	0.014003	-1.8477	0.94975	0.012989	0.2184	NEUTRAL	477	4290	4290_118	0.463462	0.620309	0.997782	Outlier	POSITIVE	UNDETERMINED
478	4295	4295_140	0.019404	-1.7036	0.91302	-0.023644	0.21415	NEUTRAL	478	4295	4295_140	0.10466	-0.027779	0	Outlier	BALANCING	UNDETERMINED
479	4299	4299_136	0.0076015	-2.1158	0.98218	0.002526	0.21674	NEUTRAL	479	4299	4299_136	0.27332	0.157998	0.607584	--	NEUTRAL	NEUTRAL
480	4305	4305_50	0.0070014	-2.1518	0.98316	0.0034605	0.21694	NEUTRAL	480	4305	4305_50	0.028571	0.054545	-100	Outlier	BALANCING	UNDETERMINED
481	4306	4306_11	0.0080016	-2.0933	0.98126	0.0028575	0.21679	NEUTRAL	481	4306	4306_11	0.497159	0.343004	0.922158	--	NEUTRAL	UNDETERMINED
482	4319	4319_81	0.0054011	-2.2652	0.98452	0.00080767	0.21649	NEUTRAL	482	4319	4319_81	0.258766	0.124003	0.484702	--	NEUTRAL	NEUTRAL
483	4321	4321_82	0.010002	-1.9955	0.97392	-0.0054261	0.21574	NEUTRAL	483	4321	4321_82	0.314559	0.040068	0.15063	--	NEUTRAL	NEUTRAL
484	4328	4328_37	0.0056011	-2.2493	0.98443	-0.0013643	0.21626	NEUTRAL	484	4328	4328_37	0.099894	0.074148	0.472864	--	NEUTRAL	NEUTRAL
485	4339	4339_54	0.0064013	-2.1909	0.98385	0.00025774	0.21642	NEUTRAL	485	4339	4339_54	0.3025	0.162223	0.59876	--	NEUTRAL	NEUTRAL
486	4357	4357_12	0.0058012	-2.234	0.98431	0.0023297	0.21673	NEUTRAL	486	4357	4357_12	0.219834	0.169348	0.68219	--	NEUTRAL	NEUTRAL
487	4363	4363_83	0.0078016	-2.1044	0.98172	-0.0024641	0.21617	NEUTRAL	487	4363	4363_83	0.119107	0.056905	0.349994	--	NEUTRAL	NEUTRAL
488	4373	4373_47	0.011802	-1.9229	0.96319	-0.001283	0.21631	NEUTRAL	488	4373	4373_47	0.063398	0.046441	0.571465	--	NEUTRAL	NEUTRAL
489	4376	4376_24	0.010002	-1.9955	0.97392	0.00029881	0.21656	NEUTRAL	489	4376	4376_24	0.180769	0.270922	0.874008	--	NEUTRAL	NEUTRAL
490	4388	4388_35	0.0084017	-2.072	0.98018	0.0018223	0.21672	NEUTRAL	490	4388	4388_35	0.075579	0.078758	0.828701	--	NEUTRAL	NEUTRAL
491	4399	4399_45	0.0034007	-2.467	0.98476	0.00033539	0.2164	NEUTRAL	491	4399	4399_45	0.539012	0.382957	0.916678	--	NEUTRAL	UNDETERMINED
492	4417	4417_20	0.010002	-1.9955	0.97392	-0.00082293	0.21639	NEUTRAL	492	4417	4417_20	0.085618	0.055076	0.336193	--	NEUTRAL	NEUTRAL
493	4430	4430_32	0.0086017	-2.0617	0.97958	-0.0014831	0.2163	NEUTRAL	493	4430	4430_32	0.049923	0.005271	0.274213	--	NEUTRAL	NEUTRAL
494	4434	4434_94	0.035807	-1.4302	0.70955	0.038047	0.22231	NEUTRAL	494	4434	4434_94	0.337316	0.345083	0.916757	--	NEUTRAL	UNDETERMINED
495	4462	4462_118	0.012603	-1.894	0.95855	-0.0098459	0.21542	NEUTRAL	495	4462	4462_118	0.098172	0.027066	0.161225	--	NEUTRAL	NEUTRAL
496	4467	4467_94	0.0088018	-2.0516	0.97893	6.6512e-05	0.21644	NEUTRAL	496	4467	4467_94	0.217788	0.104547	0.499586	--	NEUTRAL	NEUTRAL
497	4486	4486_40	0.0072014	-2.1394	0.98289	-0.0012884	0.21625	NEUTRAL	497	4486	4486_40	0.528403	0.249689	0.739014	--	NEUTRAL	NEUTRAL
498	4499	4499_96	0.0084017	-2.072	0.98018	0.00054624	0.21652	NEUTRAL	498	4499	4499_96	0.109205	0.093006	0.636327	--	NEUTRAL	NEUTRAL
499	4516	4516_113	0.0060012	-2.2191	0.98419	-0.0018704	0.21618	NEUTRAL	499	4516	4516_113	0.500691	0.135924	0.519085	--	NEUTRAL	NEUTRAL
500	4518	4518_66	0.021604	-1.656	0.89267	-0.02746	0.21381	NEUTRAL	500	4518	4518_66	0.275516	-0.007673	0.019181	--	NEUTRAL	NEUTRAL
501	4524	4524_43	0.0096019	-2.0135	0.97579	-0.0038929	0.21593	NEUTRAL	501	4524	4524_43	0.451643	0.238726	0.743396	--	NEUTRAL	NEUTRAL
502	4531	4531_9	0.0070014	-2.1518	0.98316	-0.0028803	0.21605	NEUTRAL	502	4531	4531_9	0.440906	0.200702	0.666605	--	NEUTRAL	NEUTRAL
503	4534	4534_88	0.010602	-1.97	0.97041	0.0081991	0.21767	NEUTRAL	503	4534	4534_88	0.072841	0.110982	0.978945	--	NEUTRAL	UNDETERMINED
504	4537	4537_134	0.013603	-1.8604	0.95254	-0.012399	0.21515	NEUTRAL	504	4537	4537_134	0.356036	0.111666	0.432864	--	NEUTRAL	NEUTRAL
505	4553	4553_32	0.009802	-2.0044	0.97491	-0.0017082	0.21635	NEUTRAL	505	4553	4553_32	0.046933	0.016595	0.419682	--	NEUTRAL	NEUTRAL
506	4561	4561_35	0.0072014	-2.1394	0.98289	0.00064063	0.21648	NEUTRAL	506	4561	4561_35	0.538808	0.339351	0.861378	--	NEUTRAL	NEUTRAL
507	4567	4567_96	0.0078016	-2.1044	0.98172	0.001828	0.2167	NEUTRAL	507	4567	4567_96	0.228239	0.143732	0.613733	--	NEUTRAL	NEUTRAL
508	4587	4587_62	0.009802	-2.0044	0.97491	0.0026063	0.21692	NEUTRAL	508	4587	4587_62	0.022222	0.037736	-100	Outlier	BALANCING	UNDETERMINED
509	4588	4588_106	0.0058012	-2.234	0.98431	-0.0015955	0.21618	NEUTRAL	509	4588	4588_106	0.533056	0.285884	0.758424	--	NEUTRAL	NEUTRAL
510	4589	4589_10	0.0092018	-2.0321	0.97748	0.0017282	0.21669	NEUTRAL	510	4589	4589_10	0.221154	0.2043	0.760001	--	NEUTRAL	NEUTRAL
511	4592	4592_38	0.010802	-1.9618	0.96921	-0.0018649	0.21624	NEUTRAL	511	4592	4592_38	0.048391	-0.000905	0.203957	--	NEUTRAL	NEUTRAL
512	4593	4593_134	0.012402	-1.9011	0.95967	-0.0089955	0.21544	NEUTRAL	512	4593	4593_134	0.402984	0.09074	0.335696	--	NEUTRAL	NEUTRAL
513	4599	4599_56	0.0078016	-2.1044	0.98172	0.0039857	0.217	NEUTRAL	513	4599	4599_56	0.149229	0.123492	0.577508	--	NEUTRAL	NEUTRAL
514	4610	4610_38	0.013603	-1.8604	0.95254	-0.013642	0.21502	NEUTRAL	514	4610	4610_38	0.252456	0.020616	0.082239	--	NEUTRAL	NEUTRAL
515	4614	4614_30	0.0066013	-2.1775	0.98365	-0.0004327	0.21634	NEUTRAL	515	4614	4614_30	0.362461	0.139635	0.499939	--	NEUTRAL	NEUTRAL
516	4620	4620_140	0.011802	-1.9229	0.96319	-0.008174	0.21551	NEUTRAL	516	4620	4620_140	0.289057	0.050123	0.231722	--	NEUTRAL	NEUTRAL
517	4625	4625_33	0.025205	-1.5874	0.85083	0.025326	0.22032	NEUTRAL	517	4625	4625_33	0.455062	0.429135	0.96117	--	NEUTRAL	UNDETERMINED
518	4636	4636_51	0.0082016	-2.0825	0.98077	0.0022153	0.21676	NEUTRAL	518	4636	4636_51	0.042857	0.090909	1	Outlier	POSITIVE	UNDETERMINED
519	4646	4646_76	0.013803	-1.854	0.95099	-0.011648	0.21518	NEUTRAL	519	4646	4646_76	0.430369	0.010797	0.032874	--	NEUTRAL	NEUTRAL
520	4651	4651_32	0.010402	-1.9783	0.97166	-0.0027479	0.21616	NEUTRAL	520	4651	4651_32	0.052887	0.031258	0.615645	--	NEUTRAL	NEUTRAL
521	4653	4653_82	0.0080016	-2.0933	0.98126	0.00097999	0.21662	NEUTRAL	521	4653	4653_82	0.057292	0.025683	0.537275	--	NEUTRAL	NEUTRAL
522	4660	4660_14	0.012202	-1.9082	0.96086	-0.011883	0.21519	NEUTRAL	522	4660	4660_14	0.429707	0.024207	0.066456	--	NEUTRAL	NEUTRAL
523	4689	4689_29	0.0062012	-2.2048	0.98404	0.0018197	0.21664	NEUTRAL	523	4689	4689_29	0.182995	0.095368	0.458624	--	NEUTRAL	NEUTRAL
524	4691	4691_115	0.0078016	-2.1044	0.98172	0.0011876	0.21657	NEUTRAL	524	4691	4691_115	0.186875	0.085802	0.421342	--	NEUTRAL	NEUTRAL
525	4696	4696_60	0.0088018	-2.0516	0.97893	-0.0037325	0.21595	NEUTRAL	525	4696	4696_60	0.492822	0.120623	0.449108	--	NEUTRAL	NEUTRAL
526	4700	4700_137	0.0062012	-2.2048	0.98404	0.00081437	0.21651	NEUTRAL	526	4700	4700_137	0.226894	0.122921	0.551372	--	NEUTRAL	NEUTRAL
527	4702	4702_44	0.009802	-2.0044	0.97491	0.0061539	0.21732	NEUTRAL	527	4702	4702_44	0.035714	0.072727	-100	Outlier	BALANCING	UNDETERMINED
528	4705	4705_73	0.0070014	-2.1518	0.98316	0.0033812	0.21686	NEUTRAL	528	4705	4705_73	0.46645	0.379492	0.950579	--	NEUTRAL	UNDETERMINED
529	4706	4706_111	0.010002	-1.9955	0.97392	-0.005612	0.21575	NEUTRAL	529	4706	4706_111	0.329977	0.073299	0.28478	--	NEUTRAL	NEUTRAL
530	4707	4707_32	0.0088018	-2.0516	0.97893	-0.0012668	0.21637	NEUTRAL	530	4707	4707_32	0.120455	0.112309	0.526983	--	NEUTRAL	NEUTRAL
531	4713	4713_95	0.0062012	-2.2048	0.98404	-0.0013845	0.21621	NEUTRAL	531	4713	4713_95	0.472931	0.260059	0.782421	--	NEUTRAL	NEUTRAL
532	4718	4718_91	0.0082016	-2.0825	0.98077	0.0040971	0.217	NEUTRAL	532	4718	4718_91	0.436519	0.556544	0.992204	--	NEUTRAL	UNDETERMINED
533	4721	4721_84	0.010602	-1.97	0.97041	-0.0060921	0.21575	NEUTRAL	533	4721	4721_84	0.426762	0.060519	0.203441	--	NEUTRAL	NEUTRAL
534	4727	4727_121	0.025605	-1.5804	0.84308	-0.034211	0.21326	NEUTRAL	534	4727	4727_121	0.127533	-0.031729	0	Outlier	BALANCING	UNDETERMINED
535	4729	4729_73	0.010402	-1.9783	0.97166	0.0070422	0.21751	NEUTRAL	535	4729	4729_73	0.045455	0.093023	1	Outlier	POSITIVE	UNDETERMINED
536	4730	4730_17	0.0094019	-2.0227	0.97664	-0.0035363	0.21606	NEUTRAL	536	4730	4730_17	0.075553	0.009607	0.254486	--	NEUTRAL	NEUTRAL
537	4738	4738_24	0.0054011	-2.2652	0.98452	0.0030522	0.21681	NEUTRAL	537	4738	4738_24	0.536221	0.593852	0.999973	Outlier	POSITIVE	UNDETERMINED
538	4743	4743_31	0.0092018	-2.0321	0.97748	-0.0063899	0.21579	NEUTRAL	538	4743	4743_31	0.100567	-0.00486	0	Outlier	BALANCING	UNDETERMINED
539	4750	4750_103	0.024005	-1.6091	0.86428	-0.026609	0.21384	NEUTRAL	539	4750	4750_103	0.449908	0.011405	0.050403	--	NEUTRAL	NEUTRAL
540	4756	4756_105	0.0092018	-2.0321	0.97748	0.0052067	0.21717	NEUTRAL	540	4756	4756_105	0.104326	0.158676	0.819842	--	NEUTRAL	NEUTRAL
541	4759	4759_46	0.44849	-0.089801	0.22429	0.66191	0.32246	NEUTRAL	541	4759	4759_46	0.536261	0.591609	0.999967	Outlier	POSITIVE	UNDETERMINED
542	4767	4767_141	0.022805	-1.632	0.87958	-0.024619	0.21403	NEUTRAL	542	4767	4767_141	0.350722	0.022895	0.078288	--	NEUTRAL	NEUTRAL
543	4777	4777_25	0.0090018	-2.0417	0.97813	-0.0012253	0.21628	NEUTRAL	543	4777	4777_25	0.097013	0.034736	0.21621	--	NEUTRAL	NEUTRAL
544	4779	4779_86	0.0084017	-2.072	0.98018	0.00020051	0.21649	NEUTRAL	544	4779	4779_86	0.170455	0.075699	0.382765	--	NEUTRAL	NEUTRAL
545	4785	4785_24	0.0084017	-2.072	0.98018	0.0013459	0.21664	NEUTRAL	545	4785	4785_24	0.0725	0.075883	0.808549	--	NEUTRAL	NEUTRAL
546	4787	4787_84	0.0094019	-2.0227	0.97664	0.00037789	0.21657	NEUTRAL	546	4787	4787_84	0.032456	0.016828	-100	Outlier	BALANCING	UNDETERMINED
547	4808	4808_137	0.009802	-2.0044	0.97491	-0.0037598	0.21595	NEUTRAL	547	4808	4808_137	0.50477	0.15981	0.58801	--	NEUTRAL	NEUTRAL
548	4815	4815_77	0.0068014	-2.1644	0.98342	-0.002223	0.21618	NEUTRAL	548	4815	4815_77	0.063227	0.024153	0.38697	--	NEUTRAL	NEUTRAL
549	4816	4816_65	0.011202	-1.9458	0.96692	0.0057219	0.2173	NEUTRAL	549	4816	4816_65	0.163247	0.134447	0.595667	--	NEUTRAL	NEUTRAL
550	4820	4820_89	0.0070014	-2.1518	0.98316	0.0012387	0.21662	NEUTRAL	550	4820	4820_89	0.04925	0.026422	0.547254	--	NEUTRAL	NEUTRAL
551	4845	4845_88	0.0078016	-2.1044	0.98172	-1.0512e-05	0.21646	NEUTRAL	551	4845	4845_88	0.032143	0.011135	-100	Outlier	BALANCING	UNDETERMINED
552	4851	4851_78	0.011602	-1.9304	0.9645	-0.0051092	0.21588	NEUTRAL	552	4851	4851_78	0.235011	0.045753	0.19465	--	NEUTRAL	NEUTRAL
553	4878	4878_12	0.010802	-1.9618	0.96921	0.0037421	0.21703	NEUTRAL	553	4878	4878_12	0.085238	0.062668	0.356652	--	NEUTRAL	NEUTRAL
554	4883	4883_86	0.0086017	-2.0617	0.97958	-0.0026967	0.21615	NEUTRAL	554	4883	4883_86	0.145211	0.058082	0.346774	--	NEUTRAL	NEUTRAL
555	4884	4884_99	0.0096019	-2.0135	0.97579	-0.0017075	0.21629	NEUTRAL	555	4884	4884_99	0.032143	0.011135	-100	Outlier	BALANCING	UNDETERMINED
556	4887	4887_97	0.0094019	-2.0227	0.97664	-0.0017428	0.2163	NEUTRAL	556	4887	4887_97	0.041917	0.018711	0.447477	--	NEUTRAL	NEUTRAL
557	4894	4894_98	0.0070014	-2.1518	0.98316	-0.00062851	0.21635	NEUTRAL	557	4894	4894_98	0.272236	0.120644	0.501933	--	NEUTRAL	NEUTRAL
558	4897	4897_70	0.0086017	-2.0617	0.97958	0.00083372	0.21659	NEUTRAL	558	4897	4897_70	0.07449	0.060458	0.688473	--	NEUTRAL	NEUTRAL
559	4909	4909_113	0.011202	-1.9458	0.96692	-0.0074288	0.21557	NEUTRAL	559	4909	4909_113	0.281545	0.048074	0.222531	--	NEUTRAL	NEUTRAL
560	4914	4914_8	0.011802	-1.9229	0.96319	-0.0062163	0.21575	NEUTRAL	560	4914	4914_8	0.193665	0.048673	0.254789	--	NEUTRAL	NEUTRAL
561	4919	4919_105	0.0078016	-2.1044	0.98172	0.0046074	0.21705	NEUTRAL	561	4919	4919_105	0.305357	0.220116	0.731532	--	NEUTRAL	NEUTRAL
562	4933	4933_99	0.016603	-1.7725	0.93339	-0.01661	0.2147	NEUTRAL	562	4933	4933_99	0.500949	0.036628	0.164698	--	NEUTRAL	NEUTRAL
563	4949	4949_43	0.0068014	-2.1644	0.98342	-0.00073872	0.21632	NEUTRAL	563	4949	4949_43	0.231078	0.112023	0.516801	--	NEUTRAL	NEUTRAL
564	4960	4960_5	0.0078016	-2.1044	0.98172	0.0025864	0.21674	NEUTRAL	564	4960	4960_5	0.472063	0.214326	0.684201	--	NEUTRAL	NEUTRAL
565	4962	4962_45	0.022805	-1.632	0.87958	-0.025024	0.2139	NEUTRAL	565	4962	4962_45	0.396281	0.00806	0.04055	--	NEUTRAL	NEUTRAL
566	4966	4966_66	0.0070014	-2.1518	0.98316	0.0028645	0.21683	NEUTRAL	566	4966	4966_66	0.166469	0.136955	0.602835	--	NEUTRAL	NEUTRAL
567	4971	4971_22	0.0088018	-2.0516	0.97893	0.0061754	0.21731	NEUTRAL	567	4971	4971_22	0.498855	0.632311	0.999996	Outlier	POSITIVE	UNDETERMINED
568	4975	4975_108	0.0076015	-2.1158	0.98218	0.0033132	0.21688	NEUTRAL	568	4975	4975_108	0.354299	0.221804	0.729368	--	NEUTRAL	NEUTRAL
569	4991	4991_32	0.011002	-1.9537	0.96797	0.0074281	0.21754	NEUTRAL	569	4991	4991_32	0.058824	0.121212	1	Outlier	POSITIVE	UNDETERMINED
570	4992	4992_93	0.0084017	-2.072	0.98018	0.002365	0.21673	NEUTRAL	570	4992	4992_93	0.133669	0.093739	0.476389	--	NEUTRAL	NEUTRAL
571	4995	4995_53	0.0090018	-2.0417	0.97813	-0.0014511	0.21629	NEUTRAL	571	4995	4995_53	0.150463	0.052553	0.320316	--	NEUTRAL	NEUTRAL
572	5011	5011_94	0.0076015	-2.1158	0.98218	0.00088057	0.21657	NEUTRAL	572	5011	5011_94	0.146566	0.118652	0.56311	--	NEUTRAL	NEUTRAL
573	5012	5012_130	0.013203	-1.8736	0.95488	-0.012278	0.21514	NEUTRAL	573	5012	5012_130	0.254634	-0.003167	0.038448	--	NEUTRAL	NEUTRAL
574	5036	5036_123	0.0060012	-2.2191	0.98419	-0.0018491	0.21617	NEUTRAL	574	5036	5036_123	0.514515	0.149254	0.467898	--	NEUTRAL	NEUTRAL
575	5044	5044_46	0.0088018	-2.0516	0.97893	-0.0051226	0.21583	NEUTRAL	575	5044	5044_46	0.274889	0.083023	0.372613	--	NEUTRAL	NEUTRAL
576	5056	5056_78	0.005001	-2.2988	0.98464	0.0024553	0.21673	NEUTRAL	576	5056	5056_78	0.141558	0.109578	0.535707	--	NEUTRAL	NEUTRAL
577	5061	5061_5	0.0096019	-2.0135	0.97579	-0.0048676	0.21584	NEUTRAL	577	5061	5061_5	0.491091	0.204872	0.680778	--	NEUTRAL	NEUTRAL
578	5064	5064_99	0.012002	-1.9155	0.96199	-0.0086886	0.21545	NEUTRAL	578	5064	5064_99	0.356597	0.088378	0.345345	--	NEUTRAL	NEUTRAL
579	5081	5081_61	0.0064013	-2.1909	0.98385	-0.00051683	0.21632	NEUTRAL	579	5081	5081_61	0.537488	0.324296	0.839414	--	NEUTRAL	NEUTRAL
580	5084	5084_26	0.009802	-2.0044	0.97491	0.0085017	0.21767	NEUTRAL	580	5084	5084_26	0.187781	0.284694	0.875477	--	NEUTRAL	NEUTRAL
581	5090	5090_58	0.011002	-1.9537	0.96797	-0.0084407	0.21548	NEUTRAL	581	5090	5090_58	0.514861	0.10967	0.301181	--	NEUTRAL	NEUTRAL
582	5102	5102_78	0.025405	-1.5839	0.8462	-0.031563	0.21339	NEUTRAL	582	5102	5102_78	0.354494	-0.022928	0.000741	Outlier	BALANCING	UNDETERMINED
583	5105	5105_60	0.0072014	-2.1394	0.98289	0.0016386	0.21663	NEUTRAL	583	5105	5105_60	0.497976	0.354379	0.933036	--	NEUTRAL	UNDETERMINED
584	5135	5135_87	0.0060012	-2.2191	0.98419	0.00050211	0.21645	NEUTRAL	584	5135	5135_87	0.545925	0.424892	0.954867	--	NEUTRAL	UNDETERMINED
585	5145	5145_33	0.013003	-1.8803	0.95627	-0.012435	0.21512	NEUTRAL	585	5145	5145_33	0.4725	0.043099	0.148673	--	NEUTRAL	NEUTRAL
586	5146	5146_74	0.05101	-1.2696	0.62126	0.058708	0.22556	NEUTRAL	586	5146	5146_74	0.564494	0.581242	0.99622	Outlier	POSITIVE	UNDETERMINED
587	5159	5159_114	0.0088018	-2.0516	0.97893	0.004428	0.21704	NEUTRAL	587	5159	5159_114	0.527364	0.375907	0.94832	--	NEUTRAL	UNDETERMINED
588	5172	5172_72	0.005001	-2.2988	0.98464	-3.0926e-05	0.21639	NEUTRAL	588	5172	5172_72	0.124592	0.083958	0.446858	--	NEUTRAL	NEUTRAL
589	5179	5179_20	0.019604	-1.6991	0.9114	-0.020103	0.21438	NEUTRAL	589	5179	5179_20	0.306855	0.008134	0.048368	--	NEUTRAL	NEUTRAL
590	5206	5206_25	0.011602	-1.9304	0.9645	-0.0036379	0.21622	NEUTRAL	590	5206	5206_25	0.046154	0.08	0.999999	Outlier	POSITIVE	UNDETERMINED
591	5233	5233_48	0.0076015	-2.1158	0.98218	-0.0043208	0.21591	NEUTRAL	591	5233	5233_48	0.401188	0.122368	0.450462	--	NEUTRAL	NEUTRAL
592	5256	5256_96	0.018004	-1.7368	0.92405	-0.017465	0.21461	NEUTRAL	592	5256	5256_96	0.363387	0.014656	0.065389	--	NEUTRAL	NEUTRAL
593	5290	5290_139	0.0086017	-2.0617	0.97958	0.0036927	0.21692	NEUTRAL	593	5290	5290_139	0.499951	0.569555	0.997781	Outlier	POSITIVE	UNDETERMINED
594	5299	5299_26	0.011602	-1.9304	0.9645	-0.011442	0.21524	NEUTRAL	594	5299	5299_26	0.270905	0.112593	0.447687	--	NEUTRAL	NEUTRAL
595	5301	5301_44	0.0080016	-2.0933	0.98126	-0.0013232	0.21628	NEUTRAL	595	5301	5301_44	0.12735	0.050615	0.323701	--	NEUTRAL	NEUTRAL
596	5313	5313_110	0.0078016	-2.1044	0.98172	0.0046662	0.21706	NEUTRAL	596	5313	5313_110	0.402614	0.285496	0.837691	--	NEUTRAL	NEUTRAL
597	5317	5317_132	0.022204	-1.6438	0.88689	0.021776	0.21979	NEUTRAL	597	5317	5317_132	0.24767	0.296266	0.888168	--	NEUTRAL	NEUTRAL
598	5334	5334_5	0.0094019	-2.0227	0.97664	-0.0030829	0.21602	NEUTRAL	598	5334	5334_5	0.488182	0.088913	0.301892	--	NEUTRAL	NEUTRAL
599	5343	5343_56	0.024005	-1.6091	0.86428	-0.024527	0.21401	NEUTRAL	599	5343	5343_56	0.199778	0.020661	0.10897	--	NEUTRAL	NEUTRAL
600	5346	5346_8	0.0056011	-2.2493	0.98443	0.0033097	0.21686	NEUTRAL	600	5346	5346_8	0.486951	0.494325	0.990041	--	NEUTRAL	UNDETERMINED
601	5352	5352_90	0.97119	1.5278	0.01907	1.4895	0.4561	POSITIVE	601	5352	5352_90	0.488035	0.593957	0.997351	Outlier	POSITIVE	POSITIVE
602	5370	5370_30	0.020404	-1.6813	0.90511	0.018262	0.21917	NEUTRAL	602	5370	5370_30	0.478611	0.400319	0.9502	--	NEUTRAL	UNDETERMINED
603	5401	5401_57	0.0092018	-2.0321	0.97748	-0.0020535	0.2162	NEUTRAL	603	5401	5401_57	0.086267	0.040072	0.293105	--	NEUTRAL	NEUTRAL
604	5410	5410_78	0.0082016	-2.0825	0.98077	-0.005268	0.21577	NEUTRAL	604	5410	5410_78	0.51945	0.180299	0.581319	--	NEUTRAL	NEUTRAL
605	5413	5413_44	0.016203	-1.7833	0.93672	-0.015807	0.21486	NEUTRAL	605	5413	5413_44	0.497753	0.050582	0.198508	--	NEUTRAL	NEUTRAL
606	5423	5423_19	0.010402	-1.9783	0.97166	-0.004927	0.21584	NEUTRAL	606	5423	5423_19	0.306243	0.069953	0.293205	--	NEUTRAL	NEUTRAL
607	5425	5425_109	0.0066013	-2.1775	0.98365	0.0016964	0.21671	NEUTRAL	607	5425	5425_109	0.080357	0.070029	0.375979	--	NEUTRAL	NEUTRAL
608	5445	5445_99	0.0060012	-2.2191	0.98419	-0.0017013	0.21616	NEUTRAL	608	5445	5445_99	0.487219	0.059484	0.189801	--	NEUTRAL	NEUTRAL
609	5458	5458_87	0.0094019	-2.0227	0.97664	-0.0012369	0.21631	NEUTRAL	609	5458	5458_87	0.094535	0.031987	0.267571	--	NEUTRAL	NEUTRAL
610	5461	5461_40	0.010402	-1.9783	0.97166	-0.0026911	0.21615	NEUTRAL	610	5461	5461_40	0.02463	0.00383	-100	Outlier	BALANCING	UNDETERMINED
611	5471	5471_103	0.014803	-1.8232	0.94522	0.0099156	0.21787	NEUTRAL	611	5471	5471_103	0.375765	0.308861	0.890011	--	NEUTRAL	NEUTRAL
612	5491	5491_127	0.0088018	-2.0516	0.97893	0.0028539	0.21683	NEUTRAL	612	5491	5491_127	0.021429	0.036364	-100	Outlier	BALANCING	UNDETERMINED
613	5493	5493_95	0.0066013	-2.1775	0.98365	-0.0010666	0.21625	NEUTRAL	613	5493	5493_95	0.496879	0.20851	0.689808	--	NEUTRAL	NEUTRAL
614	5509	5509_73	0.0080016	-2.0933	0.98126	-0.0043729	0.21597	NEUTRAL	614	5509	5509_73	0.026208	-0.011081	-100	Outlier	BALANCING	UNDETERMINED
615	5510	5510_73	0.0084017	-2.072	0.98018	0.0042834	0.21702	NEUTRAL	615	5510	5510_73	0.181748	0.175172	0.691951	--	NEUTRAL	NEUTRAL
616	5518	5518_28	0.011002	-1.9537	0.96797	0.0089982	0.21777	NEUTRAL	616	5518	5518_28	0.06	0.128205	0.998979	Outlier	POSITIVE	UNDETERMINED
617	5522	5522_87	0.018604	-1.7222	0.9196	-0.019391	0.21442	NEUTRAL	617	5522	5522_87	0.211769	-0.009784	0.002366	Outlier	BALANCING	UNDETERMINED
618	5545	5545_92	0.0088018	-2.0516	0.97893	0.0055847	0.21723	NEUTRAL	618	5545	5545_92	0.404037	0.269699	0.802753	--	NEUTRAL	NEUTRAL
619	5548	5548_17	0.011402	-1.938	0.96572	-0.0024053	0.21632	NEUTRAL	619	5548	5548_17	0.093269	0.00866	0.17417	--	NEUTRAL	NEUTRAL
620	5551	5551_123	0.011202	-1.9458	0.96692	0.0073425	0.21756	NEUTRAL	620	5551	5551_123	0.038095	0.073171	-100	Outlier	BALANCING	UNDETERMINED
621	5553	5553_52	0.0092018	-2.0321	0.97748	0.0035767	0.21698	NEUTRAL	621	5553	5553_52	0.042857	0.090909	1	Outlier	POSITIVE	UNDETERMINED
622	5564	5564_82	0.0066013	-2.1775	0.98365	-0.0012129	0.21623	NEUTRAL	622	5564	5564_82	0.52159	0.211633	0.690006	--	NEUTRAL	NEUTRAL
623	5569	5569_11	0.060412	-1.1918	0.58304	0.082063	0.22948	NEUTRAL	623	5569	5569_11	0.558425	0.851129	0.999987	Outlier	POSITIVE	UNDETERMINED
624	5591	5591_83	0.0088018	-2.0516	0.97893	0.0010561	0.21662	NEUTRAL	624	5591	5591_83	0.061538	0.12	0.993677	--	NEUTRAL	UNDETERMINED
625	5611	5611_40	0.022605	-1.6359	0.88174	-0.028608	0.2137	NEUTRAL	625	5611	5611_40	0.380678	-0.021857	0.014185	--	NEUTRAL	NEUTRAL
626	5629	5629_28	0.017003	-1.762	0.93125	-0.015133	0.21496	NEUTRAL	626	5629	5629_28	0.115997	-0.024066	0	Outlier	BALANCING	UNDETERMINED
627	5634	5634_14	0.0068014	-2.1644	0.98342	-0.00079474	0.21633	NEUTRAL	627	5634	5634_14	0.235363	0.095565	0.421311	--	NEUTRAL	NEUTRAL
628	5639	5639_101	0.0080016	-2.0933	0.98126	-0.00039156	0.21636	NEUTRAL	628	5639	5639_101	0.341478	0.064836	0.246578	--	NEUTRAL	NEUTRAL
629	5660	5660_124	0.0096019	-2.0135	0.97579	0.005064	0.21712	NEUTRAL	629	5660	5660_124	0.255325	0.19658	0.690598	--	NEUTRAL	NEUTRAL
630	5663	5663_126	0.0082016	-2.0825	0.98077	-0.0058823	0.2158	NEUTRAL	630	5663	5663_126	0.456714	0.090769	0.329232	--	NEUTRAL	NEUTRAL
631	5669	5669_124	0.0084017	-2.072	0.98018	0.0036987	0.21697	NEUTRAL	631	5669	5669_124	0.131767	0.179191	0.702867	--	NEUTRAL	NEUTRAL
632	5683	5683_119	0.0078016	-2.1044	0.98172	0.0040719	0.21696	NEUTRAL	632	5683	5683_119	0.489795	0.354578	0.933216	--	NEUTRAL	UNDETERMINED
633	5690	5690_60	0.009802	-2.0044	0.97491	-0.0026519	0.21618	NEUTRAL	633	5690	5690_60	0.127778	0.072006	0.407036	--	NEUTRAL	NEUTRAL
634	5692	5692_110	0.0090018	-2.0417	0.97813	0.0051828	0.21713	NEUTRAL	634	5692	5692_110	0.361851	0.254178	0.790287	--	NEUTRAL	NEUTRAL
635	5693	5693_46	0.0088018	-2.0516	0.97893	0.002165	0.21678	NEUTRAL	635	5693	5693_46	0.036932	0.025116	-100	Outlier	BALANCING	UNDETERMINED
636	5701	5701_49	0.012402	-1.9011	0.95967	-0.0055925	0.21588	NEUTRAL	636	5701	5701_49	0.118889	0.051284	0.326575	--	NEUTRAL	NEUTRAL
637	5712	5712_58	0.010402	-1.9783	0.97166	-0.0075166	0.21563	NEUTRAL	637	5712	5712_58	0.207219	0.018391	0.101015	--	NEUTRAL	NEUTRAL
638	5722	5722_62	0.014003	-1.8477	0.94975	-0.010628	0.21525	NEUTRAL	638	5722	5722_62	0.512104	0.085438	0.292598	--	NEUTRAL	NEUTRAL
639	5723	5723_28	0.011002	-1.9537	0.96797	-0.0028736	0.21614	NEUTRAL	639	5723	5723_28	0.16875	0.076136	0.384594	--	NEUTRAL	NEUTRAL
640	5724	5724_68	0.62252	0.21727	0.12578	1.0383	0.38484	NEUTRAL	640	5724	5724_68	0.595162	0.82231	1	Outlier	POSITIVE	UNDETERMINED
641	5732	5732_5	0.0086017	-2.0617	0.97958	-1.1892e-05	0.21639	NEUTRAL	641	5732	5732_5	0.366732	0.205361	0.684533	--	NEUTRAL	NEUTRAL
642	5743	5743_55	0.014603	-1.8292	0.94639	0.013621	0.21852	NEUTRAL	642	5743	5743_55	0.136851	0.241049	0.857921	--	NEUTRAL	NEUTRAL
643	5758	5758_123	0.021204	-1.6643	0.89746	-0.026548	0.21383	NEUTRAL	643	5758	5758_123	0.454948	-0.00234	0.023863	--	NEUTRAL	NEUTRAL
644	5787	5787_89	0.0078016	-2.1044	0.98172	0.0038553	0.21695	NEUTRAL	644	5787	5787_89	0.368241	0.24524	0.773359	--	NEUTRAL	NEUTRAL
645	5797	5797_116	0.0092018	-2.0321	0.97748	0.0044413	0.21703	NEUTRAL	645	5797	5797_116	0.40722	0.263534	0.791651	--	NEUTRAL	NEUTRAL
646	5798	5798_34	0.011402	-1.938	0.96572	-0.0094283	0.21541	NEUTRAL	646	5798	5798_34	0.220791	0.02268	0.094146	--	NEUTRAL	NEUTRAL
647	5803	5803_21	0.004801	-2.3166	0.98468	0.0013501	0.21656	NEUTRAL	647	5803	5803_21	0.501753	0.155362	0.575309	--	NEUTRAL	NEUTRAL
648	5820	5820_42	0.0088018	-2.0516	0.97893	0.0063107	0.21732	NEUTRAL	648	5820	5820_42	0.399615	0.27928	0.828374	--	NEUTRAL	NEUTRAL
649	5822	5822_63	0.0062012	-2.2048	0.98404	-0.0002952	0.21643	NEUTRAL	649	5822	5822_63	0.037338	0.033043	-100	Outlier	BALANCING	UNDETERMINED
650	5826	5826_68	0.0072014	-2.1394	0.98289	-0.0033056	0.216	NEUTRAL	650	5826	5826_68	0.430173	0.1748	0.613067	--	NEUTRAL	NEUTRAL
651	5843	5843_15	0.010402	-1.9783	0.97166	0.0022442	0.2168	NEUTRAL	651	5843	5843_15	0.04812	0.04751	0.847071	--	NEUTRAL	NEUTRAL
652	5853	5853_140	0.0096019	-2.0135	0.97579	-0.00078084	0.21638	NEUTRAL	652	5853	5853_140	0.031061	0.012311	-100	Outlier	BALANCING	UNDETERMINED
653	5854	5854_20	0.0084017	-2.072	0.98018	0.0040906	0.21699	NEUTRAL	653	5854	5854_20	0.145098	0.096186	0.494534	--	NEUTRAL	NEUTRAL
654	5858	5858_62	0.0096019	-2.0135	0.97579	-0.002122	0.21621	NEUTRAL	654	5858	5858_62	0.052638	0.031697	0.622056	--	NEUTRAL	NEUTRAL
655	5884	5884_19	0.012603	-1.894	0.95855	0.0053473	0.21733	NEUTRAL	655	5884	5884_19	0.028571	0.054545	-100	Outlier	BALANCING	UNDETERMINED
656	5887	5887_14	0.0090018	-2.0417	0.97813	-0.0042659	0.21598	NEUTRAL	656	5887	5887_14	0.06053	0.00832	0.242899	--	NEUTRAL	NEUTRAL
657	5891	5891_108	0.010002	-1.9955	0.97392	-0.0011764	0.21638	NEUTRAL	657	5891	5891_108	0.043478	0.016705	0.421132	--	NEUTRAL	NEUTRAL
658	5894	5894_133	0.025405	-1.5839	0.8462	0.02509	0.22029	NEUTRAL	658	5894	5894_133	0.461315	0.418753	0.969201	--	NEUTRAL	UNDETERMINED
659	5901	5901_34	0.0084017	-2.072	0.98018	-0.0014593	0.21622	NEUTRAL	659	5901	5901_34	0.389225	0.150021	0.533294	--	NEUTRAL	NEUTRAL
660	5903	5903_94	0.010002	-1.9955	0.97392	-0.0030243	0.21606	NEUTRAL	660	5903	5903_94	0.236195	0.167547	0.649641	--	NEUTRAL	NEUTRAL
661	5904	5904_72	0.0070014	-2.1518	0.98316	0.0027862	0.21681	NEUTRAL	661	5904	5904_72	0.221765	0.128411	0.568344	--	NEUTRAL	NEUTRAL
662	5908	5908_104	0.0092018	-2.0321	0.97748	0.0018311	0.21668	NEUTRAL	662	5908	5908_104	0.165909	0.112528	0.530966	--	NEUTRAL	NEUTRAL
663	5912	5912_111	0.030006	-1.5096	0.77102	-0.03722	0.21292	NEUTRAL	663	5912	5912_111	0.230664	-0.029318	0	Outlier	BALANCING	UNDETERMINED
664	5921	5921_79	0.015603	-1.8	0.94069	0.012951	0.21837	NEUTRAL	664	5921	5921_79	0.440385	0.573312	0.99365	--	NEUTRAL	UNDETERMINED
665	5950	5950_94	0.0080016	-2.0933	0.98126	0.00057012	0.21651	NEUTRAL	665	5950	5950_94	0.040893	0.018495	0.444652	--	NEUTRAL	NEUTRAL
666	5957	5957_97	0.0078016	-2.1044	0.98172	0.0016395	0.21664	NEUTRAL	666	5957	5957_97	0.06993	0.110784	0.978495	--	NEUTRAL	UNDETERMINED
667	5963	5963_22	0.010802	-1.9618	0.96921	0.0026647	0.21688	NEUTRAL	667	5963	5963_22	0.065	0.04172	0.532854	--	NEUTRAL	NEUTRAL
668	5973	5973_107	0.010802	-1.9618	0.96921	0.0049711	0.21722	NEUTRAL	668	5973	5973_107	0.028571	0.054545	-100	Outlier	BALANCING	UNDETERMINED
669	5975	5975_12	0.0058012	-2.234	0.98431	-0.0016601	0.21618	NEUTRAL	669	5975	5975_12	0.526844	0.230728	0.682773	--	NEUTRAL	NEUTRAL
670	5994	5994_93	0.0076015	-2.1158	0.98218	0.0037225	0.21692	NEUTRAL	670	5994	5994_93	0.338724	0.229586	0.761736	--	NEUTRAL	NEUTRAL
671	5998	5998_69	0.0094019	-2.0227	0.97664	0.0041392	0.21701	NEUTRAL	671	5998	5998_69	0.314327	0.219728	0.743476	--	NEUTRAL	NEUTRAL
672	6003	6003_114	0.0096019	-2.0135	0.97579	0.0014075	0.21666	NEUTRAL	672	6003	6003_114	0.072451	0.032865	0.462294	--	NEUTRAL	NEUTRAL
673	6016	6016_139	0.013603	-1.8604	0.95254	0.011006	0.21805	NEUTRAL	673	6016	6016_139	0.481007	0.639084	0.998549	Outlier	POSITIVE	UNDETERMINED
674	6027	6027_76	0.0068014	-2.1644	0.98342	0.0027166	0.21677	NEUTRAL	674	6027	6027_76	0.236404	0.200501	0.73199	--	NEUTRAL	NEUTRAL
675	6040	6040_56	0.023005	-1.6281	0.87757	0.025737	0.22043	NEUTRAL	675	6040	6040_56	0.178182	0.261217	0.860421	--	NEUTRAL	NEUTRAL
676	6044	6044_99	0.009802	-2.0044	0.97491	-0.0027231	0.21623	NEUTRAL	676	6044	6044_99	0.113462	0.108959	0.68611	--	NEUTRAL	NEUTRAL
677	6051	6051_71	0.0088018	-2.0516	0.97893	-0.0029155	0.21607	NEUTRAL	677	6051	6051_71	0.113485	0.048845	0.473604	--	NEUTRAL	NEUTRAL
678	6052	6052_111	0.0068014	-2.1644	0.98342	0.0033949	0.21688	NEUTRAL	678	6052	6052_111	0.32474	0.206446	0.711249	--	NEUTRAL	NEUTRAL
679	6070	6070_141	0.011002	-1.9537	0.96797	0.0069601	0.21742	NEUTRAL	679	6070	6070_141	0.388571	0.261266	0.825697	--	NEUTRAL	NEUTRAL
680	6087	6087_56	0.093419	-0.98697	0.51215	0.13999	0.23891	NEUTRAL	680	6087	6087_56	0.557692	0.857379	0.999989	Outlier	POSITIVE	UNDETERMINED
681	6111	6111_73	0.0094019	-2.0227	0.97664	0.007545	0.21752	NEUTRAL	681	6111	6111_73	0.225162	0.203948	0.759304	--	NEUTRAL	NEUTRAL
682	6170	6170_38	0.011402	-1.938	0.96572	-0.0072797	0.21563	NEUTRAL	682	6170	6170_38	0.166464	0.036507	0.224944	--	NEUTRAL	NEUTRAL
683	6172	6172_27	0.0074015	-2.1275	0.98257	-0.0011567	0.21628	NEUTRAL	683	6172	6172_27	0.341877	0.107593	0.418519	--	NEUTRAL	NEUTRAL
684	6178	6178_28	0.010802	-1.9618	0.96921	0.0062466	0.21738	NEUTRAL	684	6178	6178_28	0.1603	0.189456	0.737862	--	NEUTRAL	NEUTRAL
685	6181	6181_14	0.0074015	-2.1275	0.98257	-0.0039693	0.21598	NEUTRAL	685	6181	6181_14	0.248086	0.163238	0.637739	--	NEUTRAL	NEUTRAL
686	6190	6190_106	0.0086017	-2.0617	0.97958	-0.0035345	0.216	NEUTRAL	686	6190	6190_106	0.060714	0.006061	0.222785	--	NEUTRAL	NEUTRAL
687	6201	6201_45	0.0078016	-2.1044	0.98172	-0.0023538	0.21616	NEUTRAL	687	6201	6201_45	0.353267	0.023468	0.080189	--	NEUTRAL	NEUTRAL
688	6226	6226_83	0.009802	-2.0044	0.97491	0.0049956	0.21714	NEUTRAL	688	6226	6226_83	0.311495	0.27329	0.842678	--	NEUTRAL	NEUTRAL
689	6227	6227_25	0.015603	-1.8	0.94069	-0.016351	0.21478	NEUTRAL	689	6227	6227_25	0.420744	0.010142	0.031553	--	NEUTRAL	NEUTRAL
690	6256	6256_85	0.0062012	-2.2048	0.98404	0.00081148	0.21649	NEUTRAL	690	6256	6256_85	0.165065	0.079024	0.419741	--	NEUTRAL	NEUTRAL
691	6258	6258_5	0.0074015	-2.1275	0.98257	0.00037865	0.21654	NEUTRAL	691	6258	6258_5	0.171795	0.188385	0.723806	--	NEUTRAL	NEUTRAL
692	6282	6282_42	0.0056011	-2.2493	0.98443	0.0012586	0.21654	NEUTRAL	692	6282	6282_42	0.493735	0.262021	0.806505	--	NEUTRAL	NEUTRAL
693	6291	6291_27	0.0066013	-2.1775	0.98365	0.00077739	0.21649	NEUTRAL	693	6291	6291_27	0.347158	0.194872	0.668441	--	NEUTRAL	NEUTRAL
694	6294	6294_15	0.059412	-1.1995	0.59778	0.0697	0.22736	NEUTRAL	694	6294	6294_15	0.420029	0.472581	0.97357	--	NEUTRAL	UNDETERMINED
695	6296	6296_133	0.010002	-1.9955	0.97392	0.0017815	0.21676	NEUTRAL	695	6296	6296_133	0.021429	0.036364	-100	Outlier	BALANCING	UNDETERMINED
696	6337	6337_87	0.010802	-1.9618	0.96921	-0.0034041	0.21618	NEUTRAL	696	6337	6337_87	0.084053	0.051825	0.327206	--	NEUTRAL	NEUTRAL
697	6338	6338_14	0.023005	-1.6281	0.87757	-0.024373	0.21406	NEUTRAL	697	6338	6338_14	0.28238	-0.015618	0.007673	--	NEUTRAL	UNDETERMINED
698	6362	6362_127	0.0084017	-2.072	0.98018	0.0010121	0.21655	NEUTRAL	698	6362	6362_127	0.05947	0.034251	0.659727	--	NEUTRAL	NEUTRAL
699	6364	6364_117	0.027005	-1.5567	0.82078	-0.036663	0.21296	NEUTRAL	699	6364	6364_117	0.44518	-0.022375	0.004013	--	NEUTRAL	UNDETERMINED
700	6368	6368_63	0.0088018	-2.0516	0.97893	0.0026719	0.21686	NEUTRAL	700	6368	6368_63	0.038462	0.078431	-100	Outlier	BALANCING	UNDETERMINED
701	6377	6377_61	0.010202	-1.9869	0.97273	-0.0060487	0.2158	NEUTRAL	701	6377	6377_61	0.154973	0.078099	0.416161	--	NEUTRAL	NEUTRAL
702	6386	6386_21	0.011402	-1.938	0.96572	0.0050286	0.21717	NEUTRAL	702	6386	6386_21	0.268028	0.197534	0.692981	--	NEUTRAL	NEUTRAL
703	6410	6410_67	0.0078016	-2.1044	0.98172	-0.0024707	0.21619	NEUTRAL	703	6410	6410_67	0.105485	0.050718	0.48184	--	NEUTRAL	NEUTRAL
704	6430	6430_30	0.0078016	-2.1044	0.98172	0.0011743	0.21657	NEUTRAL	704	6430	6430_30	0.248068	0.114019	0.488025	--	NEUTRAL	NEUTRAL
705	6446	6446_116	0.018204	-1.7319	0.92272	0.019057	0.21933	NEUTRAL	705	6446	6446_116	0.509537	0.444342	0.978011	--	NEUTRAL	UNDETERMINED
706	6506	6506_90	0.0088018	-2.0516	0.97893	0.004658	0.21709	NEUTRAL	706	6506	6506_90	0.126071	0.111234	0.524104	--	NEUTRAL	NEUTRAL
707	6519	6519_72	0.0080016	-2.0933	0.98126	-0.003416	0.216	NEUTRAL	707	6519	6519_72	0.439467	0.071817	0.252108	--	NEUTRAL	NEUTRAL
708	6521	6521_70	0.0066013	-2.1775	0.98365	0.00040926	0.21644	NEUTRAL	708	6521	6521_70	0.508139	0.551217	0.995983	--	NEUTRAL	UNDETERMINED
709	6533	6533_95	0.021004	-1.6685	0.90007	-0.022658	0.21416	NEUTRAL	709	6533	6533_95	0.49729	-0.00758	0.028305	--	NEUTRAL	NEUTRAL
710	6536	6536_32	0.0036007	-2.442	0.98476	0.00036868	0.21641	NEUTRAL	710	6536	6536_32	0.457822	0.23287	0.760809	--	NEUTRAL	NEUTRAL
711	6544	6544_62	0.0096019	-2.0135	0.97579	-0.0064666	0.21573	NEUTRAL	711	6544	6544_62	0.4573	0.081543	0.293398	--	NEUTRAL	NEUTRAL
712	6556	6556_108	0.0090018	-2.0417	0.97813	-0.0030922	0.21609	NEUTRAL	712	6556	6556_108	0.054615	0.042254	0.776937	--	NEUTRAL	NEUTRAL
713	6586	6586_103	0.0062012	-2.2048	0.98404	-0.00087693	0.21628	NEUTRAL	713	6586	6586_103	0.506904	0.225665	0.755264	--	NEUTRAL	NEUTRAL
714	6592	6592_43	0.0082016	-2.0825	0.98077	-0.0012916	0.21627	NEUTRAL	714	6592	6592_43	0.158182	0.066383	0.368167	--	NEUTRAL	NEUTRAL
715	6612	6612_63	0.020204	-1.6857	0.90675	-0.021812	0.21425	NEUTRAL	715	6612	6612_63	0.295949	0.057035	0.235516	--	NEUTRAL	NEUTRAL
716	6613	6613_111	0.010602	-1.97	0.97041	-0.00083892	0.21638	NEUTRAL	716	6613	6613_111	0.043294	0.034383	0.661685	--	NEUTRAL	NEUTRAL
717	6618	6618_59	0.017003	-1.762	0.93125	0.015345	0.21874	NEUTRAL	717	6618	6618_59	0.57041	0.606921	0.999215	Outlier	POSITIVE	UNDETERMINED
718	6630	6630_121	0.0088018	-2.0516	0.97893	-0.0009067	0.21634	NEUTRAL	718	6630	6630_121	0.084984	0.047163	0.314018	--	NEUTRAL	NEUTRAL
719	6631	6631_37	0.011002	-1.9537	0.96797	-0.0010794	0.21641	NEUTRAL	719	6631	6631_37	0.038756	0.013246	-100	Outlier	BALANCING	UNDETERMINED
720	6644	6644_119	0.0046009	-2.3352	0.9847	0.000539	0.21644	NEUTRAL	720	6644	6644_119	0.510112	0.482455	0.98739	--	NEUTRAL	UNDETERMINED
721	6649	6649_105	0.0072014	-2.1394	0.98289	-0.00076423	0.2163	NEUTRAL	721	6649	6649_105	0.235105	0.064383	0.284544	--	NEUTRAL	NEUTRAL
722	6655	6655_59	0.013203	-1.8736	0.95488	-0.0088855	0.21542	NEUTRAL	722	6655	6655_59	0.51125	0.094145	0.330464	--	NEUTRAL	NEUTRAL
723	6658	6658_9	0.010002	-1.9955	0.97392	0.0024526	0.21688	NEUTRAL	723	6658	6658_9	0.027273	0.046512	-100	Outlier	BALANCING	UNDETERMINED
724	6663	6663_64	0.011202	-1.9458	0.96692	-0.0078417	0.21563	NEUTRAL	724	6663	6663_64	0.150738	0.034754	0.22614	--	NEUTRAL	NEUTRAL
725	6675	6675_11	0.011402	-1.938	0.96572	0.010724	0.21803	NEUTRAL	725	6675	6675_11	0.085714	0.2	1	Outlier	POSITIVE	UNDETERMINED
726	6676	6676_131	0.0096019	-2.0135	0.97579	0.0054717	0.2172	NEUTRAL	726	6676	6676_131	0.354813	0.265026	0.808913	--	NEUTRAL	NEUTRAL
727	6711	6711_107	0.43729	-0.10952	0.24208	0.75241	0.33879	NEUTRAL	727	6711	6711_107	0.58489	0.937285	0.999945	Outlier	POSITIVE	UNDETERMINED
728	6718	6718_59	0.0080016	-2.0933	0.98126	0.0041243	0.21699	NEUTRAL	728	6718	6718_59	0.254776	0.220645	0.747054	--	NEUTRAL	NEUTRAL
729	6721	6721_81	0.0086017	-2.0617	0.97958	0.0026973	0.21681	NEUTRAL	729	6721	6721_81	0.172953	0.116808	0.527402	--	NEUTRAL	NEUTRAL
730	6731	6731_70	0.0060012	-2.2191	0.98419	-0.00018585	0.21635	NEUTRAL	730	6731	6731_70	0.279259	0.165159	0.626588	--	NEUTRAL	NEUTRAL
731	6737	6737_6	0.010002	-1.9955	0.97392	-0.004168	0.21603	NEUTRAL	731	6737	6737_6	0.108974	0.054203	0.496394	--	NEUTRAL	NEUTRAL
732	6755	6755_11	0.0056011	-2.2493	0.98443	-6.9815e-05	0.21638	NEUTRAL	732	6755	6755_11	0.457916	0.133171	0.481272	--	NEUTRAL	NEUTRAL
733	6771	6771_73	0.021004	-1.6685	0.90007	-0.02318	0.21416	NEUTRAL	733	6771	6771_73	0.468966	-0.008851	0.017565	--	NEUTRAL	NEUTRAL
734	6783	6783_62	0.004801	-2.3166	0.98468	0.0020369	0.21666	NEUTRAL	734	6783	6783_62	0.50497	0.254277	0.811873	--	NEUTRAL	NEUTRAL
735	6785	6785_71	0.0058012	-2.234	0.98431	-0.0001353	0.21643	NEUTRAL	735	6785	6785_71	0.456934	0.059009	0.207213	--	NEUTRAL	NEUTRAL
736	6786	6786_28	0.009802	-2.0044	0.97491	-0.0026474	0.21622	NEUTRAL	736	6786	6786_28	0.030276	0.017694	-100	Outlier	BALANCING	UNDETERMINED
737	6791	6791_46	0.028206	-1.5372	0.80361	-0.037289	0.21298	NEUTRAL	737	6791	6791_46	0.187352	-0.019358	0	Outlier	BALANCING	UNDETERMINED
738	6827	6827_40	0.010602	-1.97	0.97041	-0.0048323	0.21597	NEUTRAL	738	6827	6827_40	0.159547	0.102991	0.502032	--	NEUTRAL	NEUTRAL
739	6859	6859_139	0.011602	-1.9304	0.9645	-0.0041975	0.21606	NEUTRAL	739	6859	6859_139	0.051331	0.00115	0.226299	--	NEUTRAL	NEUTRAL
740	6862	6862_10	0.0074015	-2.1275	0.98257	-0.00023555	0.21635	NEUTRAL	740	6862	6862_10	0.43414	0.141849	0.499547	--	NEUTRAL	NEUTRAL
741	6869	6869_75	0.0068014	-2.1644	0.98342	-0.0031771	0.21601	NEUTRAL	741	6869	6869_75	0.404018	0.137668	0.481984	--	NEUTRAL	NEUTRAL
742	6918	6918_85	0.015803	-1.7943	0.93947	-0.013526	0.21497	NEUTRAL	742	6918	6918_85	0.473133	0.079772	0.284406	--	NEUTRAL	NEUTRAL
743	6919	6919_15	0.016203	-1.7833	0.93672	-0.018317	0.21462	NEUTRAL	743	6919	6919_15	0.385488	-0.006293	0.03301	--	NEUTRAL	NEUTRAL
744	6953	6953_76	0.0066013	-2.1775	0.98365	-0.0022358	0.21612	NEUTRAL	744	6953	6953_76	0.084183	0.01512	0.204533	--	NEUTRAL	NEUTRAL
745	6970	6970_28	0.0076015	-2.1158	0.98218	-0.0013793	0.21627	NEUTRAL	745	6970	6970_28	0.270623	0.116467	0.460624	--	NEUTRAL	NEUTRAL
746	6971	6971_87	0.010802	-1.9618	0.96921	0.0012328	0.21667	NEUTRAL	746	6971	6971_87	0.044399	0.04936	0.86938	--	NEUTRAL	NEUTRAL
747	6974	6974_75	0.010202	-1.9869	0.97273	0.0055349	0.21725	NEUTRAL	747	6974	6974_75	0.1	0.106505	0.678704	--	NEUTRAL	NEUTRAL
748	6980	6980_72	0.0080016	-2.0933	0.98126	-0.0028339	0.21604	NEUTRAL	748	6980	6980_72	0.294164	0.149471	0.564634	--	NEUTRAL	NEUTRAL
749	6985	6985_130	0.011002	-1.9537	0.96797	0.0043631	0.21706	NEUTRAL	749	6985	6985_130	0.074163	0.073839	0.793711	--	NEUTRAL	NEUTRAL
750	7007	7007_126	0.0094019	-2.0227	0.97664	-0.0029344	0.21615	NEUTRAL	750	7007	7007_126	0.023737	0.004683	-100	Outlier	BALANCING	UNDETERMINED
751	7048	7048_77	0.0062012	-2.2048	0.98404	0.0016327	0.2166	NEUTRAL	751	7048	7048_77	0.536386	0.353038	0.888276	--	NEUTRAL	NEUTRAL
752	7049	7049_34	0.011002	-1.9537	0.96797	0.0019899	0.2168	NEUTRAL	752	7049	7049_34	0.033333	0.057143	-100	Outlier	BALANCING	UNDETERMINED
753	7093	7093_19	0.010002	-1.9955	0.97392	-0.00099952	0.21632	NEUTRAL	753	7093	7093_19	0.241964	0.111511	0.479653	--	NEUTRAL	NEUTRAL
754	7104	7104_99	0.0054011	-2.2652	0.98452	0.0001553	0.21645	NEUTRAL	754	7104	7104_99	0.184414	0.098158	0.468299	--	NEUTRAL	NEUTRAL
755	7108	7108_89	0.013203	-1.8736	0.95488	-0.011383	0.2153	NEUTRAL	755	7108	7108_89	0.10201	-0.021394	0	Outlier	BALANCING	UNDETERMINED
756	7125	7125_85	0.0096019	-2.0135	0.97579	0.0055764	0.21722	NEUTRAL	756	7125	7125_85	0.110455	0.090027	0.626579	--	NEUTRAL	NEUTRAL
757	7153	7153_6	0.0078016	-2.1044	0.98172	-0.00082524	0.21635	NEUTRAL	757	7153	7153_6	0.036875	0.034457	-100	Outlier	BALANCING	UNDETERMINED
758	7167	7167_16	0.022204	-1.6438	0.88689	0.022109	0.21983	NEUTRAL	758	7167	7167_16	0.541111	0.521026	0.995844	--	NEUTRAL	UNDETERMINED
759	7168	7168_10	0.012603	-1.894	0.95855	-0.01018	0.21537	NEUTRAL	759	7168	7168_10	0.077232	-0.001761	0.156496	--	NEUTRAL	NEUTRAL
760	7183	7183_79	0.029406	-1.5186	0.77928	0.029287	0.22091	NEUTRAL	760	7183	7183_79	0.465909	0.441712	0.976808	--	NEUTRAL	UNDETERMINED
761	7186	7186_8	0.0066013	-2.1775	0.98365	-0.0040769	0.21597	NEUTRAL	761	7186	7186_8	0.033439	-0.005612	-100	Outlier	BALANCING	UNDETERMINED
762	7215	7215_41	0.0096019	-2.0135	0.97579	0.0024477	0.21677	NEUTRAL	762	7215	7215_41	0.316844	0.170778	0.619292	--	NEUTRAL	NEUTRAL
763	7218	7218_114	0.0072014	-2.1394	0.98289	-0.002695	0.2161	NEUTRAL	763	7218	7218_114	0.503265	0.198923	0.693028	--	NEUTRAL	NEUTRAL
764	7226	7226_74	0.010402	-1.9783	0.97166	-0.0069389	0.21569	NEUTRAL	764	7226	7226_74	0.173897	0.021094	0.119708	--	NEUTRAL	NEUTRAL
765	7236	7236_79	0.012002	-1.9155	0.96199	-0.0094085	0.21551	NEUTRAL	765	7236	7236_79	0.126948	0.053779	0.337128	--	NEUTRAL	NEUTRAL
766	7243	7243_92	0.010802	-1.9618	0.96921	-0.0019424	0.21627	NEUTRAL	766	7243	7243_92	0.197721	0.038209	0.200624	--	NEUTRAL	NEUTRAL
767	7264	7264_114	0.0070014	-2.1518	0.98316	-0.0013147	0.21624	NEUTRAL	767	7264	7264_114	0.139443	0.07971	0.437717	--	NEUTRAL	NEUTRAL
768	7288	7288_129	0.0094019	-2.0227	0.97664	-0.0039777	0.21595	NEUTRAL	768	7288	7288_129	0.273709	0.04338	0.20149	--	NEUTRAL	NEUTRAL
769	7308	7308_54	0.0088018	-2.0516	0.97893	0.0043057	0.21703	NEUTRAL	769	7308	7308_54	0.249795	0.159315	0.626689	--	NEUTRAL	NEUTRAL
770	7327	7327_97	0.009802	-2.0044	0.97491	-1.8485e-05	0.21641	NEUTRAL	770	7327	7327_97	0.220867	0.118691	0.538079	--	NEUTRAL	NEUTRAL
771	7329	7329_38	0.0090018	-2.0417	0.97813	-0.0021149	0.21614	NEUTRAL	771	7329	7329_38	0.290214	0.127549	0.503275	--	NEUTRAL	NEUTRAL
772	7340	7340_22	0.018804	-1.7175	0.91836	-0.019739	0.21444	NEUTRAL	772	7340	7340_22	0.389456	0.017995	0.064496	--	NEUTRAL	NEUTRAL
773	7383	7383_38	0.021604	-1.656	0.89267	-0.022496	0.21417	NEUTRAL	773	7383	7383_38	0.360482	-0.01232	0.0197	--	NEUTRAL	NEUTRAL
774	7405	7405_18	0.0088018	-2.0516	0.97893	0.0037388	0.21699	NEUTRAL	774	7405	7405_18	0.023077	0.039216	-100	Outlier	BALANCING	UNDETERMINED
775	7415	7415_99	0.0068014	-2.1644	0.98342	-0.00080341	0.21628	NEUTRAL	775	7415	7415_99	0.314729	0.145023	0.543711	--	NEUTRAL	NEUTRAL
776	7422	7422_97	0.0072014	-2.1394	0.98289	-0.0012092	0.21627	NEUTRAL	776	7422	7422_97	0.105162	0.031133	0.377881	--	NEUTRAL	NEUTRAL
777	7441	7441_32	0.0068014	-2.1644	0.98342	-0.0029595	0.21604	NEUTRAL	777	7441	7441_32	0.376498	0.13235	0.502312	--	NEUTRAL	NEUTRAL
778	7454	7454_69	0.012202	-1.9082	0.96086	-0.0026011	0.2162	NEUTRAL	778	7454	7454_69	0.127778	0.072006	0.407036	--	NEUTRAL	NEUTRAL
779	7456	7456_19	0.012803	-1.8871	0.95726	-0.0088877	0.21554	NEUTRAL	779	7456	7456_19	0.06886	0.034452	0.475296	--	NEUTRAL	NEUTRAL
780	7500	7500_5	0.010602	-1.97	0.97041	-0.0034383	0.21608	NEUTRAL	780	7500	7500_5	0.042941	0.014848	0.396633	--	NEUTRAL	NEUTRAL
781	7501	7501_128	0.013403	-1.8669	0.95367	-0.0097152	0.21541	NEUTRAL	781	7501	7501_128	0.486128	0.115209	0.403926	--	NEUTRAL	NEUTRAL
782	7511	7511_70	0.0064013	-2.1909	0.98385	0.0011978	0.21655	NEUTRAL	782	7511	7511_70	0.465954	0.282647	0.853975	--	NEUTRAL	NEUTRAL
783	7519	7519_26	0.010602	-1.97	0.97041	0.0030228	0.21695	NEUTRAL	783	7519	7519_26	0.028571	0.054545	-100	Outlier	BALANCING	UNDETERMINED
784	7544	7544_104	0.028206	-1.5372	0.80361	-0.033873	0.21317	NEUTRAL	784	7544	7544_104	0.259569	-0.0214	0.012344	--	NEUTRAL	NEUTRAL
785	7559	7559_107	0.0074015	-2.1275	0.98257	-0.0023612	0.21612	NEUTRAL	785	7559	7559_107	0.062881	0.020242	0.351634	--	NEUTRAL	NEUTRAL
786	7609	7609_9	0.0084017	-2.072	0.98018	0.00067659	0.21649	NEUTRAL	786	7609	7609_9	0.138129	0.128887	0.593351	--	NEUTRAL	NEUTRAL
787	7618	7618_64	0.0088018	-2.0516	0.97893	-0.0038154	0.21597	NEUTRAL	787	7618	7618_64	0.513083	0.101819	0.362786	--	NEUTRAL	NEUTRAL
788	7639	7639_124	0.0070014	-2.1518	0.98316	-0.0037318	0.216	NEUTRAL	788	7639	7639_124	0.442912	0.0213	0.084048	--	NEUTRAL	NEUTRAL
789	7647	7647_116	0.0096019	-2.0135	0.97579	0.00011033	0.21643	NEUTRAL	789	7647	7647_116	0.154328	0.079732	0.422461	--	NEUTRAL	NEUTRAL
790	7648	7648_55	0.0054011	-2.2652	0.98452	6.8621e-05	0.21642	NEUTRAL	790	7648	7648_55	0.214058	0.118199	0.542321	--	NEUTRAL	NEUTRAL
791	7661	7661_100	0.010002	-1.9955	0.97392	0.0021117	0.21682	NEUTRAL	791	7661	7661_100	0.05625	0.03172	0.622392	--	NEUTRAL	NEUTRAL
792	7673	7673_42	0.0094019	-2.0227	0.97664	0.002946	0.21685	NEUTRAL	792	7673	7673_42	0.178846	0.320951	0.929585	--	NEUTRAL	UNDETERMINED
793	7721	7721_34	0.0070014	-2.1518	0.98316	-0.0013026	0.21627	NEUTRAL	793	7721	7721_34	0.159206	0.073312	0.397145	--	NEUTRAL	NEUTRAL
794	7722	7722_51	0.0092018	-2.0321	0.97748	-0.0025935	0.2162	NEUTRAL	794	7722	7722_51	0.039123	0.018277	-100	Outlier	BALANCING	UNDETERMINED
795	7746	7746_122	0.0072014	-2.1394	0.98289	-0.00051387	0.21633	NEUTRAL	795	7746	7746_122	0.463146	0.227049	0.747543	--	NEUTRAL	NEUTRAL
796	7748	7748_105	0.04781	-1.2992	0.642	0.058315	0.22557	NEUTRAL	796	7748	7748_105	0.342657	0.37248	0.926727	--	NEUTRAL	UNDETERMINED
797	7810	7810_96	0.0060012	-2.2191	0.98419	0.0017265	0.2166	NEUTRAL	797	7810	7810_96	0.524386	0.345405	0.920674	--	NEUTRAL	UNDETERMINED
798	7811	7811_21	0.010802	-1.9618	0.96921	-0.0064023	0.21569	NEUTRAL	798	7811	7811_21	0.155677	0.048571	0.286041	--	NEUTRAL	NEUTRAL
799	7814	7814_83	0.0078016	-2.1044	0.98172	-0.0015357	0.21626	NEUTRAL	799	7814	7814_83	0.07483	0.039476	0.514945	--	NEUTRAL	NEUTRAL
800	7869	7869_44	0.012603	-1.894	0.95855	-0.0079567	0.21554	NEUTRAL	800	7869	7869_44	0.20027	0.018823	0.099778	--	NEUTRAL	NEUTRAL
801	7877	7877_96	0.010802	-1.9618	0.96921	-0.0017138	0.21627	NEUTRAL	801	7877	7877_96	0.199519	0.143906	0.601742	--	NEUTRAL	NEUTRAL
802	7890	7890_21	0.0084017	-2.072	0.98018	0.0053456	0.21717	NEUTRAL	802	7890	7890_21	0.468444	0.355847	0.934838	--	NEUTRAL	UNDETERMINED
803	7920	7920_58	0.017403	-1.7517	0.92927	-0.018449	0.21457	NEUTRAL	803	7920	7920_58	0.480673	-0.006515	0.028044	--	NEUTRAL	NEUTRAL
804	7925	7925_18	0.0092018	-2.0321	0.97748	0.0067908	0.21739	NEUTRAL	804	7925	7925_18	0.370833	0.253412	0.788878	--	NEUTRAL	NEUTRAL
805	7930	7930_95	0.0096019	-2.0135	0.97579	-0.00093157	0.21639	NEUTRAL	805	7930	7930_95	0.032063	0.004588	-100	Outlier	BALANCING	UNDETERMINED
806	7947	7947_8	0.010602	-1.97	0.97041	0.0064707	0.21744	NEUTRAL	806	7947	7947_8	0.024	0.040816	-100	Outlier	BALANCING	UNDETERMINED
807	7967	7967_114	0.0086017	-2.0617	0.97958	0.00044219	0.21647	NEUTRAL	807	7967	7967_114	0.261591	0.131447	0.507103	--	NEUTRAL	NEUTRAL
808	7971	7971_45	0.013603	-1.8604	0.95254	-0.011742	0.21519	NEUTRAL	808	7971	7971_45	0.159847	-0.006702	0.017516	--	NEUTRAL	NEUTRAL
809	7976	7976_117	0.0070014	-2.1518	0.98316	0.00083159	0.21653	NEUTRAL	809	7976	7976_117	0.156944	0.092101	0.467106	--	NEUTRAL	NEUTRAL
810	8020	8020_55	0.010802	-1.9618	0.96921	-0.0058655	0.21575	NEUTRAL	810	8020	8020_55	0.383871	0.027699	0.113688	--	NEUTRAL	NEUTRAL
811	8063	8063_44	0.0090018	-2.0417	0.97813	-0.0026539	0.21614	NEUTRAL	811	8063	8063_44	0.102011	0.042657	0.444116	--	NEUTRAL	NEUTRAL
812	8067	8067_16	0.028606	-1.5309	0.7973	-0.042682	0.2126	NEUTRAL	812	8067	8067_16	0.370074	-0.038139	0.003128	Outlier	BALANCING	UNDETERMINED
813	8076	8076_24	0.0078016	-2.1044	0.98172	-0.0028136	0.21611	NEUTRAL	813	8076	8076_24	0.296258	0.09031	0.377863	--	NEUTRAL	NEUTRAL
814	8078	8078_45	0.010202	-1.9869	0.97273	-0.0036624	0.21605	NEUTRAL	814	8078	8078_45	0.133741	0.054081	0.338388	--	NEUTRAL	NEUTRAL
815	8101	8101_103	0.0074015	-2.1275	0.98257	0.0011955	0.2166	NEUTRAL	815	8101	8101_103	0.208616	0.08385	0.426059	--	NEUTRAL	NEUTRAL
816	8112	8112_79	0.023605	-1.6166	0.86957	-0.02551	0.21394	NEUTRAL	816	8112	8112_79	0.485934	-0.024056	0.012151	--	NEUTRAL	NEUTRAL
817	8130	8130_78	0.0084017	-2.072	0.98018	0.0042344	0.21701	NEUTRAL	817	8130	8130_78	0.380779	0.2643	0.830623	--	NEUTRAL	NEUTRAL
818	8135	8135_121	0.0086017	-2.0617	0.97958	-0.0036892	0.21595	NEUTRAL	818	8135	8135_121	0.426803	0.070426	0.246374	--	NEUTRAL	NEUTRAL
819	8154	8154_79	0.010402	-1.9783	0.97166	-0.0023377	0.21612	NEUTRAL	819	8154	8154_79	0.397252	0.279121	0.82813	--	NEUTRAL	NEUTRAL
820	8176	8176_83	0.0090018	-2.0417	0.97813	0.00057288	0.21655	NEUTRAL	820	8176	8176_83	0.200705	0.089068	0.446152	--	NEUTRAL	NEUTRAL
821	8182	8182_9	0.009802	-2.0044	0.97491	-0.0022636	0.21619	NEUTRAL	821	8182	8182_9	0.133927	0.063021	0.374077	--	NEUTRAL	NEUTRAL
822	8188	8188_121	0.011402	-1.938	0.96572	0.0012124	0.21664	NEUTRAL	822	8188	8188_121	0.044399	0.04936	0.86938	--	NEUTRAL	NEUTRAL
823	8194	8194_97	0.0062012	-2.2048	0.98404	0.00051103	0.21646	NEUTRAL	823	8194	8194_97	0.526681	0.288883	0.833932	--	NEUTRAL	NEUTRAL
824	8195	8195_92	0.0086017	-2.0617	0.97958	0.0058606	0.21725	NEUTRAL	824	8195	8195_92	0.524961	0.641713	0.999074	Outlier	POSITIVE	UNDETERMINED
825	8196	8196_16	0.009802	-2.0044	0.97491	-0.0027022	0.21619	NEUTRAL	825	8196	8196_16	0.05362	0.007588	0.302708	--	NEUTRAL	NEUTRAL
826	8197	8197_51	0.0092018	-2.0321	0.97748	-0.0059065	0.2157	NEUTRAL	826	8197	8197_51	0.509446	0.101693	0.362265	--	NEUTRAL	NEUTRAL
827	8207	8207_104	0.0062012	-2.2048	0.98404	-0.00096453	0.21628	NEUTRAL	827	8207	8207_104	0.42895	0.049447	0.15695	--	NEUTRAL	NEUTRAL
828	8257	8257_45	0.012202	-1.9082	0.96086	-0.01148	0.21526	NEUTRAL	828	8257	8257_45	0.470982	0.025935	0.092981	--	NEUTRAL	NEUTRAL
829	8260	8260_138	0.0080016	-2.0933	0.98126	-0.00025774	0.21637	NEUTRAL	829	8260	8260_138	0.378413	0.191863	0.677058	--	NEUTRAL	NEUTRAL
830	8278	8278_79	0.010202	-1.9869	0.97273	0.00089496	0.21668	NEUTRAL	830	8278	8278_79	0.094152	0.07391	0.386038	--	NEUTRAL	NEUTRAL
831	8301	8301_28	0.010802	-1.9618	0.96921	-0.0047864	0.2158	NEUTRAL	831	8301	8301_28	0.421374	0.220977	0.728908	--	NEUTRAL	NEUTRAL
832	8309	8309_117	0.010002	-1.9955	0.97392	0.006313	0.21735	NEUTRAL	832	8309	8309_117	0.26981	0.201217	0.70207	--	NEUTRAL	NEUTRAL
833	8310	8310_98	0.011602	-1.9304	0.9645	0.010545	0.21798	NEUTRAL	833	8310	8310_98	0.219732	0.27569	0.87051	--	NEUTRAL	NEUTRAL
834	8314	8314_19	0.010602	-1.97	0.97041	-0.0039685	0.21596	NEUTRAL	834	8314	8314_19	0.139573	0.048581	0.300479	--	NEUTRAL	NEUTRAL
835	8378	8378_108	0.012803	-1.8871	0.95726	0.011365	0.21812	NEUTRAL	835	8378	8378_108	0.471528	0.64117	0.999461	Outlier	POSITIVE	UNDETERMINED
836	8380	8380_41	0.0082016	-2.0825	0.98077	0.0051924	0.21718	NEUTRAL	836	8380	8380_41	0.122027	0.19075	0.732327	--	NEUTRAL	NEUTRAL
837	8389	8389_135	0.016803	-1.7672	0.93243	0.013841	0.21849	NEUTRAL	837	8389	8389_135	0.457542	0.382789	0.952473	--	NEUTRAL	UNDETERMINED
838	8395	8395_124	0.025205	-1.5874	0.85083	-0.028752	0.21359	NEUTRAL	838	8395	8395_124	0.377012	0.01327	0.07282	--	NEUTRAL	NEUTRAL
839	8407	8407_30	0.0056011	-2.2493	0.98443	-0.0008985	0.21628	NEUTRAL	839	8407	8407_30	0.333841	0.095226	0.37589	--	NEUTRAL	NEUTRAL
840	8413	8413_22	0.017403	-1.7517	0.92927	-0.016768	0.21481	NEUTRAL	840	8413	8413_22	0.125068	-0.011511	0	Outlier	BALANCING	UNDETERMINED
841	8420	8420_108	0.0088018	-2.0516	0.97893	0.0026045	0.21681	NEUTRAL	841	8420	8420_108	0.259091	0.283208	0.857988	--	NEUTRAL	NEUTRAL
842	8432	8432_42	0.0066013	-2.1775	0.98365	-0.00077968	0.21629	NEUTRAL	842	8432	8432_42	0.499637	0.383037	0.955221	--	NEUTRAL	UNDETERMINED
843	8465	8465_41	0.0080016	-2.0933	0.98126	0.0039603	0.21697	NEUTRAL	843	8465	8465_41	0.410554	0.484441	0.983236	--	NEUTRAL	UNDETERMINED
844	8487	8487_87	0.015803	-1.7943	0.93947	-0.015042	0.21487	NEUTRAL	844	8487	8487_87	0.393046	0.001963	0.028739	--	NEUTRAL	NEUTRAL
845	8505	8505_60	0.013203	-1.8736	0.95488	0.011828	0.21823	NEUTRAL	845	8505	8505_60	0.085714	0.2	1	Outlier	POSITIVE	UNDETERMINED
846	8511	8511_16	0.013003	-1.8803	0.95627	-0.010297	0.21529	NEUTRAL	846	8511	8511_16	0.5024	0.07692	0.319861	--	NEUTRAL	NEUTRAL
847	8527	8527_136	0.019004	-1.7128	0.91667	0.014999	0.21869	NEUTRAL	847	8527	8527_136	0.513772	0.439997	0.976641	--	NEUTRAL	UNDETERMINED
848	8528	8528_119	0.0070014	-2.1518	0.98316	-0.0012922	0.21622	NEUTRAL	848	8528	8528_119	0.437311	0.132135	0.470154	--	NEUTRAL	NEUTRAL
849	8534	8534_120	0.0096019	-2.0135	0.97579	-0.00060445	0.21651	NEUTRAL	849	8534	8534_120	0.046154	0.08	0.999999	Outlier	POSITIVE	UNDETERMINED
850	8543	8543_11	0.019004	-1.7128	0.91667	-0.014404	0.21498	NEUTRAL	850	8543	8543_11	0.171926	0.015233	0.091969	--	NEUTRAL	NEUTRAL
851	8548	8548_24	0.0056011	-2.2493	0.98443	0.00065806	0.21649	NEUTRAL	851	8548	8548_24	0.388437	0.203234	0.706235	--	NEUTRAL	NEUTRAL
852	8554	8554_34	0.028406	-1.5341	0.79972	0.033873	0.22173	NEUTRAL	852	8554	8554_34	0.48125	0.710575	0.999439	Outlier	POSITIVE	UNDETERMINED
853	8621	8621_13	0.0070014	-2.1518	0.98316	-0.00049227	0.21649	NEUTRAL	853	8621	8621_13	0.030276	0.017694	-100	Outlier	BALANCING	UNDETERMINED
854	8623	8623_141	0.010402	-1.9783	0.97166	0.00042923	0.21661	NEUTRAL	854	8623	8623_141	0.048889	0.029643	0.592301	--	NEUTRAL	NEUTRAL
855	8626	8626_15	0.0092018	-2.0321	0.97748	-0.0002216	0.21638	NEUTRAL	855	8626	8626_15	0.358134	0.303821	0.865963	--	NEUTRAL	NEUTRAL
856	8667	8667_95	0.010202	-1.9869	0.97273	0.0018361	0.21679	NEUTRAL	856	8667	8667_95	0.02963	0.056604	-100	Outlier	BALANCING	UNDETERMINED
857	8684	8684_52	0.0080016	-2.0933	0.98126	-0.0015388	0.21632	NEUTRAL	857	8684	8684_52	0.027174	0.006222	-100	Outlier	BALANCING	UNDETERMINED
858	8685	8685_15	0.014603	-1.8292	0.94639	0.012264	0.21825	NEUTRAL	858	8685	8685_15	0.224339	0.296139	0.892648	--	NEUTRAL	NEUTRAL
859	8703	8703_34	0.0076015	-2.1158	0.98218	0.00061417	0.21652	NEUTRAL	859	8703	8703_34	0.060354	0.087498	0.884048	--	NEUTRAL	NEUTRAL
860	8741	8741_140	0.42368	-0.13362	0.25065	0.60666	0.31334	NEUTRAL	860	8741	8741_140	0.471205	0.533121	0.993372	--	NEUTRAL	UNDETERMINED
861	8742	8742_89	0.009802	-2.0044	0.97491	-0.0049802	0.21586	NEUTRAL	861	8742	8742_89	0.268468	0.073131	0.298829	--	NEUTRAL	NEUTRAL
862	8750	8750_113	0.011402	-1.938	0.96572	-0.0032242	0.21611	NEUTRAL	862	8750	8750_113	0.188475	0.064479	0.331411	--	NEUTRAL	NEUTRAL
863	8763	8763_100	0.0058012	-2.234	0.98431	-0.00012002	0.21639	NEUTRAL	863	8763	8763_100	0.24689	0.12807	0.532635	--	NEUTRAL	NEUTRAL
864	8766	8766_37	0.0072014	-2.1394	0.98289	0.0019984	0.21668	NEUTRAL	864	8766	8766_37	0.113764	0.169391	0.845197	--	NEUTRAL	NEUTRAL
865	8771	8771_27	0.0062012	-2.2048	0.98404	-0.0010046	0.2163	NEUTRAL	865	8771	8771_27	0.064365	0.020484	0.353837	--	NEUTRAL	NEUTRAL
866	8777	8777_46	0.011802	-1.9229	0.96319	-0.009753	0.21539	NEUTRAL	866	8777	8777_46	0.466888	0.034082	0.122324	--	NEUTRAL	NEUTRAL
867	8812	8812_102	0.016403	-1.7779	0.93511	-0.014817	0.21492	NEUTRAL	867	8812	8812_102	0.122838	0.028788	0.218455	--	NEUTRAL	NEUTRAL
868	8818	8818_63	0.017604	-1.7467	0.92758	0.016363	0.21894	NEUTRAL	868	8818	8818_63	0.194987	0.200711	0.739331	--	NEUTRAL	NEUTRAL
869	8827	8827_100	0.0084017	-2.072	0.98018	0.0014145	0.2166	NEUTRAL	869	8827	8827_100	0.343603	0.175158	0.618479	--	NEUTRAL	NEUTRAL
870	8844	8844_17	0.0084017	-2.072	0.98018	-0.0011815	0.21629	NEUTRAL	870	8844	8844_17	0.188573	0.082778	0.409596	--	NEUTRAL	NEUTRAL
871	8859	8859_38	0.0072014	-2.1394	0.98289	0.003036	0.21682	NEUTRAL	871	8859	8859_38	0.204167	0.15269	0.643342	--	NEUTRAL	NEUTRAL
872	8867	8867_27	0.011002	-1.9537	0.96797	0.0067457	0.21739	NEUTRAL	872	8867	8867_27	0.250682	0.283512	0.873477	--	NEUTRAL	NEUTRAL
873	8889	8889_100	0.0074015	-2.1275	0.98257	-0.001983	0.21618	NEUTRAL	873	8889	8889_100	0.148011	0.066602	0.384942	--	NEUTRAL	NEUTRAL
874	8890	8890_40	0.0090018	-2.0417	0.97813	0.0032775	0.21687	NEUTRAL	874	8890	8890_40	0.38915	0.442753	0.966652	--	NEUTRAL	UNDETERMINED
875	8893	8893_95	0.0088018	-2.0516	0.97893	0.0022169	0.21672	NEUTRAL	875	8893	8893_95	0.494851	0.197083	0.661042	--	NEUTRAL	NEUTRAL
876	8896	8896_27	0.0080016	-2.0933	0.98126	0.00095455	0.21655	NEUTRAL	876	8896	8896_27	0.119397	0.110108	0.521089	--	NEUTRAL	NEUTRAL
877	8897	8897_72	0.0072014	-2.1394	0.98289	0.0046613	0.21706	NEUTRAL	877	8897	8897_72	0.404416	0.270888	0.804844	--	NEUTRAL	NEUTRAL
878	8900	8900_109	0.0062012	-2.2048	0.98404	-0.0027422	0.21604	NEUTRAL	878	8900	8900_109	0.477171	0.082462	0.294508	--	NEUTRAL	NEUTRAL
879	8903	8903_95	0.0082016	-2.0825	0.98077	-0.0018446	0.21614	NEUTRAL	879	8903	8903_95	0.422769	0.359895	0.920926	--	NEUTRAL	UNDETERMINED
880	8934	8934_127	0.0084017	-2.072	0.98018	-0.0018417	0.21621	NEUTRAL	880	8934	8934_127	0.030276	0.017694	-100	Outlier	BALANCING	UNDETERMINED
881	8937	8937_12	0.0078016	-2.1044	0.98172	0.0045023	0.21706	NEUTRAL	881	8937	8937_12	0.337532	0.212404	0.724962	--	NEUTRAL	NEUTRAL
882	8941	8941_38	0.0080016	-2.0933	0.98126	0.00017781	0.21648	NEUTRAL	882	8941	8941_38	0.049043	0.028793	0.580195	--	NEUTRAL	NEUTRAL
883	8942	8942_108	0.0088018	-2.0516	0.97893	-0.0021507	0.21616	NEUTRAL	883	8942	8942_108	0.51315	0.136006	0.489054	--	NEUTRAL	NEUTRAL
884	8943	8943_16	0.009802	-2.0044	0.97491	-0.0058439	0.21576	NEUTRAL	884	8943	8943_16	0.239606	0.071062	0.315885	--	NEUTRAL	NEUTRAL
885	8947	8947_37	0.0090018	-2.0417	0.97813	-0.0038456	0.216	NEUTRAL	885	8947	8947_37	0.2563	0.120891	0.474937	--	NEUTRAL	NEUTRAL
886	8952	8952_113	0.0086017	-2.0617	0.97958	-0.0040006	0.21595	NEUTRAL	886	8952	8952_113	0.162974	0.022007	0.148179	--	NEUTRAL	NEUTRAL
887	8984	8984_90	0.011002	-1.9537	0.96797	-0.0072273	0.21557	NEUTRAL	887	8984	8984_90	0.379452	0.186937	0.663866	--	NEUTRAL	NEUTRAL
888	9037	9037_22	0.0092018	-2.0321	0.97748	-0.0031569	0.21607	NEUTRAL	888	9037	9037_22	0.170522	0.066528	0.342938	--	NEUTRAL	NEUTRAL
889	9041	9041_12	0.029206	-1.5217	0.78412	-0.036957	0.21296	NEUTRAL	889	9041	9041_12	0.32777	-0.025711	0.002173	Outlier	BALANCING	UNDETERMINED
890	9052	9052_73	0.017604	-1.7467	0.92758	0.015275	0.21876	NEUTRAL	890	9052	9052_73	0.485038	0.401957	0.96692	--	NEUTRAL	UNDETERMINED
891	9054	9054_132	0.0094019	-2.0227	0.97664	0.0063712	0.21738	NEUTRAL	891	9054	9054_132	0.447436	0.560213	0.993341	--	NEUTRAL	UNDETERMINED
892	9061	9061_19	0.0082016	-2.0825	0.98077	-0.0023252	0.21613	NEUTRAL	892	9061	9061_19	0.478792	0.184075	0.607846	--	NEUTRAL	NEUTRAL
893	9100	9100_8	0.009802	-2.0044	0.97491	-0.0059723	0.21578	NEUTRAL	893	9100	9100_8	0.191754	0.054621	0.284496	--	NEUTRAL	NEUTRAL
894	9126	9126_131	0.0084017	-2.072	0.98018	-0.0022292	0.21618	NEUTRAL	894	9126	9126_131	0.127917	0.059478	0.360297	--	NEUTRAL	NEUTRAL
895	9136	9136_97	0.0076015	-2.1158	0.98218	0.0028248	0.2168	NEUTRAL	895	9136	9136_97	0.205622	0.15213	0.641809	--	NEUTRAL	NEUTRAL
896	9181	9181_47	0.013003	-1.8803	0.95627	0.011384	0.21818	NEUTRAL	896	9181	9181_47	0.08	0.183673	1	Outlier	POSITIVE	UNDETERMINED
897	9185	9185_31	0.0066013	-2.1775	0.98365	0.002483	0.21673	NEUTRAL	897	9185	9185_31	0.474872	0.139885	0.487593	--	NEUTRAL	NEUTRAL
898	9189	9189_125	0.010002	-1.9955	0.97392	0.0031022	0.2169	NEUTRAL	898	9189	9189_125	0.276111	0.19304	0.695152	--	NEUTRAL	NEUTRAL
899	9190	9190_86	0.0090018	-2.0417	0.97813	0.00029651	0.21657	NEUTRAL	899	9190	9190_86	0.123077	0.067576	0.39113	--	NEUTRAL	NEUTRAL
900	9206	9206_17	0.0080016	-2.0933	0.98126	-0.0022975	0.21614	NEUTRAL	900	9206	9206_17	0.192227	0.077175	0.386946	--	NEUTRAL	NEUTRAL
901	9208	9208_12	0.0062012	-2.2048	0.98404	-0.0017914	0.21618	NEUTRAL	901	9208	9208_12	0.388033	0.037055	0.144678	--	NEUTRAL	NEUTRAL
902	9213	9213_128	0.0090018	-2.0417	0.97813	0.0004325	0.21657	NEUTRAL	902	9213	9213_128	0.046786	0.058133	0.951952	--	NEUTRAL	UNDETERMINED
903	9241	9241_91	0.014203	-1.8414	0.94873	-0.011144	0.21528	NEUTRAL	903	9241	9241_91	0.100099	-0.019308	0	Outlier	BALANCING	UNDETERMINED
904	9264	9264_37	0.0076015	-2.1158	0.98218	0.0028116	0.21685	NEUTRAL	904	9264	9264_37	0.058889	0.029092	0.584438	--	NEUTRAL	NEUTRAL
905	9270	9270_54	0.0072014	-2.1394	0.98289	0.0029052	0.21686	NEUTRAL	905	9270	9270_54	0.361538	0.412302	0.952207	--	NEUTRAL	UNDETERMINED
906	9304	9304_30	0.0064013	-2.1909	0.98385	0.00017965	0.21639	NEUTRAL	906	9304	9304_30	0.523037	0.34731	0.922729	--	NEUTRAL	UNDETERMINED
907	9306	9306_65	0.0064013	-2.1909	0.98385	0.0017508	0.21667	NEUTRAL	907	9306	9306_65	0.375366	0.383175	0.94794	--	NEUTRAL	UNDETERMINED
908	9337	9337_27	0.0094019	-2.0227	0.97664	0.0054866	0.21727	NEUTRAL	908	9337	9337_27	0.028571	0.04878	-100	Outlier	BALANCING	UNDETERMINED
909	9342	9342_31	0.0068014	-2.1644	0.98342	0.00013655	0.21643	NEUTRAL	909	9342	9342_31	0.14519	0.072087	0.407882	--	NEUTRAL	NEUTRAL
910	9349	9349_30	0.004801	-2.3166	0.98468	-0.0021762	0.21614	NEUTRAL	910	9349	9349_30	0.274895	0.093995	0.41448	--	NEUTRAL	NEUTRAL
911	9406	9406_105	0.014403	-1.8353	0.94772	-0.01354	0.21507	NEUTRAL	911	9406	9406_105	0.449386	0.055626	0.192281	--	NEUTRAL	NEUTRAL
912	9412	9412_22	0.0084017	-2.072	0.98018	-0.0015178	0.21625	NEUTRAL	912	9412	9412_22	0.438211	0.145599	0.510467	--	NEUTRAL	NEUTRAL
913	9421	9421_26	0.0072014	-2.1394	0.98289	0.00084783	0.2165	NEUTRAL	913	9421	9421_26	0.458793	0.262108	0.819842	--	NEUTRAL	NEUTRAL
914	9423	9423_77	0.0076015	-2.1158	0.98218	0.00030918	0.2166	NEUTRAL	914	9423	9423_77	0.061538	0.12	0.993677	--	NEUTRAL	UNDETERMINED
915	9446	9446_54	0.0056011	-2.2493	0.98443	0.00033946	0.21643	NEUTRAL	915	9446	9446_54	0.144029	0.083404	0.451346	--	NEUTRAL	NEUTRAL
916	9457	9457_112	0.010002	-1.9955	0.97392	0.0048389	0.2171	NEUTRAL	916	9457	9457_112	0.52028	0.458883	0.989899	--	NEUTRAL	UNDETERMINED
917	9474	9474_55	0.0080016	-2.0933	0.98126	-0.0040048	0.21601	NEUTRAL	917	9474	9474_55	0.078994	0.025828	0.401878	--	NEUTRAL	NEUTRAL
918	9485	9485_9	0.010002	-1.9955	0.97392	0.0026887	0.21685	NEUTRAL	918	9485	9485_9	0.057519	0.069876	0.996633	Outlier	POSITIVE	UNDETERMINED
919	9488	9488_55	0.0094019	-2.0227	0.97664	0.0034258	0.21697	NEUTRAL	919	9488	9488_55	0.028571	0.054545	-100	Outlier	BALANCING	UNDETERMINED
920	9526	9526_21	0.0072014	-2.1394	0.98289	-0.000951	0.21627	NEUTRAL	920	9526	9526_21	0.305665	0.141858	0.543629	--	NEUTRAL	NEUTRAL
921	9533	9533_105	0.0074015	-2.1275	0.98257	-0.00096677	0.21628	NEUTRAL	921	9533	9533_105	0.149351	0.07313	0.412103	--	NEUTRAL	NEUTRAL
922	9538	9538_49	0.0074015	-2.1275	0.98257	-0.0024567	0.21611	NEUTRAL	922	9538	9538_49	0.431826	0.103731	0.372822	--	NEUTRAL	NEUTRAL
923	9539	9539_71	0.011802	-1.9229	0.96319	0.0028476	0.21683	NEUTRAL	923	9539	9539_71	0.370486	0.267094	0.812879	--	NEUTRAL	NEUTRAL
924	9549	9549_21	0.010402	-1.9783	0.97166	-0.0033706	0.21605	NEUTRAL	924	9549	9549_21	0.139444	0.156797	0.671233	--	NEUTRAL	NEUTRAL
925	9567	9567_122	0.0088018	-2.0516	0.97893	0.0023565	0.21675	NEUTRAL	925	9567	9567_122	0.154748	0.128979	0.57985	--	NEUTRAL	NEUTRAL
926	9576	9576_55	0.0094019	-2.0227	0.97664	0.0036516	0.21702	NEUTRAL	926	9576	9576_55	0.04	0.076923	0.999937	Outlier	POSITIVE	UNDETERMINED
927	9627	9627_113	0.0056011	-2.2493	0.98443	-0.0015535	0.21622	NEUTRAL	927	9627	9627_113	0.188338	0.089987	0.437043	--	NEUTRAL	NEUTRAL
928	9657	9657_125	0.021604	-1.656	0.89267	0.019603	0.2194	NEUTRAL	928	9657	9657_125	0.351939	0.338672	0.899623	--	NEUTRAL	NEUTRAL
929	9665	9665_72	0.011202	-1.9458	0.96692	-0.00056533	0.21648	NEUTRAL	929	9665	9665_72	0.058519	0.035963	0.685158	--	NEUTRAL	NEUTRAL
930	9669	9669_78	0.0094019	-2.0227	0.97664	0.0041915	0.21702	NEUTRAL	930	9669	9669_78	0.35	0.391169	0.938741	--	NEUTRAL	UNDETERMINED
931	9674	9674_112	0.0062012	-2.2048	0.98404	0.0004922	0.21646	NEUTRAL	931	9674	9674_112	0.304115	0.163914	0.603171	--	NEUTRAL	NEUTRAL
932	9700	9700_102	0.0066013	-2.1775	0.98365	-0.0025314	0.21606	NEUTRAL	932	9700	9700_102	0.409387	0.096763	0.345273	--	NEUTRAL	NEUTRAL
933	9707	9707_33	0.0090018	-2.0417	0.97813	-0.0021778	0.21625	NEUTRAL	933	9707	9707_33	0.179545	0.112718	0.514837	--	NEUTRAL	NEUTRAL
934	9722	9722_115	0.15143	-0.74847	0.42213	0.20399	0.24879	NEUTRAL	934	9722	9722_115	0.405086	0.460947	0.976671	--	NEUTRAL	UNDETERMINED
935	9746	9746_50	0.0096019	-2.0135	0.97579	-0.00086759	0.21634	NEUTRAL	935	9746	9746_50	0.097959	0.041209	0.262871	--	NEUTRAL	NEUTRAL
936	9758	9758_41	0.010802	-1.9618	0.96921	-0.0082185	0.21549	NEUTRAL	936	9758	9758_41	0.44755	0.118584	0.42703	--	NEUTRAL	NEUTRAL
937	9765	9765_93	0.0062012	-2.2048	0.98404	-0.0021562	0.21613	NEUTRAL	937	9765	9765_93	0.328788	0.061201	0.232731	--	NEUTRAL	NEUTRAL
938	9779	9779_127	0.0056011	-2.2493	0.98443	-0.00019034	0.21635	NEUTRAL	938	9779	9779_127	0.426099	0.174586	0.612469	--	NEUTRAL	NEUTRAL
939	9796	9796_75	0.0096019	-2.0135	0.97579	-0.007907	0.21559	NEUTRAL	939	9796	9796_75	0.227976	0.03937	0.186845	--	NEUTRAL	NEUTRAL
940	9804	9804_130	0.0088018	-2.0516	0.97893	-0.0048007	0.21597	NEUTRAL	940	9804	9804_130	0.035101	-0.001863	-100	Outlier	BALANCING	UNDETERMINED
941	9805	9805_119	0.0056011	-2.2493	0.98443	-0.00097973	0.21626	NEUTRAL	941	9805	9805_119	0.446649	0.186699	0.620627	--	NEUTRAL	NEUTRAL
942	9819	9819_42	0.014003	-1.8477	0.94975	0.008803	0.21773	NEUTRAL	942	9819	9819_42	0.415069	0.269202	0.801874	--	NEUTRAL	NEUTRAL
943	9831	9831_82	0.0072014	-2.1394	0.98289	0.0041521	0.21699	NEUTRAL	943	9831	9831_82	0.264868	0.180128	0.647751	--	NEUTRAL	NEUTRAL
944	9845	9845_105	0.19044	-0.6285	0.3784	0.29573	0.26407	NEUTRAL	944	9845	9845_105	0.592467	0.791464	0.999999	Outlier	POSITIVE	UNDETERMINED
945	9848	9848_129	0.013203	-1.8736	0.95488	0.0083797	0.21765	NEUTRAL	945	9848	9848_129	0.25	0.24032	0.810777	--	NEUTRAL	NEUTRAL
946	9857	9857_135	0.011202	-1.9458	0.96692	0.0040996	0.2171	NEUTRAL	946	9857	9857_135	0.028571	0.054545	-100	Outlier	BALANCING	UNDETERMINED
947	9876	9876_84	0.013803	-1.854	0.95099	-0.013342	0.21505	NEUTRAL	947	9876	9876_84	0.503332	0.017153	0.098925	--	NEUTRAL	NEUTRAL
948	9883	9883_102	0.022404	-1.6398	0.88427	-0.023155	0.2141	NEUTRAL	948	9883	9883_102	0.367586	0.008815	0.052649	--	NEUTRAL	NEUTRAL
949	9884	9884_129	0.0056011	-2.2493	0.98443	0.00087657	0.2165	NEUTRAL	949	9884	9884_129	0.415157	0.294957	0.843764	--	NEUTRAL	NEUTRAL
950	9889	9889_134	0.0070014	-2.1518	0.98316	0.0019714	0.21667	NEUTRAL	950	9889	9889_134	0.274702	0.153294	0.594825	--	NEUTRAL	NEUTRAL
951	9936	9936_49	0.0076015	-2.1158	0.98218	-0.00071393	0.21633	NEUTRAL	951	9936	9936_49	0.190612	0.082322	0.407796	--	NEUTRAL	NEUTRAL
952	9941	9941_31	0.012603	-1.894	0.95855	-0.0084815	0.21549	NEUTRAL	952	9941	9941_31	0.479945	0.020196	0.073511	--	NEUTRAL	NEUTRAL
953	9946	9946_51	0.0066013	-2.1775	0.98365	-0.00053624	0.21635	NEUTRAL	953	9946	9946_51	0.49155	0.193547	0.65191	--	NEUTRAL	NEUTRAL
954	9950	9950_63	0.014803	-1.8232	0.94522	-0.012902	0.21504	NEUTRAL	954	9950	9950_63	0.466816	0.064681	0.228425	--	NEUTRAL	NEUTRAL
955	9951	9951_31	0.0088018	-2.0516	0.97893	0.0016182	0.21669	NEUTRAL	955	9951	9951_31	0.112184	0.076639	0.580838	--	NEUTRAL	NEUTRAL
956	9977	9977_140	0.010802	-1.9618	0.96921	0.000226	0.21653	NEUTRAL	956	9977	9977_140	0.07033	0.094583	0.921428	--	NEUTRAL	UNDETERMINED
957	9980	9980_135	0.011002	-1.9537	0.96797	0.0072455	0.21747	NEUTRAL	957	9980	9980_135	0.207375	0.261625	0.865468	--	NEUTRAL	NEUTRAL
958	10008	10008_108	0.0064013	-2.1909	0.98385	0.0024571	0.21672	NEUTRAL	958	10008	10008_108	0.56493	0.571003	0.995569	--	NEUTRAL	UNDETERMINED
959	10011	10011_13	0.011002	-1.9537	0.96797	-0.0056021	0.21577	NEUTRAL	959	10011	10011_13	0.339237	0.076819	0.299823	--	NEUTRAL	NEUTRAL
960	10014	10014_57	0.0074015	-2.1275	0.98257	0.0012439	0.21661	NEUTRAL	960	10014	10014_57	0.153103	0.082634	0.433421	--	NEUTRAL	NEUTRAL
961	10031	10031_91	0.014203	-1.8414	0.94873	-0.0098372	0.21542	NEUTRAL	961	10031	10031_91	0.110509	0.040189	0.431279	--	NEUTRAL	NEUTRAL
962	10033	10033_48	0.014603	-1.8292	0.94639	-0.015884	0.2148	NEUTRAL	962	10033	10033_48	0.365925	0.018046	0.073501	--	NEUTRAL	NEUTRAL
963	10049	10049_40	0.026205	-1.5701	0.83588	0.028556	0.22084	NEUTRAL	963	10049	10049_40	0.343878	0.357195	0.915398	--	NEUTRAL	UNDETERMINED
964	10062	10062_37	0.026605	-1.5633	0.82954	-0.033065	0.21328	NEUTRAL	964	10062	10062_37	0.227262	-0.026803	0	Outlier	BALANCING	UNDETERMINED
965	10072	10072_13	0.005001	-2.2988	0.98464	0.0011683	0.21654	NEUTRAL	965	10072	10072_13	0.50683	0.294283	0.874121	--	NEUTRAL	NEUTRAL
966	10078	10078_108	0.0086017	-2.0617	0.97958	-0.002104	0.21621	NEUTRAL	966	10078	10078_108	0.159049	0.029245	0.186701	--	NEUTRAL	NEUTRAL
967	10081	10081_66	0.011402	-1.938	0.96572	-0.0053121	0.21585	NEUTRAL	967	10081	10081_66	0.112825	0.140587	0.774453	--	NEUTRAL	NEUTRAL
968	10089	10089_91	0.011002	-1.9537	0.96797	-0.004827	0.21596	NEUTRAL	968	10089	10089_91	0.052186	0.009747	0.330058	--	NEUTRAL	NEUTRAL
969	10096	10096_69	0.010002	-1.9955	0.97392	0.0076415	0.21754	NEUTRAL	969	10096	10096_69	0.386538	0.544749	0.990024	--	NEUTRAL	UNDETERMINED
970	10119	10119_8	0.010402	-1.9783	0.97166	0.0036156	0.21701	NEUTRAL	970	10119	10119_8	0.063889	0.07015	0.765964	--	NEUTRAL	NEUTRAL
971	10126	10126_124	0.0080016	-2.0933	0.98126	0.0024017	0.21675	NEUTRAL	971	10126	10126_124	0.171591	0.145423	0.612381	--	NEUTRAL	NEUTRAL
972	10135	10135_46	0.0064013	-2.1909	0.98385	0.0011665	0.21653	NEUTRAL	972	10135	10135_46	0.329754	0.185394	0.658898	--	NEUTRAL	NEUTRAL
973	10139	10139_31	0.010402	-1.9783	0.97166	0.003769	0.21702	NEUTRAL	973	10139	10139_31	0.035714	0.072727	-100	Outlier	BALANCING	UNDETERMINED
974	10144	10144_47	0.0064013	-2.1909	0.98385	0.0010416	0.21654	NEUTRAL	974	10144	10144_47	0.332444	0.190196	0.671362	--	NEUTRAL	NEUTRAL
975	10154	10154_11	0.010202	-1.9869	0.97273	0.0052027	0.21716	NEUTRAL	975	10154	10154_11	0.449253	0.331866	0.888968	--	NEUTRAL	NEUTRAL
976	10166	10166_45	0.0054011	-2.2652	0.98452	0.0035507	0.2169	NEUTRAL	976	10166	10166_45	0.358956	0.243888	0.770705	--	NEUTRAL	NEUTRAL
977	10207	10207_80	0.0080016	-2.0933	0.98126	-0.0010133	0.21638	NEUTRAL	977	10207	10207_80	0.037338	0.033043	-100	Outlier	BALANCING	UNDETERMINED
978	10219	10219_98	0.0094019	-2.0227	0.97664	0.0020023	0.21679	NEUTRAL	978	10219	10219_98	0.034226	0.014867	-100	Outlier	BALANCING	UNDETERMINED
979	10244	10244_100	0.0084017	-2.072	0.98018	-0.0027472	0.2161	NEUTRAL	979	10244	10244_100	0.249436	0.085699	0.380963	--	NEUTRAL	NEUTRAL
980	10248	10248_99	0.038208	-1.4009	0.69227	0.040694	0.22276	NEUTRAL	980	10248	10248_99	0.45098	0.462735	0.974204	--	NEUTRAL	UNDETERMINED
981	10254	10254_46	0.010002	-1.9955	0.97392	0.00046412	0.21654	NEUTRAL	981	10254	10254_46	0.03713	0.033954	-100	Outlier	BALANCING	UNDETERMINED
982	10260	10260_10	0.0088018	-2.0516	0.97893	-0.001545	0.21621	NEUTRAL	982	10260	10260_10	0.385214	0.166466	0.605883	--	NEUTRAL	NEUTRAL
983	10267	10267_21	0.0084017	-2.072	0.98018	0.00043378	0.2165	NEUTRAL	983	10267	10267_21	0.070455	0.049834	0.599725	--	NEUTRAL	NEUTRAL
984	10275	10275_104	0.012402	-1.9011	0.95967	0.0090327	0.21775	NEUTRAL	984	10275	10275_104	0.127473	0.227273	0.823165	--	NEUTRAL	NEUTRAL
985	10300	10300_117	0.0060012	-2.2191	0.98419	-0.00069731	0.21629	NEUTRAL	985	10300	10300_117	0.439448	0.261148	0.801443	--	NEUTRAL	NEUTRAL
986	10306	10306_63	0.010002	-1.9955	0.97392	-0.0045612	0.21586	NEUTRAL	986	10306	10306_63	0.428873	0.136576	0.500688	--	NEUTRAL	NEUTRAL
987	10312	10312_127	0.013203	-1.8736	0.95488	-0.011336	0.21531	NEUTRAL	987	10312	10312_127	0.187209	-0.015478	4.9e-05	Outlier	BALANCING	UNDETERMINED
988	10328	10328_53	0.025005	-1.591	0.85282	0.025397	0.22032	NEUTRAL	988	10328	10328_53	0.567627	0.606687	0.997484	Outlier	POSITIVE	UNDETERMINED
989	10354	10354_91	0.026605	-1.5633	0.82954	-0.031184	0.21347	NEUTRAL	989	10354	10354_91	0.264163	-0.029903	0.0059	--	NEUTRAL	UNDETERMINED
990	10356	10356_47	0.0056011	-2.2493	0.98443	0.0013606	0.21657	NEUTRAL	990	10356	10356_47	0.546746	0.408488	0.941602	--	NEUTRAL	UNDETERMINED
991	10360	10360_87	0.0088018	-2.0516	0.97893	0.00065574	0.21657	NEUTRAL	991	10360	10360_87	0.148779	0.12031	0.568061	--	NEUTRAL	NEUTRAL
992	10366	10366_78	0.0072014	-2.1394	0.98289	0.00029324	0.21649	NEUTRAL	992	10366	10366_78	0.176429	0.097367	0.465583	--	NEUTRAL	NEUTRAL
993	10376	10376_94	0.0090018	-2.0417	0.97813	0.0062653	0.21732	NEUTRAL	993	10376	10376_94	0.259762	0.30809	0.889135	--	NEUTRAL	NEUTRAL
994	10384	10384_57	0.0038008	-2.4185	0.98476	0.0003833	0.21641	NEUTRAL	994	10384	10384_57	0.533136	0.397009	0.942925	--	NEUTRAL	UNDETERMINED
995	10389	10389_93	0.010402	-1.9783	0.97166	-0.0020753	0.21626	NEUTRAL	995	10389	10389_93	0.169808	0.084498	0.418349	--	NEUTRAL	NEUTRAL
996	10416	10416_31	0.0076015	-2.1158	0.98218	0.0017216	0.21663	NEUTRAL	996	10416	10416_31	0.190606	0.225265	0.786918	--	NEUTRAL	NEUTRAL
997	10436	10436_102	0.35687	-0.25579	0.31883	0.55959	0.30665	NEUTRAL	997	10436	10436_102	0.585812	0.726693	0.999478	Outlier	POSITIVE	UNDETERMINED
998	10443	10443_38	0.0082016	-2.0825	0.98077	0.0014666	0.21662	NEUTRAL	998	10443	10443_38	0.200694	0.121466	0.552386	--	NEUTRAL	NEUTRAL
999	10496	10496_87	0.010402	-1.9783	0.97166	-0.0058221	0.21583	NEUTRAL	999	10496	10496_87	0.158569	0.031004	0.196029	--	NEUTRAL	NEUTRAL
1000	10542	10542_33	0.0092018	-2.0321	0.97748	-0.00040869	0.21645	NEUTRAL	1000	10542	10542_33	0.028571	0.054545	-100	Outlier	BALANCING	UNDETERMINED
1001	10554	10554_19	0.0092018	-2.0321	0.97748	0.0020437	0.21674	NEUTRAL	1001	10554	10554_19	0.367857	0.316348	0.880684	--	NEUTRAL	NEUTRAL
1002	10563	10563_52	0.56731	0.11765	0.15584	1.0609	0.39015	NEUTRAL	1002	10563	10563_52	0.561538	0.884932	0.999996	Outlier	POSITIVE	UNDETERMINED
1003	10568	10568_69	0.009802	-2.0044	0.97491	-0.005358	0.21582	NEUTRAL	1003	10568	10568_69	0.468529	0.09523	0.341708	--	NEUTRAL	NEUTRAL
1004	10576	10576_16	0.0080016	-2.0933	0.98126	0.0036074	0.21692	NEUTRAL	1004	10576	10576_16	0.357716	0.255715	0.79309	--	NEUTRAL	NEUTRAL
1005	10577	10577_50	0.0080016	-2.0933	0.98126	-0.0040562	0.21593	NEUTRAL	1005	10577	10577_50	0.514242	0.1039	0.371344	--	NEUTRAL	NEUTRAL
1006	10579	10579_8	0.0074015	-2.1275	0.98257	0.0040723	0.21699	NEUTRAL	1006	10579	10579_8	0.391304	0.443827	0.967046	--	NEUTRAL	UNDETERMINED
1007	10610	10610_57	0.0096019	-2.0135	0.97579	-0.004811	0.21593	NEUTRAL	1007	10610	10610_57	0.057489	-0.00347	0.177687	--	NEUTRAL	NEUTRAL
1008	10638	10638_54	0.014403	-1.8353	0.94772	0.0086514	0.21781	NEUTRAL	1008	10638	10638_54	0.047619	0.097561	1	Outlier	POSITIVE	UNDETERMINED
1009	10680	10680_117	0.0084017	-2.072	0.98018	-0.0039679	0.21596	NEUTRAL	1009	10680	10680_117	0.374073	0.199518	0.696901	--	NEUTRAL	NEUTRAL
1010	10686	10686_75	0.013803	-1.854	0.95099	-0.01296	0.21514	NEUTRAL	1010	10686	10686_75	0.103004	0.000355	0.062706	--	NEUTRAL	NEUTRAL
1011	10705	10705_85	0.019804	-1.6946	0.90958	-0.018317	0.21455	NEUTRAL	1011	10705	10705_85	0.48037	0.044501	0.139308	--	NEUTRAL	NEUTRAL
1012	10707	10707_103	0.10202	-0.94458	0.49625	0.14229	0.23914	NEUTRAL	1012	10707	10707_103	0.591754	0.849699	1	Outlier	POSITIVE	UNDETERMINED
1013	10735	10735_48	0.0080016	-2.0933	0.98126	-0.0018142	0.21622	NEUTRAL	1013	10735	10735_48	0.041917	0.018711	0.447477	--	NEUTRAL	NEUTRAL
1014	10744	10744_32	0.0096019	-2.0135	0.97579	0.0042834	0.21706	NEUTRAL	1014	10744	10744_32	0.04	0.081633	1	Outlier	POSITIVE	UNDETERMINED
1015	10747	10747_126	0.011802	-1.9229	0.96319	0.00014584	0.21651	NEUTRAL	1015	10747	10747_126	0.036932	0.025116	-100	Outlier	BALANCING	UNDETERMINED
1016	10755	10755_31	0.0094019	-2.0227	0.97664	-0.0045228	0.21591	NEUTRAL	1016	10755	10755_31	0.157028	0.177909	0.710811	--	NEUTRAL	NEUTRAL
1017	10758	10758_76	0.0070014	-2.1518	0.98316	-0.0026284	0.21609	NEUTRAL	1017	10758	10758_76	0.351724	0.042104	0.150108	--	NEUTRAL	NEUTRAL
1018	10776	10776_99	0.0066013	-2.1775	0.98365	0.001787	0.21663	NEUTRAL	1018	10776	10776_99	0.364508	0.197763	0.665201	--	NEUTRAL	NEUTRAL
1019	10798	10798_113	0.0068014	-2.1644	0.98342	0.00052107	0.21648	NEUTRAL	1019	10798	10798_113	0.147078	0.080608	0.441079	--	NEUTRAL	NEUTRAL
1020	10802	10802_68	0.0084017	-2.072	0.98018	0.00025314	0.21646	NEUTRAL	1020	10802	10802_68	0.229634	0.122657	0.550548	--	NEUTRAL	NEUTRAL
1021	10824	10824_7	0.0086017	-2.0617	0.97958	-0.0024133	0.21621	NEUTRAL	1021	10824	10824_7	0.099633	0.034873	0.217201	--	NEUTRAL	NEUTRAL
1022	10855	10855_43	0.0078016	-2.1044	0.98172	-0.0020612	0.21618	NEUTRAL	1022	10855	10855_43	0.045013	0.015378	0.403626	--	NEUTRAL	NEUTRAL
1023	10864	10864_112	0.0096019	-2.0135	0.97579	-0.0021439	0.21623	NEUTRAL	1023	10864	10864_112	0.126923	0.122645	0.554627	--	NEUTRAL	NEUTRAL
1024	10892	10892_103	0.0066013	-2.1775	0.98365	-0.0037995	0.21596	NEUTRAL	1024	10892	10892_103	0.494097	0.032257	0.133397	--	NEUTRAL	NEUTRAL
1025	10898	10898_63	0.0092018	-2.0321	0.97748	-0.0034965	0.21611	NEUTRAL	1025	10898	10898_63	0.045473	-0.004137	0.171164	--	NEUTRAL	NEUTRAL
1026	10914	10914_102	0.012402	-1.9011	0.95967	-0.0085202	0.21551	NEUTRAL	1026	10914	10914_102	0.322933	0.012601	0.059554	--	NEUTRAL	NEUTRAL
1027	10916	10916_79	0.0090018	-2.0417	0.97813	1.6441e-05	0.21651	NEUTRAL	1027	10916	10916_79	0.038214	0.031436	-100	Outlier	BALANCING	UNDETERMINED
1028	10923	10923_47	0.0082016	-2.0825	0.98077	0.0028059	0.21682	NEUTRAL	1028	10923	10923_47	0.333604	0.217028	0.735263	--	NEUTRAL	NEUTRAL
1029	10936	10936_80	0.010002	-1.9955	0.97392	-0.0010271	0.2164	NEUTRAL	1029	10936	10936_80	0.026	0.00927	-100	Outlier	BALANCING	UNDETERMINED
1030	10948	10948_91	0.013403	-1.8669	0.95367	0.012134	0.21826	NEUTRAL	1030	10948	10948_91	0.163839	0.200584	0.762463	--	NEUTRAL	NEUTRAL
1031	10976	10976_67	0.0084017	-2.072	0.98018	0.0058759	0.21726	NEUTRAL	1031	10976	10976_67	0.122143	0.104287	0.505502	--	NEUTRAL	NEUTRAL
1032	10993	10993_56	0.0072014	-2.1394	0.98289	-0.0015727	0.21621	NEUTRAL	1032	10993	10993_56	0.133328	0.084432	0.44835	--	NEUTRAL	NEUTRAL
1033	10997	10997_88	0.0092018	-2.0321	0.97748	0.00044818	0.2166	NEUTRAL	1033	10997	10997_88	0.033217	0.002203	-100	Outlier	BALANCING	UNDETERMINED
1034	11008	11008_6	0.0086017	-2.0617	0.97958	-0.00064959	0.21638	NEUTRAL	1034	11008	11008_6	0.137179	0.087171	0.464704	--	NEUTRAL	NEUTRAL
1035	11019	11019_40	0.0090018	-2.0417	0.97813	-0.00033971	0.21636	NEUTRAL	1035	11019	11019_40	0.29689	0.376162	0.921249	--	NEUTRAL	UNDETERMINED
1036	11023	11023_32	0.011602	-1.9304	0.9645	0.0083476	0.21763	NEUTRAL	1036	11023	11023_32	0.424732	0.374016	0.930813	--	NEUTRAL	UNDETERMINED
1037	11030	11030_47	0.0066013	-2.1775	0.98365	-0.0018537	0.21624	NEUTRAL	1037	11030	11030_47	0.076144	0.013519	0.290091	--	NEUTRAL	NEUTRAL
1038	11047	11047_16	0.010202	-1.9869	0.97273	0.0063249	0.21734	NEUTRAL	1038	11047	11047_16	0.471337	0.357684	0.917491	--	NEUTRAL	UNDETERMINED
1039	11049	11049_39	0.010002	-1.9955	0.97392	0.0044093	0.21711	NEUTRAL	1039	11049	11049_39	0.044444	0.09434	1	Outlier	POSITIVE	UNDETERMINED
1040	11082	11082_125	0.64113	0.25201	0.11571	1.0694	0.38987	NEUTRAL	1040	11082	11082_125	0.596778	0.848585	1	Outlier	POSITIVE	UNDETERMINED
1041	11091	11091_129	0.012803	-1.8871	0.95726	0.011007	0.21806	NEUTRAL	1041	11091	11091_129	0.461538	0.612566	0.997534	Outlier	POSITIVE	UNDETERMINED
1042	11143	11143_123	0.010602	-1.97	0.97041	-0.0056308	0.21582	NEUTRAL	1042	11143	11143_123	0.17071	0.049451	0.262221	--	NEUTRAL	NEUTRAL
1043	11179	11179_8	0.0076015	-2.1158	0.98218	0.00053228	0.21649	NEUTRAL	1043	11179	11179_8	0.061534	0.051435	0.613136	--	NEUTRAL	NEUTRAL
1044	11201	11201_5	0.022404	-1.6398	0.88427	-0.028722	0.21364	NEUTRAL	1044	11201	11201_5	0.42359	-0.031091	7.4e-05	Outlier	BALANCING	UNDETERMINED
1045	11240	11240_63	0.011802	-1.9229	0.96319	-0.0072239	0.2156	NEUTRAL	1045	11240	11240_63	0.414947	0.063531	0.218684	--	NEUTRAL	NEUTRAL
1046	11247	11247_35	0.009802	-2.0044	0.97491	-0.0034854	0.21598	NEUTRAL	1046	11247	11247_35	0.419431	0.207149	0.697164	--	NEUTRAL	NEUTRAL
1047	11266	11266_26	0.0080016	-2.0933	0.98126	0.00082039	0.21652	NEUTRAL	1047	11266	11266_26	0.250283	0.131837	0.544419	--	NEUTRAL	NEUTRAL
1048	11280	11280_132	0.010802	-1.9618	0.96921	-0.0089264	0.21552	NEUTRAL	1048	11280	11280_132	0.155523	0.022921	0.153038	--	NEUTRAL	NEUTRAL
1049	11284	11284_58	0.0090018	-2.0417	0.97813	-0.0042997	0.21596	NEUTRAL	1049	11284	11284_58	0.028636	-0.012039	-100	Outlier	BALANCING	UNDETERMINED
1050	11291	11291_74	0.0078016	-2.1044	0.98172	-0.0031446	0.21607	NEUTRAL	1050	11291	11291_74	0.102321	0.034429	0.398565	--	NEUTRAL	NEUTRAL
1051	11292	11292_20	0.0064013	-2.1909	0.98385	0.002667	0.21677	NEUTRAL	1051	11292	11292_20	0.351215	0.211725	0.707597	--	NEUTRAL	NEUTRAL
1052	11315	11315_9	0.0090018	-2.0417	0.97813	-0.0037842	0.21596	NEUTRAL	1052	11315	11315_9	0.305718	0.141366	0.542258	--	NEUTRAL	NEUTRAL
1053	11319	11319_126	0.0064013	-2.1909	0.98385	-0.0005001	0.21633	NEUTRAL	1053	11319	11319_126	0.339723	0.139601	0.527702	--	NEUTRAL	NEUTRAL
1054	11334	11334_55	0.013003	-1.8803	0.95627	0.010179	0.21797	NEUTRAL	1054	11334	11334_55	0.074074	0.169811	1	Outlier	POSITIVE	UNDETERMINED
1055	11345	11345_90	0.011602	-1.9304	0.9645	-0.0076084	0.21561	NEUTRAL	1055	11345	11345_90	0.462466	0.094865	0.345017	--	NEUTRAL	NEUTRAL
1056	11363	11363_88	0.0066013	-2.1775	0.98365	0.00076664	0.21649	NEUTRAL	1056	11363	11363_88	0.454438	0.278378	0.816724	--	NEUTRAL	NEUTRAL
1057	11374	11374_40	0.009802	-2.0044	0.97491	0.004388	0.21705	NEUTRAL	1057	11374	11374_40	0.199383	0.142268	0.597221	--	NEUTRAL	NEUTRAL
1058	11379	11379_87	0.018604	-1.7222	0.9196	-0.0176	0.21466	NEUTRAL	1058	11379	11379_87	0.315813	0.032972	0.124059	--	NEUTRAL	NEUTRAL
1059	11383	11383_14	0.0074015	-2.1275	0.98257	-0.0042602	0.21594	NEUTRAL	1059	11383	11383_14	0.349672	0.036108	0.126174	--	NEUTRAL	NEUTRAL
1060	11389	11389_137	0.005201	-2.2816	0.98459	0.00086125	0.21649	NEUTRAL	1060	11389	11389_137	0.534355	0.409758	0.954496	--	NEUTRAL	UNDETERMINED
1061	11425	11425_90	0.0074015	-2.1275	0.98257	-0.0021892	0.21611	NEUTRAL	1061	11425	11425_90	0.462746	0.129768	0.47034	--	NEUTRAL	NEUTRAL
1062	11433	11433_87	0.0092018	-2.0321	0.97748	0.0030463	0.21687	NEUTRAL	1062	11433	11433_87	0.083971	0.070219	0.376473	--	NEUTRAL	NEUTRAL
1063	11449	11449_90	0.010402	-1.9783	0.97166	0.00088638	0.21663	NEUTRAL	1063	11449	11449_90	0.037727	0.012752	-100	Outlier	BALANCING	UNDETERMINED
1064	11476	11476_54	0.022605	-1.6359	0.88174	-0.023661	0.21412	NEUTRAL	1064	11476	11476_54	0.365491	-0.002985	0.031757	--	NEUTRAL	NEUTRAL
1065	11493	11493_81	0.0070014	-2.1518	0.98316	9.0401e-06	0.21641	NEUTRAL	1065	11493	11493_81	0.212561	0.102006	0.491435	--	NEUTRAL	NEUTRAL
1066	11495	11495_47	0.029206	-1.5217	0.78412	0.033477	0.22163	NEUTRAL	1066	11495	11495_47	0.314362	0.322548	0.903704	--	NEUTRAL	UNDETERMINED
1067	11497	11497_124	0.020604	-1.677	0.90325	-0.019838	0.21444	NEUTRAL	1067	11497	11497_124	0.311522	-0.000747	0.029791	--	NEUTRAL	NEUTRAL
1068	11505	11505_75	0.009802	-2.0044	0.97491	0.0042649	0.21709	NEUTRAL	1068	11505	11505_75	0.028571	0.04878	-100	Outlier	BALANCING	UNDETERMINED
1069	11518	11518_65	0.011202	-1.9458	0.96692	-0.0094989	0.21535	NEUTRAL	1069	11518	11518_65	0.279676	0.131538	0.533521	--	NEUTRAL	NEUTRAL
1070	11526	11526_117	0.014403	-1.8353	0.94772	-0.012913	0.21509	NEUTRAL	1070	11526	11526_117	0.449247	0.026475	0.090848	--	NEUTRAL	NEUTRAL
1071	11537	11537_111	0.0082016	-2.0825	0.98077	0.0013257	0.21665	NEUTRAL	1071	11537	11537_111	0.087987	0.067499	0.369379	--	NEUTRAL	NEUTRAL
1072	11540	11540_102	0.024005	-1.6091	0.86428	-0.031212	0.21355	NEUTRAL	1072	11540	11540_102	0.125893	-0.034301	0	Outlier	BALANCING	UNDETERMINED
1073	11542	11542_118	0.011802	-1.9229	0.96319	0.0088549	0.21772	NEUTRAL	1073	11542	11542_118	0.365992	0.302311	0.864081	--	NEUTRAL	NEUTRAL
1074	11558	11558_71	0.0084017	-2.072	0.98018	-0.00025575	0.21636	NEUTRAL	1074	11558	11558_71	0.51657	0.115757	0.327776	--	NEUTRAL	NEUTRAL
1075	11565	11565_29	0.010602	-1.97	0.97041	-0.0078733	0.21555	NEUTRAL	1075	11565	11565_29	0.342635	0.008163	0.036505	--	NEUTRAL	NEUTRAL
1076	11570	11570_25	0.0078016	-2.1044	0.98172	0.00075203	0.21652	NEUTRAL	1076	11570	11570_25	0.2325	0.116492	0.531102	--	NEUTRAL	NEUTRAL
1077	11584	11584_81	0.0088018	-2.0516	0.97893	-0.003011	0.2161	NEUTRAL	1077	11584	11584_81	0.049513	0.005767	0.280228	--	NEUTRAL	NEUTRAL
1078	11613	11613_71	0.0058012	-2.234	0.98431	0.00046627	0.21644	NEUTRAL	1078	11613	11613_71	0.179802	0.090942	0.44272	--	NEUTRAL	NEUTRAL
1079	11626	11626_15	0.0090018	-2.0417	0.97813	-0.0018672	0.21624	NEUTRAL	1079	11626	11626_15	0.048628	0.004522	0.265223	--	NEUTRAL	NEUTRAL
1080	11636	11636_112	0.0056011	-2.2493	0.98443	0.0025277	0.21674	NEUTRAL	1080	11636	11636_112	0.374489	0.23178	0.77116	--	NEUTRAL	NEUTRAL
1081	11656	11656_24	0.011402	-1.938	0.96572	0.00051644	0.2166	NEUTRAL	1081	11656	11656_24	0.145139	0.176201	0.720868	--	NEUTRAL	NEUTRAL
1082	11667	11667_33	0.010002	-1.9955	0.97392	0.00037667	0.2166	NEUTRAL	1082	11667	11667_33	0.028864	0.009893	-100	Outlier	BALANCING	UNDETERMINED
1083	11668	11668_15	0.0094019	-2.0227	0.97664	-0.00069921	0.21644	NEUTRAL	1083	11668	11668_15	0.034962	0.012951	-100	Outlier	BALANCING	UNDETERMINED
1084	11681	11681_72	0.013203	-1.8736	0.95488	-0.011304	0.21525	NEUTRAL	1084	11681	11681_72	0.377894	-0.00215	0.039888	--	NEUTRAL	NEUTRAL
1085	11682	11682_23	0.017804	-1.7417	0.92594	0.01609	0.21888	NEUTRAL	1085	11682	11682_23	0.1675	0.171908	0.696143	--	NEUTRAL	NEUTRAL
1086	11700	11700_60	0.015403	-1.8057	0.94177	-0.015625	0.2149	NEUTRAL	1086	11700	11700_60	0.174854	-0.002531	0.02406	--	NEUTRAL	NEUTRAL
1087	11701	11701_74	0.0062012	-2.2048	0.98404	0.0017108	0.21664	NEUTRAL	1087	11701	11701_74	0.269724	0.2045	0.710024	--	NEUTRAL	NEUTRAL
1088	11705	11705_13	0.021204	-1.6643	0.89746	-0.021777	0.21421	NEUTRAL	1088	11705	11705_13	0.279307	-0.023343	0.001945	Outlier	BALANCING	UNDETERMINED
1089	11710	11710_5	0.0068014	-2.1644	0.98342	8.6051e-05	0.21642	NEUTRAL	1089	11710	11710_5	0.35504	0.163239	0.586348	--	NEUTRAL	NEUTRAL
1090	11720	11720_78	0.0078016	-2.1044	0.98172	0.00016713	0.21645	NEUTRAL	1090	11720	11720_78	0.069302	0.037256	0.497589	--	NEUTRAL	NEUTRAL
1091	11722	11722_88	0.010802	-1.9618	0.96921	-0.0049414	0.21594	NEUTRAL	1091	11722	11722_88	0.139255	0.02298	0.157269	--	NEUTRAL	NEUTRAL
1092	11729	11729_95	0.0082016	-2.0825	0.98077	0.001959	0.21673	NEUTRAL	1092	11729	11729_95	0.255714	0.121043	0.47542	--	NEUTRAL	NEUTRAL
1093	11735	11735_34	0.0090018	-2.0417	0.97813	0.0012887	0.21668	NEUTRAL	1093	11735	11735_34	0.073043	0.030145	0.439432	--	NEUTRAL	NEUTRAL
1094	11779	11779_109	0.0058012	-2.234	0.98431	-0.00035956	0.21637	NEUTRAL	1094	11779	11779_109	0.116932	0.077839	0.585073	--	NEUTRAL	NEUTRAL
1095	11781	11781_111	0.0082016	-2.0825	0.98077	0.0031658	0.21686	NEUTRAL	1095	11781	11781_111	0.397216	0.251815	0.781907	--	NEUTRAL	NEUTRAL
1096	11787	11787_53	0.014203	-1.8414	0.94873	0.01061	0.21798	NEUTRAL	1096	11787	11787_53	0.318706	0.309609	0.890071	--	NEUTRAL	NEUTRAL
1097	11807	11807_127	0.0070014	-2.1518	0.98316	0.0023135	0.21675	NEUTRAL	1097	11807	11807_127	0.125463	0.134391	0.585905	--	NEUTRAL	NEUTRAL
1098	11816	11816_123	0.010402	-1.9783	0.97166	-0.0028544	0.21623	NEUTRAL	1098	11816	11816_123	0.06	-0.008061	0.108799	--	NEUTRAL	NEUTRAL
1099	11830	11830_114	0.004801	-2.3166	0.98468	0.0013741	0.21656	NEUTRAL	1099	11830	11830_114	0.361615	0.230823	0.743761	--	NEUTRAL	NEUTRAL
1100	11847	11847_116	0.013003	-1.8803	0.95627	-0.00931	0.2154	NEUTRAL	1100	11847	11847_116	0.218174	0.05342	0.265679	--	NEUTRAL	NEUTRAL
1101	11850	11850_65	0.0062012	-2.2048	0.98404	0.0017582	0.21662	NEUTRAL	1101	11850	11850_65	0.363307	0.172769	0.596967	--	NEUTRAL	NEUTRAL
1102	11875	11875_21	0.010202	-1.9869	0.97273	-0.0019507	0.2163	NEUTRAL	1102	11875	11875_21	0.03646	-0.007149	-100	Outlier	BALANCING	UNDETERMINED
1103	11878	11878_128	0.005001	-2.2988	0.98464	-0.00074978	0.21627	NEUTRAL	1103	11878	11878_128	0.528843	0.271557	0.795707	--	NEUTRAL	NEUTRAL
1104	11894	11894_12	0.0088018	-2.0516	0.97893	0.0059364	0.21727	NEUTRAL	1104	11894	11894_12	0.250172	0.207061	0.746502	--	NEUTRAL	NEUTRAL
1105	11902	11902_141	0.0084017	-2.072	0.98018	0.0024863	0.21682	NEUTRAL	1105	11902	11902_141	0.066429	0.098729	0.939874	--	NEUTRAL	UNDETERMINED
1106	11917	11917_74	0.0086017	-2.0617	0.97958	0.0011643	0.21657	NEUTRAL	1106	11917	11917_74	0.353571	0.377117	0.929887	--	NEUTRAL	UNDETERMINED
1107	11949	11949_27	0.005201	-2.2816	0.98459	0.00051017	0.2165	NEUTRAL	1107	11949	11949_27	0.185909	0.079795	0.397681	--	NEUTRAL	NEUTRAL
1108	11966	11966_12	0.0086017	-2.0617	0.97958	-0.0022471	0.2162	NEUTRAL	1108	11966	11966_12	0.090862	0.02057	0.226877	--	NEUTRAL	NEUTRAL
1109	11995	11995_9	0.0088018	-2.0516	0.97893	0.0022001	0.21671	NEUTRAL	1109	11995	11995_9	0.133231	0.096765	0.48501	--	NEUTRAL	NEUTRAL
1110	11996	11996_68	0.011202	-1.9458	0.96692	-0.0070738	0.21562	NEUTRAL	1110	11996	11996_68	0.198817	0.02842	0.14903	--	NEUTRAL	NEUTRAL
1111	11998	11998_24	0.0094019	-2.0227	0.97664	-0.0027741	0.21615	NEUTRAL	1111	11998	11998_24	0.065159	0.014882	0.302577	--	NEUTRAL	NEUTRAL
1112	12013	12013_12	0.011202	-1.9458	0.96692	-0.0026375	0.21616	NEUTRAL	1112	12013	12013_12	0.117083	0.034576	0.399452	--	NEUTRAL	NEUTRAL
1113	12024	12024_25	0.0070014	-2.1518	0.98316	0.00079067	0.21653	NEUTRAL	1113	12024	12024_25	0.132909	0.075491	0.419099	--	NEUTRAL	NEUTRAL
1114	12025	12025_99	0.013603	-1.8604	0.95254	-0.010664	0.21531	NEUTRAL	1114	12025	12025_99	0.430556	0.057283	0.19798	--	NEUTRAL	NEUTRAL
1115	12048	12048_42	0.011002	-1.9537	0.96797	0.0069081	0.2174	NEUTRAL	1115	12048	12048_42	0.447531	0.341272	0.89889	--	NEUTRAL	NEUTRAL
1116	12056	12056_66	0.0054011	-2.2652	0.98452	0.00044731	0.21641	NEUTRAL	1116	12056	12056_66	0.54757	0.42136	0.946703	--	NEUTRAL	UNDETERMINED
1117	12058	12058_112	0.011802	-1.9229	0.96319	-0.0086666	0.2155	NEUTRAL	1117	12058	12058_112	0.242037	0.054112	0.235136	--	NEUTRAL	NEUTRAL
1118	12066	12066_117	0.0060012	-2.2191	0.98419	-0.00056366	0.21632	NEUTRAL	1118	12066	12066_117	0.493538	0.28541	0.847304	--	NEUTRAL	NEUTRAL
1119	12072	12072_96	0.0074015	-2.1275	0.98257	-0.00053039	0.21637	NEUTRAL	1119	12072	12072_96	0.10619	0.050112	0.479208	--	NEUTRAL	NEUTRAL
1120	12078	12078_51	0.014203	-1.8414	0.94873	0.01369	0.21847	NEUTRAL	1120	12078	12078_51	0.517143	0.447381	0.987935	--	NEUTRAL	UNDETERMINED
1121	12079	12079_66	0.0090018	-2.0417	0.97813	-0.0039274	0.21598	NEUTRAL	1121	12079	12079_66	0.373837	0.125823	0.481927	--	NEUTRAL	NEUTRAL
1122	12097	12097_108	0.0086017	-2.0617	0.97958	-0.0079683	0.21558	NEUTRAL	1122	12097	12097_108	0.319797	0.005412	0.042147	--	NEUTRAL	NEUTRAL
1123	12135	12135_45	0.017403	-1.7517	0.92927	-0.015607	0.21484	NEUTRAL	1123	12135	12135_45	0.485947	0.040603	0.127296	--	NEUTRAL	NEUTRAL
1124	12148	12148_140	0.028806	-1.5278	0.79138	-0.033885	0.21325	NEUTRAL	1124	12148	12148_140	0.413183	-0.040054	0.000177	Outlier	BALANCING	UNDETERMINED
1125	12150	12150_19	0.0078016	-2.1044	0.98172	-0.0014849	0.21622	NEUTRAL	1125	12150	12150_19	0.102834	0.054178	0.496293	--	NEUTRAL	NEUTRAL
1126	12203	12203_46	0.0088018	-2.0516	0.97893	-0.00085797	0.21633	NEUTRAL	1126	12203	12203_46	0.150177	0.059066	0.351342	--	NEUTRAL	NEUTRAL
1127	12209	12209_109	0.0094019	-2.0227	0.97664	-0.0029503	0.21604	NEUTRAL	1127	12209	12209_109	0.436417	0.152625	0.53103	--	NEUTRAL	NEUTRAL
1128	12229	12229_98	0.012803	-1.8871	0.95726	-0.010595	0.21534	NEUTRAL	1128	12229	12229_98	0.461965	0.069878	0.248227	--	NEUTRAL	NEUTRAL
1129	12251	12251_93	0.0094019	-2.0227	0.97664	-0.002087	0.21613	NEUTRAL	1129	12251	12251_93	0.528897	0.248556	0.735828	--	NEUTRAL	NEUTRAL
1130	12260	12260_78	0.0054011	-2.2652	0.98452	0.0008199	0.21649	NEUTRAL	1130	12260	12260_78	0.531942	0.354263	0.890125	--	NEUTRAL	NEUTRAL
1131	12282	12282_66	0.0064013	-2.1909	0.98385	0.00091845	0.2165	NEUTRAL	1131	12282	12282_66	0.425406	0.28748	0.846373	--	NEUTRAL	NEUTRAL
1132	12325	12325_43	0.0082016	-2.0825	0.98077	0.00093103	0.21659	NEUTRAL	1132	12325	12325_43	0.171637	0.139247	0.594622	--	NEUTRAL	NEUTRAL
1133	12328	12328_35	0.012803	-1.8871	0.95726	0.012809	0.21835	NEUTRAL	1133	12328	12328_35	0.307164	0.296006	0.873982	--	NEUTRAL	NEUTRAL
1134	12333	12333_24	0.0078016	-2.1044	0.98172	-0.0027447	0.21611	NEUTRAL	1134	12333	12333_24	0.081816	0.030525	0.262709	--	NEUTRAL	NEUTRAL
1135	12364	12364_110	0.011802	-1.9229	0.96319	-0.005405	0.21581	NEUTRAL	1135	12364	12364_110	0.043044	0.000169	0.215495	--	NEUTRAL	NEUTRAL
1136	12398	12398_60	0.0084017	-2.072	0.98018	0.0017902	0.21666	NEUTRAL	1136	12398	12398_60	0.088678	0.079241	0.399772	--	NEUTRAL	NEUTRAL
1137	12414	12414_109	0.014403	-1.8353	0.94772	-0.015135	0.21492	NEUTRAL	1137	12414	12414_109	0.474223	-0.011334	0.014592	--	NEUTRAL	NEUTRAL
1138	12458	12458_72	0.0088018	-2.0516	0.97893	-0.00047697	0.21651	NEUTRAL	1138	12458	12458_72	0.126923	0.122645	0.554627	--	NEUTRAL	NEUTRAL
1139	12471	12471_83	0.0062012	-2.2048	0.98404	0.001368	0.21658	NEUTRAL	1139	12471	12471_83	0.214151	0.131814	0.58367	--	NEUTRAL	NEUTRAL
1140	12488	12488_69	0.0082016	-2.0825	0.98077	0.0032405	0.21686	NEUTRAL	1140	12488	12488_69	0.390584	0.24602	0.77095	--	NEUTRAL	NEUTRAL
1141	12510	12510_43	0.0084017	-2.072	0.98018	-0.0035706	0.216	NEUTRAL	1141	12510	12510_43	0.071327	0.025158	0.395934	--	NEUTRAL	NEUTRAL
1142	12543	12543_94	0.0068014	-2.1644	0.98342	0.0019583	0.21669	NEUTRAL	1142	12543	12543_94	0.325329	0.183271	0.653293	--	NEUTRAL	NEUTRAL
1143	12545	12545_73	0.010602	-1.97	0.97041	-0.0070345	0.21562	NEUTRAL	1143	12545	12545_73	0.262025	0.068811	0.281345	--	NEUTRAL	NEUTRAL
1144	12555	12555_23	0.0060012	-2.2191	0.98419	-0.00070542	0.21631	NEUTRAL	1144	12555	12555_23	0.318347	0.137462	0.520896	--	NEUTRAL	NEUTRAL
1145	12558	12558_86	0.0094019	-2.0227	0.97664	0.0047424	0.2171	NEUTRAL	1145	12558	12558_86	0.244478	0.216903	0.767115	--	NEUTRAL	NEUTRAL
1146	12594	12594_134	0.0088018	-2.0516	0.97893	-0.0028575	0.21606	NEUTRAL	1146	12594	12594_134	0.062058	0.003028	0.196364	--	NEUTRAL	NEUTRAL
1147	12595	12595_17	0.0068014	-2.1644	0.98342	0.00053646	0.2165	NEUTRAL	1147	12595	12595_17	0.170357	0.104069	0.487911	--	NEUTRAL	NEUTRAL
1148	12600	12600_20	0.0060012	-2.2191	0.98419	8.4898e-05	0.2164	NEUTRAL	1148	12600	12600_20	0.252914	0.136976	0.560347	--	NEUTRAL	NEUTRAL
1149	12601	12601_52	0.014003	-1.8477	0.94975	-0.010459	0.21529	NEUTRAL	1149	12601	12601_52	0.267092	0.009557	0.067435	--	NEUTRAL	NEUTRAL
1150	12629	12629_22	0.0086017	-2.0617	0.97958	0.0046816	0.21708	NEUTRAL	1150	12629	12629_22	0.109091	0.103399	0.669204	--	NEUTRAL	NEUTRAL
1151	12644	12644_59	0.010202	-1.9869	0.97273	0.0054886	0.21725	NEUTRAL	1151	12644	12644_59	0.048636	0.053918	0.917476	--	NEUTRAL	UNDETERMINED
1152	12676	12676_24	0.013803	-1.854	0.95099	-0.01222	0.21518	NEUTRAL	1152	12676	12676_24	0.31903	0.062566	0.242396	--	NEUTRAL	NEUTRAL
1153	12678	12678_120	0.0066013	-2.1775	0.98365	-0.00018257	0.21641	NEUTRAL	1153	12678	12678_120	0.24911	0.133731	0.550311	--	NEUTRAL	NEUTRAL
1154	12735	12735_51	0.011202	-1.9458	0.96692	-0.0035407	0.21607	NEUTRAL	1154	12735	12735_51	0.067638	0.011356	0.270347	--	NEUTRAL	NEUTRAL
1155	12740	12740_111	0.013603	-1.8604	0.95254	-0.012367	0.21515	NEUTRAL	1155	12740	12740_111	0.388668	0.03923	0.15231	--	NEUTRAL	NEUTRAL
1156	12747	12747_90	0.0088018	-2.0516	0.97893	-0.0036269	0.21601	NEUTRAL	1156	12747	12747_90	0.088329	0.033101	0.27122	--	NEUTRAL	NEUTRAL
1157	12775	12775_99	0.0086017	-2.0617	0.97958	-0.0009828	0.21638	NEUTRAL	1157	12775	12775_99	0.110294	0.151515	0.802275	--	NEUTRAL	NEUTRAL
1158	12783	12783_47	0.012603	-1.894	0.95855	-0.0035347	0.2161	NEUTRAL	1158	12783	12783_47	0.060402	0.019715	0.346831	--	NEUTRAL	NEUTRAL
1159	12786	12786_20	0.011002	-1.9537	0.96797	0.0024223	0.21684	NEUTRAL	1159	12786	12786_20	0.028571	0.054545	-100	Outlier	BALANCING	UNDETERMINED
1160	12801	12801_141	0.010602	-1.97	0.97041	-0.0068076	0.21568	NEUTRAL	1160	12801	12801_141	0.103086	0.038818	0.423856	--	NEUTRAL	NEUTRAL
1161	12802	12802_13	0.011602	-1.9304	0.9645	-0.0025468	0.2162	NEUTRAL	1161	12802	12802_13	0.073977	0.02951	0.433998	--	NEUTRAL	NEUTRAL
1162	12838	12838_9	0.011402	-1.938	0.96572	0.0074768	0.21752	NEUTRAL	1162	12838	12838_9	0.189432	0.253196	0.832925	--	NEUTRAL	NEUTRAL
1163	12843	12843_33	0.0092018	-2.0321	0.97748	0.0034812	0.21692	NEUTRAL	1163	12843	12843_33	0.141558	0.109578	0.535707	--	NEUTRAL	NEUTRAL
1164	12893	12893_12	0.009802	-2.0044	0.97491	-0.001737	0.21628	NEUTRAL	1164	12893	12893_12	0.051714	0.029318	0.587656	--	NEUTRAL	NEUTRAL
1165	12904	12904_53	0.0092018	-2.0321	0.97748	0.0010713	0.21665	NEUTRAL	1165	12904	12904_53	0.072801	0.047781	0.58259	--	NEUTRAL	NEUTRAL
1166	12943	12943_15	0.0054011	-2.2652	0.98452	-0.00030246	0.21634	NEUTRAL	1166	12943	12943_15	0.521789	0.19171	0.553547	--	NEUTRAL	NEUTRAL
1167	13010	13010_8	0.010002	-1.9955	0.97392	-0.0020574	0.21622	NEUTRAL	1167	13010	13010_8	0.080668	0.010785	0.184736	--	NEUTRAL	NEUTRAL
1168	13039	13039_46	0.0074015	-2.1275	0.98257	0.0021216	0.21668	NEUTRAL	1168	13039	13039_46	0.471266	0.15176	0.520242	--	NEUTRAL	NEUTRAL
1169	13043	13043_80	0.0066013	-2.1775	0.98365	0.0012881	0.21656	NEUTRAL	1169	13043	13043_80	0.452587	0.199091	0.652363	--	NEUTRAL	NEUTRAL
1170	13053	13053_52	0.0088018	-2.0516	0.97893	-0.0012093	0.21633	NEUTRAL	1170	13053	13053_52	0.04375	0.028857	0.581102	--	NEUTRAL	NEUTRAL
1171	13142	13142_38	0.0092018	-2.0321	0.97748	0.0012712	0.2167	NEUTRAL	1171	13142	13142_38	0.194231	0.157372	0.637802	--	NEUTRAL	NEUTRAL
1172	13156	13156_80	0.0054011	-2.2652	0.98452	2.5208e-05	0.21639	NEUTRAL	1172	13156	13156_80	0.411754	0.123056	0.436917	--	NEUTRAL	NEUTRAL
1173	13165	13165_95	0.0078016	-2.1044	0.98172	0.00013479	0.21647	NEUTRAL	1173	13165	13165_95	0.168125	0.109287	0.504262	--	NEUTRAL	NEUTRAL
1174	13187	13187_125	0.010602	-1.97	0.97041	-0.0025193	0.21622	NEUTRAL	1174	13187	13187_125	0.031161	0.016411	-100	Outlier	BALANCING	UNDETERMINED
1175	13215	13215_43	0.019804	-1.6946	0.90958	0.018425	0.21922	NEUTRAL	1175	13215	13215_43	0.408084	0.377467	0.933893	--	NEUTRAL	UNDETERMINED
1176	13264	13264_20	0.011402	-1.938	0.96572	0.0019372	0.21676	NEUTRAL	1176	13264	13264_20	0.076923	0.16	1	Outlier	POSITIVE	UNDETERMINED
1177	13273	13273_9	0.0076015	-2.1158	0.98218	-0.0010659	0.21628	NEUTRAL	1177	13273	13273_9	0.175743	0.074207	0.376472	--	NEUTRAL	NEUTRAL
1178	13306	13306_80	0.0062012	-2.2048	0.98404	-0.0015127	0.21622	NEUTRAL	1178	13306	13306_80	0.089356	0.043512	0.303395	--	NEUTRAL	NEUTRAL
1179	13329	13329_124	0.0082016	-2.0825	0.98077	0.0050632	0.21716	NEUTRAL	1179	13329	13329_124	0.063864	0.088637	0.890536	--	NEUTRAL	NEUTRAL
1180	13378	13378_104	0.0076015	-2.1158	0.98218	0.001922	0.21672	NEUTRAL	1180	13378	13378_104	0.106226	0.091629	0.63184	--	NEUTRAL	NEUTRAL
1181	13404	13404_45	0.0078016	-2.1044	0.98172	0.00058739	0.21652	NEUTRAL	1181	13404	13404_45	0.037727	0.012752	-100	Outlier	BALANCING	UNDETERMINED
1182	13501	13501_32	0.0058012	-2.234	0.98431	-0.00099612	0.21626	NEUTRAL	1182	13501	13501_32	0.342876	0.174102	0.615686	--	NEUTRAL	NEUTRAL
1183	13546	13546_48	0.010402	-1.9783	0.97166	-0.0043167	0.21601	NEUTRAL	1183	13546	13546_48	0.115208	0.032372	0.385839	--	NEUTRAL	NEUTRAL
1184	13552	13552_76	0.014003	-1.8477	0.94975	0.01082	0.21801	NEUTRAL	1184	13552	13552_76	0.482821	0.434485	0.978212	--	NEUTRAL	UNDETERMINED
1185	13563	13563_97	0.0092018	-2.0321	0.97748	0.0055596	0.21722	NEUTRAL	1185	13563	13563_97	0.367679	0.262924	0.805822	--	NEUTRAL	NEUTRAL
1186	13594	13594_117	0.0070014	-2.1518	0.98316	-0.0012608	0.21628	NEUTRAL	1186	13594	13594_117	0.090581	0.056291	0.339513	--	NEUTRAL	NEUTRAL
1187	13597	13597_126	0.005201	-2.2816	0.98459	0.00038716	0.21643	NEUTRAL	1187	13597	13597_126	0.345897	0.156173	0.566735	--	NEUTRAL	NEUTRAL
1188	13624	13624_77	0.0072014	-2.1394	0.98289	-0.00022229	0.21639	NEUTRAL	1188	13624	13624_77	0.418173	0.190073	0.654407	--	NEUTRAL	NEUTRAL
1189	13645	13645_89	0.011202	-1.9458	0.96692	-0.0078661	0.21552	NEUTRAL	1189	13645	13645_89	0.28968	0.032295	0.125188	--	NEUTRAL	NEUTRAL
1190	13661	13661_9	0.0076015	-2.1158	0.98218	0.0013311	0.2166	NEUTRAL	1190	13661	13661_9	0.146296	0.069307	0.396412	--	NEUTRAL	NEUTRAL
1191	13675	13675_72	0.0076015	-2.1158	0.98218	-0.00086806	0.2163	NEUTRAL	1191	13675	13675_72	0.112451	0.080709	0.59509	--	NEUTRAL	NEUTRAL
1192	13690	13690_59	0.0080016	-2.0933	0.98126	-0.0011966	0.21627	NEUTRAL	1192	13690	13690_59	0.432621	0.115005	0.413225	--	NEUTRAL	NEUTRAL
1193	13692	13692_139	0.010202	-1.9869	0.97273	0.0076015	0.21754	NEUTRAL	1193	13692	13692_139	0.413636	0.509157	0.988403	--	NEUTRAL	UNDETERMINED
1194	13775	13775_69	0.0074015	-2.1275	0.98257	0.00020746	0.21646	NEUTRAL	1194	13775	13775_69	0.20625	0.098933	0.481256	--	NEUTRAL	NEUTRAL
1195	13777	13777_141	0.014603	-1.8292	0.94639	-0.013564	0.21508	NEUTRAL	1195	13777	13777_141	0.16467	0.011126	0.091647	--	NEUTRAL	NEUTRAL
1196	13787	13787_115	0.0068014	-2.1644	0.98342	-0.00061932	0.21637	NEUTRAL	1196	13787	13787_115	0.115757	0.060758	0.522131	--	NEUTRAL	NEUTRAL
1197	13797	13797_107	0.011202	-1.9458	0.96692	0.0076167	0.21754	NEUTRAL	1197	13797	13797_107	0.26881	0.212175	0.728064	--	NEUTRAL	NEUTRAL
1198	13803	13803_77	0.0092018	-2.0321	0.97748	-0.0071458	0.21561	NEUTRAL	1198	13803	13803_77	0.312963	0.049188	0.186832	--	NEUTRAL	NEUTRAL
1199	13821	13821_65	0.010202	-1.9869	0.97273	-0.0072476	0.21561	NEUTRAL	1199	13821	13821_65	0.412256	0.09289	0.330877	--	NEUTRAL	NEUTRAL
1200	13854	13854_110	0.010002	-1.9955	0.97392	-0.0011139	0.21641	NEUTRAL	1200	13854	13854_110	0.024107	0.003367	-100	Outlier	BALANCING	UNDETERMINED
1201	13872	13872_16	0.013203	-1.8736	0.95488	0.0091121	0.21776	NEUTRAL	1201	13872	13872_16	0.375782	0.295295	0.874328	--	NEUTRAL	NEUTRAL
1202	13908	13908_32	0.0072014	-2.1394	0.98289	0.0026022	0.2168	NEUTRAL	1202	13908	13908_32	0.248718	0.231565	0.795315	--	NEUTRAL	NEUTRAL
1203	13911	13911_31	0.0076015	-2.1158	0.98218	-0.0023456	0.21611	NEUTRAL	1203	13911	13911_31	0.492588	0.056123	0.219095	--	NEUTRAL	NEUTRAL
1204	13955	13955_117	0.0084017	-2.072	0.98018	-0.0040973	0.21599	NEUTRAL	1204	13955	13955_117	0.055972	-0.005904	0.154523	--	NEUTRAL	NEUTRAL
1205	13959	13959_103	0.0094019	-2.0227	0.97664	0.007608	0.21753	NEUTRAL	1205	13959	13959_103	0.277841	0.229584	0.77087	--	NEUTRAL	NEUTRAL
1206	13976	13976_59	0.010002	-1.9955	0.97392	-0.0018422	0.21624	NEUTRAL	1206	13976	13976_59	0.228365	0.085962	0.423067	--	NEUTRAL	NEUTRAL
1207	13997	13997_21	0.012803	-1.8871	0.95726	0.0020033	0.21689	NEUTRAL	1207	13997	13997_21	0.046154	0.08	0.999999	Outlier	POSITIVE	UNDETERMINED
1208	14033	14033_141	0.014003	-1.8477	0.94975	-0.0053354	0.21598	NEUTRAL	1208	14033	14033_141	0.067045	0.054206	0.636382	--	NEUTRAL	NEUTRAL
1209	14043	14043_41	0.0076015	-2.1158	0.98218	-0.0033491	0.21605	NEUTRAL	1209	14043	14043_41	0.039894	0.003866	0.5	--	NEUTRAL	NEUTRAL
1210	14071	14071_14	0.010002	-1.9955	0.97392	-0.0018711	0.21622	NEUTRAL	1210	14071	14071_14	0.031673	0.0157	-100	Outlier	BALANCING	UNDETERMINED
1211	14083	14083_6	0.0090018	-2.0417	0.97813	0.0060052	0.21729	NEUTRAL	1211	14083	14083_6	0.241837	0.219294	0.771916	--	NEUTRAL	NEUTRAL
1212	14093	14093_19	0.011202	-1.9458	0.96692	0.0017554	0.21674	NEUTRAL	1212	14093	14093_19	0.050625	0.029908	0.596103	--	NEUTRAL	NEUTRAL
1213	14096	14096_56	0.010202	-1.9869	0.97273	-0.002798	0.2162	NEUTRAL	1213	14096	14096_56	0.026208	-0.011081	-100	Outlier	BALANCING	UNDETERMINED
1214	14151	14151_64	0.0080016	-2.0933	0.98126	0.0027518	0.21678	NEUTRAL	1214	14151	14151_64	0.519824	0.284749	0.870567	--	NEUTRAL	NEUTRAL
1215	14154	14154_27	0.0064013	-2.1909	0.98385	0.00014002	0.21643	NEUTRAL	1215	14154	14154_27	0.543201	0.374391	0.907104	--	NEUTRAL	UNDETERMINED
1216	14167	14167_109	0.010402	-1.9783	0.97166	-0.00059585	0.21647	NEUTRAL	1216	14167	14167_109	0.031161	0.016411	-100	Outlier	BALANCING	UNDETERMINED
1217	14207	14207_120	0.0070014	-2.1518	0.98316	0.0015712	0.21664	NEUTRAL	1217	14207	14207_120	0.503061	0.299922	0.881424	--	NEUTRAL	NEUTRAL
1218	14221	14221_136	0.0092018	-2.0321	0.97748	5.0646e-05	0.21652	NEUTRAL	1218	14221	14221_136	0.028571	0.04878	-100	Outlier	BALANCING	UNDETERMINED
1219	14238	14238_39	0.0046009	-2.3352	0.9847	0.00096554	0.21649	NEUTRAL	1219	14238	14238_39	0.533109	0.399968	0.945771	--	NEUTRAL	UNDETERMINED
1220	14253	14253_42	0.010402	-1.9783	0.97166	-0.0017271	0.2163	NEUTRAL	1220	14253	14253_42	0.045957	0.018026	0.438507	--	NEUTRAL	NEUTRAL
1221	14264	14264_44	0.0090018	-2.0417	0.97813	0.0012968	0.21663	NEUTRAL	1221	14264	14264_44	0.239214	0.15777	0.622284	--	NEUTRAL	NEUTRAL
1222	14275	14275_60	0.016003	-1.7888	0.93838	-0.017729	0.21461	NEUTRAL	1222	14275	14275_60	0.183082	-0.016411	0.001168	Outlier	BALANCING	UNDETERMINED
1223	14276	14276_72	0.009802	-2.0044	0.97491	-0.0033358	0.21602	NEUTRAL	1223	14276	14276_72	0.508835	0.065136	0.20231	--	NEUTRAL	NEUTRAL
1224	14319	14319_123	0.70174	0.37158	0.096184	1.1652	0.40535	NEUTRAL	1224	14319	14319_123	0.595933	0.828503	1	Outlier	POSITIVE	UNDETERMINED
1225	14330	14330_38	0.0058012	-2.234	0.98431	-0.0013363	0.21623	NEUTRAL	1225	14330	14330_38	0.188571	0.078127	0.390875	--	NEUTRAL	NEUTRAL
1226	14351	14351_36	0.019004	-1.7128	0.91667	0.019241	0.21939	NEUTRAL	1226	14351	14351_36	0.499857	0.428342	0.975684	--	NEUTRAL	UNDETERMINED
1227	14366	14366_140	0.039408	-1.387	0.68601	0.048888	0.22413	NEUTRAL	1227	14366	14366_140	0.231667	0.313627	0.908932	--	NEUTRAL	UNDETERMINED
1228	14372	14372_61	0.011602	-1.9304	0.9645	0.0038578	0.21705	NEUTRAL	1228	14372	14372_61	0.036364	0.069767	-100	Outlier	BALANCING	UNDETERMINED
1229	14425	14425_141	0.010002	-1.9955	0.97392	-0.0071608	0.21563	NEUTRAL	1229	14425	14425_141	0.154394	0.024856	0.16334	--	NEUTRAL	NEUTRAL
1230	14433	14433_79	0.0080016	-2.0933	0.98126	-0.0010804	0.21631	NEUTRAL	1230	14433	14433_79	0.091599	0.049339	0.320222	--	NEUTRAL	NEUTRAL
1231	14439	14439_140	0.0086017	-2.0617	0.97958	-0.0010225	0.21636	NEUTRAL	1231	14439	14439_140	0.161872	0.074374	0.401435	--	NEUTRAL	NEUTRAL
1232	14450	14450_125	0.005201	-2.2816	0.98459	-0.0015984	0.2162	NEUTRAL	1232	14450	14450_125	0.50044	0.141825	0.536206	--	NEUTRAL	NEUTRAL
1233	14457	14457_108	0.004801	-2.3166	0.98468	0.00071513	0.21647	NEUTRAL	1233	14457	14457_108	0.493215	0.227838	0.735573	--	NEUTRAL	NEUTRAL
1234	14463	14463_52	0.010202	-1.9869	0.97273	-0.004443	0.21598	NEUTRAL	1234	14463	14463_52	0.061923	-0.004019	0.138695	--	NEUTRAL	NEUTRAL
1235	14467	14467_96	0.019604	-1.6991	0.9114	0.018316	0.2192	NEUTRAL	1235	14467	14467_96	0.570175	0.618597	0.999376	Outlier	POSITIVE	UNDETERMINED
1236	14482	14482_103	0.0088018	-2.0516	0.97893	0.003029	0.21681	NEUTRAL	1236	14482	14482_103	0.435203	0.300471	0.863571	--	NEUTRAL	NEUTRAL
1237	14542	14542_124	0.0072014	-2.1394	0.98289	0.0046184	0.21705	NEUTRAL	1237	14542	14542_124	0.561023	0.536696	0.992595	--	NEUTRAL	UNDETERMINED
1238	14644	14644_80	0.0080016	-2.0933	0.98126	-0.00024265	0.21636	NEUTRAL	1238	14644	14644_80	0.102159	0.078337	0.586822	--	NEUTRAL	NEUTRAL
1239	14650	14650_119	0.016403	-1.7779	0.93511	-0.015896	0.21482	NEUTRAL	1239	14650	14650_119	0.210209	0.013199	0.0752	--	NEUTRAL	NEUTRAL
1240	14670	14670_129	0.0044009	-2.3545	0.98471	-0.00076727	0.21625	NEUTRAL	1240	14670	14670_129	0.541414	0.405577	0.939027	--	NEUTRAL	UNDETERMINED
1241	14772	14772_93	0.0076015	-2.1158	0.98218	-0.0016292	0.21632	NEUTRAL	1241	14772	14772_93	0.161111	0.200218	0.761676	--	NEUTRAL	NEUTRAL
1242	14815	14815_46	0.010002	-1.9955	0.97392	-0.0086274	0.21557	NEUTRAL	1242	14815	14815_46	0.305866	0.090473	0.378499	--	NEUTRAL	NEUTRAL
1243	14838	14838_53	0.025605	-1.5804	0.84308	0.025915	0.22039	NEUTRAL	1243	14838	14838_53	0.461477	0.424858	0.971425	--	NEUTRAL	UNDETERMINED
1244	14859	14859_123	0.012603	-1.894	0.95855	-0.0099234	0.21533	NEUTRAL	1244	14859	14859_123	0.337878	0.048496	0.179011	--	NEUTRAL	NEUTRAL
1245	14874	14874_58	0.0094019	-2.0227	0.97664	0.0022519	0.21675	NEUTRAL	1245	14874	14874_58	0.076894	0.05513	0.644126	--	NEUTRAL	NEUTRAL
1246	14877	14877_48	0.0086017	-2.0617	0.97958	-0.0026902	0.21614	NEUTRAL	1246	14877	14877_48	0.066584	0.023756	0.383414	--	NEUTRAL	NEUTRAL
1247	14909	14909_27	0.028806	-1.5278	0.79138	-0.036739	0.21294	NEUTRAL	1247	14909	14909_27	0.417867	-0.016795	0.002138	Outlier	BALANCING	UNDETERMINED
1248	14910	14910_33	0.014803	-1.8232	0.94522	-0.012303	0.21509	NEUTRAL	1248	14910	14910_33	0.343217	0.000638	0.021245	--	NEUTRAL	NEUTRAL
1249	14913	14913_121	0.016003	-1.7888	0.93838	-0.01582	0.21487	NEUTRAL	1249	14913	14913_121	0.137975	0.029251	0.194466	--	NEUTRAL	NEUTRAL
1250	14921	14921_123	0.015203	-1.8114	0.94277	-0.014692	0.21494	NEUTRAL	1250	14921	14921_123	0.237552	0.010387	0.046555	--	NEUTRAL	NEUTRAL
1251	14961	14961_50	0.0086017	-2.0617	0.97958	-0.0035643	0.21606	NEUTRAL	1251	14961	14961_50	0.057362	0.01235	0.363792	--	NEUTRAL	NEUTRAL
1252	14976	14976_86	0.021004	-1.6685	0.90007	-0.021019	0.21427	NEUTRAL	1252	14976	14976_86	0.3864	0.045652	0.175652	--	NEUTRAL	NEUTRAL
1253	15080	15080_48	0.0086017	-2.0617	0.97958	0.004663	0.21716	NEUTRAL	1253	15080	15080_48	0.027273	0.046512	-100	Outlier	BALANCING	UNDETERMINED
1254	15091	15091_66	0.0076015	-2.1158	0.98218	0.00079132	0.21651	NEUTRAL	1254	15091	15091_66	0.5172	0.151552	0.476643	--	NEUTRAL	NEUTRAL
1255	15096	15096_67	0.0064013	-2.1909	0.98385	-0.0016881	0.2162	NEUTRAL	1255	15096	15096_67	0.095942	0.039256	0.290619	--	NEUTRAL	NEUTRAL
1256	15100	15100_86	0.022605	-1.6359	0.88174	-0.02822	0.21368	NEUTRAL	1256	15100	15100_86	0.40806	0.003998	0.034743	--	NEUTRAL	NEUTRAL
1257	15103	15103_50	0.013403	-1.8669	0.95367	-0.010388	0.21534	NEUTRAL	1257	15103	15103_50	0.144449	0.018796	0.132056	--	NEUTRAL	NEUTRAL
1258	15106	15106_133	0.0076015	-2.1158	0.98218	0.0043412	0.21704	NEUTRAL	1258	15106	15106_133	0.13211	0.179109	0.702657	--	NEUTRAL	NEUTRAL
1259	15110	15110_107	0.013603	-1.8604	0.95254	-0.010793	0.2153	NEUTRAL	1259	15110	15110_107	0.378503	0.101189	0.39532	--	NEUTRAL	NEUTRAL
1260	15131	15131_89	0.0066013	-2.1775	0.98365	0.0022674	0.2168	NEUTRAL	1260	15131	15131_89	0.036932	0.025116	-100	Outlier	BALANCING	UNDETERMINED
1261	15141	15141_16	0.0090018	-2.0417	0.97813	0.0038789	0.21695	NEUTRAL	1261	15141	15141_16	0.434616	0.324187	0.892424	--	NEUTRAL	NEUTRAL
1262	15167	15167_131	0.010402	-1.9783	0.97166	-0.0068968	0.21571	NEUTRAL	1262	15167	15167_131	0.347071	0.074278	0.286976	--	NEUTRAL	NEUTRAL
1263	15187	15187_83	0.0082016	-2.0825	0.98077	0.0019241	0.21667	NEUTRAL	1263	15187	15187_83	0.290179	0.167859	0.613348	--	NEUTRAL	NEUTRAL
1264	15188	15188_101	0.013403	-1.8669	0.95367	-0.011205	0.21523	NEUTRAL	1264	15188	15188_101	0.178722	0.012717	0.080627	--	NEUTRAL	NEUTRAL
1265	15191	15191_119	0.010202	-1.9869	0.97273	0.0011441	0.21662	NEUTRAL	1265	15191	15191_119	0.024	0.040816	-100	Outlier	BALANCING	UNDETERMINED
1266	15225	15225_114	0.029406	-1.5186	0.77928	-0.034907	0.21309	NEUTRAL	1266	15225	15225_114	0.489282	-0.033051	0.007297	--	NEUTRAL	UNDETERMINED
1267	15228	15228_118	0.010202	-1.9869	0.97273	0.0050128	0.2172	NEUTRAL	1267	15228	15228_118	0.097333	0.077626	0.490937	--	NEUTRAL	NEUTRAL
1268	15265	15265_66	0.012002	-1.9155	0.96199	-0.0097024	0.21544	NEUTRAL	1268	15265	15265_66	0.211338	0.027451	0.149108	--	NEUTRAL	NEUTRAL
1269	15292	15292_36	0.0088018	-2.0516	0.97893	-0.0013354	0.21627	NEUTRAL	1269	15292	15292_36	0.059833	0.016154	0	Outlier	BALANCING	UNDETERMINED
1270	15297	15297_41	0.0074015	-2.1275	0.98257	-0.0033351	0.21605	NEUTRAL	1270	15297	15297_41	0.134518	0.046511	0.289867	--	NEUTRAL	NEUTRAL
1271	15317	15317_28	0.0070014	-2.1518	0.98316	-0.00061551	0.21633	NEUTRAL	1271	15317	15317_28	0.478264	0.15367	0.525478	--	NEUTRAL	NEUTRAL
1272	15342	15342_45	0.014003	-1.8477	0.94975	0.012129	0.21825	NEUTRAL	1272	15342	15342_45	0.492857	0.414592	0.973293	--	NEUTRAL	UNDETERMINED
1273	15344	15344_95	0.010202	-1.9869	0.97273	-0.0047109	0.2159	NEUTRAL	1273	15344	15344_95	0.043636	-0.000698	0.206157	--	NEUTRAL	NEUTRAL
1274	15364	15364_141	0.010202	-1.9869	0.97273	4.6673e-05	0.21648	NEUTRAL	1274	15364	15364_141	0.047857	0.028355	0.574013	--	NEUTRAL	NEUTRAL
1275	15371	15371_30	0.010602	-1.97	0.97041	-0.0067117	0.21566	NEUTRAL	1275	15371	15371_30	0.25843	0.029082	0.127222	--	NEUTRAL	NEUTRAL
1276	15398	15398_5	0.011202	-1.9458	0.96692	0.0040555	0.21707	NEUTRAL	1276	15398	15398_5	0.028571	0.054545	-100	Outlier	BALANCING	UNDETERMINED
1277	15426	15426_78	0.016003	-1.7888	0.93838	0.014511	0.21862	NEUTRAL	1277	15426	15426_78	0.509205	0.428907	0.972815	--	NEUTRAL	UNDETERMINED
1278	15443	15443_57	0.010402	-1.9783	0.97166	0.00047106	0.2166	NEUTRAL	1278	15443	15443_57	0.025	0.042553	-100	Outlier	BALANCING	UNDETERMINED
1279	15467	15467_57	0.0076015	-2.1158	0.98218	-0.00052652	0.21637	NEUTRAL	1279	15467	15467_57	0.047608	0.023521	0.509002	--	NEUTRAL	NEUTRAL
1280	15470	15470_85	0.0078016	-2.1044	0.98172	-0.0032268	0.21606	NEUTRAL	1280	15470	15470_85	0.120356	0.051667	0.328211	--	NEUTRAL	NEUTRAL
1281	15476	15476_59	0.010202	-1.9869	0.97273	-0.0022339	0.21616	NEUTRAL	1281	15476	15476_59	0.187555	0.083998	0.414375	--	NEUTRAL	NEUTRAL
1282	15556	15556_25	0.05061	-1.2732	0.63046	0.063005	0.22637	NEUTRAL	1282	15556	15556_25	0.570641	0.633671	0.999538	Outlier	POSITIVE	UNDETERMINED
1283	15608	15608_89	0.0074015	-2.1275	0.98257	0.0017986	0.21666	NEUTRAL	1283	15608	15608_89	0.354719	0.240657	0.766773	--	NEUTRAL	NEUTRAL
1284	15614	15614_56	0.0068014	-2.1644	0.98342	-0.001418	0.21623	NEUTRAL	1284	15614	15614_56	0.159595	0.062284	0.350223	--	NEUTRAL	NEUTRAL
1285	15617	15617_100	0.0092018	-2.0321	0.97748	0.0021543	0.2168	NEUTRAL	1285	15617	15617_100	0.021429	0.036364	-100	Outlier	BALANCING	UNDETERMINED
1286	15648	15648_76	0.011402	-1.938	0.96572	-0.012922	0.21508	NEUTRAL	1286	15648	15648_76	0.483111	-0.003045	0.032394	--	NEUTRAL	NEUTRAL
1287	15660	15660_35	0.0078016	-2.1044	0.98172	0.0019511	0.21673	NEUTRAL	1287	15660	15660_35	0.036932	0.025116	-100	Outlier	BALANCING	UNDETERMINED
1288	15665	15665_59	0.0096019	-2.0135	0.97579	5.1417e-05	0.21653	NEUTRAL	1288	15665	15665_59	0.073822	0.05125	0.611585	--	NEUTRAL	NEUTRAL
1289	15688	15688_39	0.0056011	-2.2493	0.98443	0.00088234	0.21649	NEUTRAL	1289	15688	15688_39	0.545917	0.506813	0.993107	--	NEUTRAL	UNDETERMINED
1290	15742	15742_116	0.0084017	-2.072	0.98018	-0.003275	0.21601	NEUTRAL	1290	15742	15742_116	0.1125	0.042173	0.44165	--	NEUTRAL	NEUTRAL
1291	15782	15782_61	0.0096019	-2.0135	0.97579	0.005057	0.21714	NEUTRAL	1291	15782	15782_61	0.221559	0.184106	0.7172	--	NEUTRAL	NEUTRAL
1292	15788	15788_33	0.0078016	-2.1044	0.98172	0.001642	0.21665	NEUTRAL	1292	15788	15788_33	0.045909	0.04536	0.819451	--	NEUTRAL	NEUTRAL
1293	15840	15840_136	0.0080016	-2.0933	0.98126	-0.00059644	0.21637	NEUTRAL	1293	15840	15840_136	0.030326	0.010498	-100	Outlier	BALANCING	UNDETERMINED
1294	15858	15858_34	0.010802	-1.9618	0.96921	-0.0065712	0.21567	NEUTRAL	1294	15858	15858_34	0.35403	0.248044	0.780269	--	NEUTRAL	NEUTRAL
1295	15881	15881_84	0.0090018	-2.0417	0.97813	0.00026509	0.21653	NEUTRAL	1295	15881	15881_84	0.230556	0.205391	0.762152	--	NEUTRAL	NEUTRAL
1296	15883	15883_5	0.0084017	-2.072	0.98018	-0.00076993	0.2164	NEUTRAL	1296	15883	15883_5	0.052321	0.064226	0.983757	--	NEUTRAL	UNDETERMINED
1297	15902	15902_83	0.023605	-1.6166	0.86957	-0.027889	0.2137	NEUTRAL	1297	15902	15902_83	0.503993	0.015922	0.095194	--	NEUTRAL	NEUTRAL
1298	15910	15910_50	0.010202	-1.9869	0.97273	-3.7285e-05	0.2165	NEUTRAL	1298	15910	15910_50	0.208	0.229082	0.814361	--	NEUTRAL	NEUTRAL
1299	15913	15913_55	0.0076015	-2.1158	0.98218	0.0016458	0.21669	NEUTRAL	1299	15913	15913_55	0.03875	0.030905	-100	Outlier	BALANCING	UNDETERMINED
1300	15950	15950_65	0.0072014	-2.1394	0.98289	-0.0017503	0.21618	NEUTRAL	1300	15950	15950_65	0.439302	0.243179	0.766432	--	NEUTRAL	NEUTRAL
1301	15953	15953_66	0.0096019	-2.0135	0.97579	-0.0038587	0.21605	NEUTRAL	1301	15953	15953_66	0.097752	0.024005	0.13987	--	NEUTRAL	NEUTRAL
1302	16006	16006_60	0.009802	-2.0044	0.97491	-0.0049481	0.21592	NEUTRAL	1302	16006	16006_60	0.353355	0.099947	0.390439	--	NEUTRAL	NEUTRAL
1303	16009	16009_80	0.0082016	-2.0825	0.98077	0.0049436	0.2171	NEUTRAL	1303	16009	16009_80	0.527942	0.407998	0.967576	--	NEUTRAL	UNDETERMINED
1304	16152	16152_46	0.0088018	-2.0516	0.97893	-0.00036787	0.21639	NEUTRAL	1304	16152	16152_46	0.074236	0.025581	0.39969	--	NEUTRAL	NEUTRAL
1305	16154	16154_62	0.0096019	-2.0135	0.97579	-0.0028578	0.21612	NEUTRAL	1305	16154	16154_62	0.034846	-0.001609	-100	Outlier	BALANCING	UNDETERMINED
1306	16220	16220_14	0.0086017	-2.0617	0.97958	-2.7486e-05	0.21647	NEUTRAL	1306	16220	16220_14	0.033929	0.012244	-100	Outlier	BALANCING	UNDETERMINED
1307	16222	16222_57	0.0090018	-2.0417	0.97813	-0.0011812	0.21637	NEUTRAL	1307	16222	16222_57	0.046847	0.001323	0.22823	--	NEUTRAL	NEUTRAL
1308	16226	16226_39	0.0072014	-2.1394	0.98289	-0.0008243	0.21632	NEUTRAL	1308	16226	16226_39	0.340335	0.165935	0.605514	--	NEUTRAL	NEUTRAL
1309	16272	16272_20	0.012402	-1.9011	0.95967	-0.0090698	0.21543	NEUTRAL	1309	16272	16272_20	0.380435	0.052047	0.199909	--	NEUTRAL	NEUTRAL
1310	16338	16338_33	0.017203	-1.7568	0.93034	-0.020261	0.21451	NEUTRAL	1310	16338	16338_33	0.220202	0.000848	0.009492	--	NEUTRAL	UNDETERMINED
1311	16347	16347_60	0.0084017	-2.072	0.98018	-0.003052	0.21605	NEUTRAL	1311	16347	16347_60	0.070162	0.037388	0.498616	--	NEUTRAL	NEUTRAL
1312	16364	16364_87	0.010802	-1.9618	0.96921	0.00095732	0.21666	NEUTRAL	1312	16364	16364_87	0.028864	0.009893	-100	Outlier	BALANCING	UNDETERMINED
1313	16365	16365_12	0.0076015	-2.1158	0.98218	0.0014654	0.21665	NEUTRAL	1313	16365	16365_12	0.120276	0.117664	0.541315	--	NEUTRAL	NEUTRAL
1314	16371	16371_15	0.0074015	-2.1275	0.98257	0.0021684	0.2167	NEUTRAL	1314	16371	16371_15	0.345603	0.185056	0.644097	--	NEUTRAL	NEUTRAL
1315	16396	16396_13	0.009802	-2.0044	0.97491	-0.0020441	0.21621	NEUTRAL	1315	16396	16396_13	0.038571	0.012994	-100	Outlier	BALANCING	UNDETERMINED
1316	16402	16402_31	0.010402	-1.9783	0.97166	0.0047205	0.21716	NEUTRAL	1316	16402	16402_31	0.042857	0.090909	1	Outlier	POSITIVE	UNDETERMINED
1317	16438	16438_132	0.011202	-1.9458	0.96692	-0.0069314	0.21571	NEUTRAL	1317	16438	16438_132	0.035391	-0.007709	-100	Outlier	BALANCING	UNDETERMINED
1318	16442	16442_13	0.0082016	-2.0825	0.98077	-0.001269	0.21628	NEUTRAL	1318	16442	16442_13	0.082159	0.036858	0.283203	--	NEUTRAL	NEUTRAL
1319	16454	16454_11	0.004801	-2.3166	0.98468	-0.00069094	0.21627	NEUTRAL	1319	16454	16454_11	0.540411	0.355355	0.883585	--	NEUTRAL	NEUTRAL
1320	16472	16472_21	0.0084017	-2.072	0.98018	0.0053522	0.21718	NEUTRAL	1320	16472	16472_21	0.37399	0.279758	0.853875	--	NEUTRAL	NEUTRAL
1321	16490	16490_17	0.0086017	-2.0617	0.97958	-2.6777e-05	0.21652	NEUTRAL	1321	16490	16490_17	0.037338	0.033043	-100	Outlier	BALANCING	UNDETERMINED
1322	16521	16521_9	0.012603	-1.894	0.95855	0.0088348	0.21773	NEUTRAL	1322	16521	16521_9	0.513636	0.438064	0.976009	--	NEUTRAL	UNDETERMINED
1323	16544	16544_68	0.0072014	-2.1394	0.98289	-0.0014716	0.21625	NEUTRAL	1323	16544	16544_68	0.097557	0.073758	0.470782	--	NEUTRAL	NEUTRAL
1324	16548	16548_99	0.0066013	-2.1775	0.98365	0.0014331	0.21661	NEUTRAL	1324	16548	16548_99	0.17577	0.101471	0.479439	--	NEUTRAL	NEUTRAL
1325	16551	16551_112	0.0096019	-2.0135	0.97579	-0.0039309	0.21595	NEUTRAL	1325	16551	16551_112	0.360068	0.201286	0.674255	--	NEUTRAL	NEUTRAL
1326	16552	16552_127	0.0086017	-2.0617	0.97958	0.0016056	0.21664	NEUTRAL	1326	16552	16552_127	0.208271	0.125698	0.565297	--	NEUTRAL	NEUTRAL
1327	16640	16640_110	0.0064013	-2.1909	0.98385	0.00061985	0.21649	NEUTRAL	1327	16640	16640_110	0.528304	0.291409	0.839013	--	NEUTRAL	NEUTRAL
1328	16704	16704_13	0.0066013	-2.1775	0.98365	-0.0019439	0.21614	NEUTRAL	1328	16704	16704_13	0.507045	0.18342	0.632596	--	NEUTRAL	NEUTRAL
1329	16735	16735_90	0.0080016	-2.0933	0.98126	0.0051215	0.21719	NEUTRAL	1329	16735	16735_90	0.087037	0.097781	0.447675	--	NEUTRAL	NEUTRAL
1330	16753	16753_104	0.0074015	-2.1275	0.98257	-0.00040934	0.21638	NEUTRAL	1330	16753	16753_104	0.115143	0.11134	0.693213	--	NEUTRAL	NEUTRAL
1331	16769	16769_95	0.0082016	-2.0825	0.98077	-0.0014549	0.21639	NEUTRAL	1331	16769	16769_95	0.056536	0.031724	0.622451	--	NEUTRAL	NEUTRAL
1332	16825	16825_55	0.012803	-1.8871	0.95726	-0.0064522	0.21582	NEUTRAL	1332	16825	16825_55	0.055577	0.056055	0.936226	--	NEUTRAL	UNDETERMINED
1333	16828	16828_117	0.0066013	-2.1775	0.98365	0.00071062	0.2165	NEUTRAL	1333	16828	16828_117	0.262143	0.145399	0.548586	--	NEUTRAL	NEUTRAL
1334	16851	16851_111	0.010402	-1.9783	0.97166	0.0068056	0.21746	NEUTRAL	1334	16851	16851_111	0.063158	0.135135	0.999954	Outlier	POSITIVE	UNDETERMINED
1335	16891	16891_107	0.010402	-1.9783	0.97166	-0.003886	0.21606	NEUTRAL	1335	16891	16891_107	0.082013	0.02056	0.226838	--	NEUTRAL	NEUTRAL
1336	16939	16939_91	0.0090018	-2.0417	0.97813	-0.0028451	0.21617	NEUTRAL	1336	16939	16939_91	0.031944	0.017555	-100	Outlier	BALANCING	UNDETERMINED
1337	16989	16989_43	0.0080016	-2.0933	0.98126	0.0041687	0.217	NEUTRAL	1337	16989	16989_43	0.439058	0.304555	0.868967	--	NEUTRAL	NEUTRAL
1338	17014	17014_32	0.010602	-1.97	0.97041	-0.0049537	0.21581	NEUTRAL	1338	17014	17014_32	0.516742	0.131933	0.397694	--	NEUTRAL	NEUTRAL
1339	17031	17031_27	0.0080016	-2.0933	0.98126	0.0020743	0.21677	NEUTRAL	1339	17031	17031_27	0.076923	0.16	1	Outlier	POSITIVE	UNDETERMINED
1340	17103	17103_97	0.012603	-1.894	0.95855	0.0052392	0.21723	NEUTRAL	1340	17103	17103_97	0.095578	0.1229	0.51774	--	NEUTRAL	NEUTRAL
1341	17110	17110_97	0.011402	-1.938	0.96572	-0.002683	0.21621	NEUTRAL	1341	17110	17110_97	0.092308	0.052222	0.328312	--	NEUTRAL	NEUTRAL
1342	17122	17122_102	0.004801	-2.3166	0.98468	0.0017647	0.21663	NEUTRAL	1342	17122	17122_102	0.2274	0.143065	0.611823	--	NEUTRAL	NEUTRAL
1343	17136	17136_32	0.0092018	-2.0321	0.97748	-0.0044995	0.21593	NEUTRAL	1343	17136	17136_32	0.141322	0.041201	0.261797	--	NEUTRAL	NEUTRAL
1344	17145	17145_80	0.011402	-1.938	0.96572	-0.0086633	0.21546	NEUTRAL	1344	17145	17145_80	0.354918	0.065439	0.249174	--	NEUTRAL	NEUTRAL
1345	17181	17181_21	0.013803	-1.854	0.95099	-0.011195	0.21517	NEUTRAL	1345	17181	17181_21	0.443132	0.023598	0.090047	--	NEUTRAL	NEUTRAL
1346	17191	17191_112	0.0064013	-2.1909	0.98385	0.0014169	0.21657	NEUTRAL	1346	17191	17191_112	0.513879	0.244545	0.782038	--	NEUTRAL	NEUTRAL
1347	17204	17204_77	0.0074015	-2.1275	0.98257	-0.00025211	0.21639	NEUTRAL	1347	17204	17204_77	0.13113	0.045054	0.299062	--	NEUTRAL	NEUTRAL
1348	17211	17211_124	0.0080016	-2.0933	0.98126	-0.0025709	0.21608	NEUTRAL	1348	17211	17211_124	0.343166	0.202958	0.687654	--	NEUTRAL	NEUTRAL
1349	17244	17244_93	0.0078016	-2.1044	0.98172	-0.0012897	0.21621	NEUTRAL	1349	17244	17244_93	0.300536	0.161197	0.59607	--	NEUTRAL	NEUTRAL
1350	17251	17251_44	0.0092018	-2.0321	0.97748	-0.0010945	0.2164	NEUTRAL	1350	17251	17251_44	0.037727	0.012752	-100	Outlier	BALANCING	UNDETERMINED
1351	17309	17309_68	0.010602	-1.97	0.97041	-0.0088631	0.21549	NEUTRAL	1351	17309	17309_68	0.282506	0.100113	0.436387	--	NEUTRAL	NEUTRAL
1352	17320	17320_104	0.018404	-1.727	0.92106	-0.018131	0.21468	NEUTRAL	1352	17320	17320_104	0.099546	-0.021989	0	Outlier	BALANCING	UNDETERMINED
1353	17348	17348_117	0.0076015	-2.1158	0.98218	-0.0026515	0.21608	NEUTRAL	1353	17348	17348_117	0.27407	0.238038	0.786112	--	NEUTRAL	NEUTRAL
1354	17427	17427_138	0.012002	-1.9155	0.96199	0.0027396	0.21687	NEUTRAL	1354	17427	17427_138	0.027273	0.046512	-100	Outlier	BALANCING	UNDETERMINED
1355	17428	17428_114	0.0082016	-2.0825	0.98077	0.00522	0.21716	NEUTRAL	1355	17428	17428_114	0.448036	0.317171	0.871904	--	NEUTRAL	NEUTRAL
1356	17434	17434_37	0.010002	-1.9955	0.97392	0.0051896	0.21718	NEUTRAL	1356	17434	17434_37	0.405017	0.281821	0.82332	--	NEUTRAL	NEUTRAL
1357	17454	17454_106	0.012803	-1.8871	0.95726	-0.0093669	0.21538	NEUTRAL	1357	17454	17454_106	0.504594	0.037179	0.166709	--	NEUTRAL	NEUTRAL
1358	17459	17459_59	0.012002	-1.9155	0.96199	-0.0023398	0.21637	NEUTRAL	1358	17459	17459_59	0.023214	0.004196	-100	Outlier	BALANCING	UNDETERMINED
1359	17487	17487_17	0.016603	-1.7725	0.93339	0.018532	0.21924	NEUTRAL	1359	17487	17487_17	0.581931	0.699626	0.999291	Outlier	POSITIVE	UNDETERMINED
1360	17623	17623_131	0.013803	-1.854	0.95099	-0.0092139	0.21541	NEUTRAL	1360	17623	17623_131	0.28831	0.13029	0.529919	--	NEUTRAL	NEUTRAL
1361	17629	17629_19	0.039608	-1.3847	0.68168	0.045474	0.22352	NEUTRAL	1361	17629	17629_19	0.513799	0.490676	0.988889	--	NEUTRAL	UNDETERMINED
1362	17669	17669_10	0.012603	-1.894	0.95855	-0.0053475	0.21598	NEUTRAL	1362	17669	17669_10	0.069855	0.03567	0.485091	--	NEUTRAL	NEUTRAL
1363	17778	17778_74	0.010802	-1.9618	0.96921	0.0059155	0.21733	NEUTRAL	1363	17778	17778_74	0.038095	0.073171	-100	Outlier	BALANCING	UNDETERMINED
1364	17794	17794_42	0.0092018	-2.0321	0.97748	-0.0020419	0.21621	NEUTRAL	1364	17794	17794_42	0.084539	0.052647	0.329493	--	NEUTRAL	NEUTRAL
1365	17801	17801_23	0.014803	-1.8232	0.94522	-0.013404	0.21511	NEUTRAL	1365	17801	17801_23	0.267011	0.039364	0.164393	--	NEUTRAL	NEUTRAL
1366	17816	17816_120	0.010802	-1.9618	0.96921	0.0052861	0.21724	NEUTRAL	1366	17816	17816_120	0.087987	0.119197	0.506388	--	NEUTRAL	NEUTRAL
1367	17817	17817_120	0.0090018	-2.0417	0.97813	-0.0036274	0.21596	NEUTRAL	1367	17817	17817_120	0.48415	0.187797	0.641444	--	NEUTRAL	NEUTRAL
1368	17819	17819_115	0.0066013	-2.1775	0.98365	0.00075169	0.21654	NEUTRAL	1368	17819	17819_115	0.121476	0.065484	0.383389	--	NEUTRAL	NEUTRAL
1369	17846	17846_58	0.0072014	-2.1394	0.98289	0.003567	0.21691	NEUTRAL	1369	17846	17846_58	0.070278	0.097598	0.935101	--	NEUTRAL	UNDETERMINED
1370	17876	17876_73	0.0070014	-2.1518	0.98316	0.0011037	0.21653	NEUTRAL	1370	17876	17876_73	0.516616	0.29784	0.891317	--	NEUTRAL	NEUTRAL
1371	17891	17891_59	0.013203	-1.8736	0.95488	0.010513	0.21795	NEUTRAL	1371	17891	17891_59	0.336107	0.286744	0.856194	--	NEUTRAL	NEUTRAL
1372	17895	17895_71	0.0084017	-2.072	0.98018	-0.0055144	0.21584	NEUTRAL	1372	17895	17895_71	0.317651	0.051993	0.198306	--	NEUTRAL	NEUTRAL
1373	17899	17899_50	0.030406	-1.5036	0.76203	0.03412	0.22174	NEUTRAL	1373	17899	17899_50	0.522092	0.493957	0.991112	--	NEUTRAL	UNDETERMINED
1374	17907	17907_103	0.015003	-1.8173	0.94422	-0.015978	0.21486	NEUTRAL	1374	17907	17907_103	0.262303	0.001686	0.048473	--	NEUTRAL	NEUTRAL
1375	17933	17933_136	0.015203	-1.8114	0.94277	0.011696	0.21815	NEUTRAL	1375	17933	17933_136	0.527195	0.71682	0.999701	Outlier	POSITIVE	UNDETERMINED
1376	17961	17961_122	0.0078016	-2.1044	0.98172	-0.0015172	0.21627	NEUTRAL	1376	17961	17961_122	0.093182	0.037969	0.28666	--	NEUTRAL	NEUTRAL
1377	17988	17988_123	0.0090018	-2.0417	0.97813	-0.0014761	0.21631	NEUTRAL	1377	17988	17988_123	0.128596	0.067113	0.38943	--	NEUTRAL	NEUTRAL
1378	17999	17999_51	0.0078016	-2.1044	0.98172	-0.0011034	0.21633	NEUTRAL	1378	17999	17999_51	0.104977	0.08212	0.599959	--	NEUTRAL	NEUTRAL
1379	18108	18108_75	0.0066013	-2.1775	0.98365	0.00069693	0.2165	NEUTRAL	1379	18108	18108_75	0.2957	0.172728	0.625684	--	NEUTRAL	NEUTRAL
1380	18145	18145_138	0.0072014	-2.1394	0.98289	0.00404	0.21695	NEUTRAL	1380	18145	18145_138	0.55142	0.635742	0.998574	Outlier	POSITIVE	UNDETERMINED
1381	18168	18168_133	0.0076015	-2.1158	0.98218	-0.0014588	0.21624	NEUTRAL	1381	18168	18168_133	0.291422	0.211282	0.713805	--	NEUTRAL	NEUTRAL
1382	18177	18177_83	0.0032006	-2.4934	0.98477	-0.0011109	0.21622	NEUTRAL	1382	18177	18177_83	0.466291	0.128151	0.46505	--	NEUTRAL	NEUTRAL
1383	18198	18198_75	0.0078016	-2.1044	0.98172	0.001557	0.21672	NEUTRAL	1383	18198	18198_75	0.091827	0.066509	0.366786	--	NEUTRAL	NEUTRAL
1384	18235	18235_136	0.0060012	-2.2191	0.98419	0.0019174	0.21664	NEUTRAL	1384	18235	18235_136	0.494038	0.402545	0.967293	--	NEUTRAL	UNDETERMINED
1385	18244	18244_96	0.016403	-1.7779	0.93511	-0.016595	0.21478	NEUTRAL	1385	18244	18244_96	0.181755	-0.008641	0.009972	--	NEUTRAL	UNDETERMINED
1386	18246	18246_7	0.005201	-2.2816	0.98459	-0.00090206	0.21627	NEUTRAL	1386	18246	18246_7	0.459645	0.174634	0.607393	--	NEUTRAL	NEUTRAL
1387	18265	18265_134	0.010802	-1.9618	0.96921	-0.0070214	0.21566	NEUTRAL	1387	18265	18265_134	0.502029	0.118435	0.467207	--	NEUTRAL	NEUTRAL
1388	18281	18281_141	0.0072014	-2.1394	0.98289	0.0027691	0.21679	NEUTRAL	1388	18281	18281_141	0.075	0.124071	0.997081	Outlier	POSITIVE	UNDETERMINED
1389	18295	18295_127	0.0060012	-2.2191	0.98419	-0.00044989	0.21634	NEUTRAL	1389	18295	18295_127	0.115682	0.085818	0.612547	--	NEUTRAL	NEUTRAL
1390	18326	18326_51	0.0076015	-2.1158	0.98218	-0.00087969	0.21631	NEUTRAL	1390	18326	18326_51	0.509778	0.059161	0.176168	--	NEUTRAL	NEUTRAL
1391	18330	18330_45	0.0092018	-2.0321	0.97748	-0.0021487	0.2162	NEUTRAL	1391	18330	18330_45	0.120583	0.041302	0.281645	--	NEUTRAL	NEUTRAL
1392	18354	18354_9	0.0078016	-2.1044	0.98172	0.0041802	0.21706	NEUTRAL	1392	18354	18354_9	0.028571	0.054545	-100	Outlier	BALANCING	UNDETERMINED
1393	18377	18377_132	0.023805	-1.6129	0.86683	0.025749	0.2204	NEUTRAL	1393	18377	18377_132	0.477536	0.436996	0.969235	--	NEUTRAL	UNDETERMINED
1394	18391	18391_12	0.0092018	-2.0321	0.97748	-0.0076341	0.21555	NEUTRAL	1394	18391	18391_12	0.412585	0.141279	0.492381	--	NEUTRAL	NEUTRAL
1395	18400	18400_70	0.0086017	-2.0617	0.97958	0.0011594	0.21658	NEUTRAL	1395	18400	18400_70	0.231023	0.116713	0.531805	--	NEUTRAL	NEUTRAL
1396	18427	18427_60	0.015403	-1.8057	0.94177	0.010992	0.21806	NEUTRAL	1396	18427	18427_60	0.397741	0.338827	0.901643	--	NEUTRAL	UNDETERMINED
1397	18437	18437_88	0.010202	-1.9869	0.97273	-0.0037938	0.21597	NEUTRAL	1397	18437	18437_88	0.225365	0.068776	0.34537	--	NEUTRAL	NEUTRAL
1398	18491	18491_106	0.0062012	-2.2048	0.98404	0.0014411	0.21661	NEUTRAL	1398	18491	18491_106	0.312078	0.163502	0.598444	--	NEUTRAL	NEUTRAL
1399	18554	18554_12	0.0092018	-2.0321	0.97748	0.0046818	0.21711	NEUTRAL	1399	18554	18554_12	0.192245	0.211167	0.760449	--	NEUTRAL	NEUTRAL
1400	18575	18575_109	0.014803	-1.8232	0.94522	0.0033064	0.21704	NEUTRAL	1400	18575	18575_109	0.033333	0.06383	-100	Outlier	BALANCING	UNDETERMINED
1401	18584	18584_73	0.0074015	-2.1275	0.98257	-0.00065184	0.21641	NEUTRAL	1401	18584	18584_73	0.054332	0.034636	0.665441	--	NEUTRAL	NEUTRAL
1402	18664	18664_58	0.0078016	-2.1044	0.98172	0.0043384	0.21702	NEUTRAL	1402	18664	18664_58	0.326818	0.216276	0.733608	--	NEUTRAL	NEUTRAL
1403	18680	18680_18	0.012202	-1.9082	0.96086	-0.003965	0.21602	NEUTRAL	1403	18680	18680_18	0.064935	0.010409	0.261745	--	NEUTRAL	NEUTRAL
1404	18688	18688_13	0.0082016	-2.0825	0.98077	0.0024708	0.21677	NEUTRAL	1404	18688	18688_13	0.25542	0.143331	0.54245	--	NEUTRAL	NEUTRAL
1405	18705	18705_70	0.0084017	-2.072	0.98018	0.00024306	0.21648	NEUTRAL	1405	18705	18705_70	0.154156	0.100663	0.494897	--	NEUTRAL	NEUTRAL
1406	18718	18718_87	0.0076015	-2.1158	0.98218	-0.002327	0.21612	NEUTRAL	1406	18718	18718_87	0.523852	0.221659	0.65393	--	NEUTRAL	NEUTRAL
1407	18734	18734_17	0.0078016	-2.1044	0.98172	-0.00049437	0.21635	NEUTRAL	1407	18734	18734_17	0.483991	0.197643	0.670573	--	NEUTRAL	NEUTRAL
1408	18740	18740_95	0.014203	-1.8414	0.94873	-0.013037	0.21515	NEUTRAL	1408	18740	18740_95	0.146138	-0.022294	0	Outlier	BALANCING	UNDETERMINED
1409	18741	18741_11	0.022204	-1.6438	0.88689	-0.02496	0.21403	NEUTRAL	1409	18741	18741_11	0.332213	-0.022161	0.003542	Outlier	BALANCING	UNDETERMINED
1410	18744	18744_117	0.0064013	-2.1909	0.98385	0.0021353	0.21668	NEUTRAL	1410	18744	18744_117	0.544846	0.410316	0.943184	--	NEUTRAL	UNDETERMINED
1411	18750	18750_39	0.0072014	-2.1394	0.98289	0.0021816	0.21669	NEUTRAL	1411	18750	18750_39	0.239643	0.163042	0.637191	--	NEUTRAL	NEUTRAL
1412	18753	18753_70	0.0072014	-2.1394	0.98289	-0.00049278	0.21637	NEUTRAL	1412	18753	18753_70	0.21237	0.093763	0.463325	--	NEUTRAL	NEUTRAL
1413	18755	18755_120	0.011002	-1.9537	0.96797	0.0070465	0.21747	NEUTRAL	1413	18755	18755_120	0.189803	0.229601	0.794609	--	NEUTRAL	NEUTRAL
1414	18763	18763_76	0.0078016	-2.1044	0.98172	0.00052547	0.21646	NEUTRAL	1414	18763	18763_76	0.436887	0.394316	0.948789	--	NEUTRAL	UNDETERMINED
1415	18764	18764_33	0.0094019	-2.0227	0.97664	-0.0010523	0.21643	NEUTRAL	1415	18764	18764_33	0.032441	0.001604	-100	Outlier	BALANCING	UNDETERMINED
1416	18786	18786_28	0.011002	-1.9537	0.96797	-0.0077973	0.21552	NEUTRAL	1416	18786	18786_28	0.441067	0.043509	0.149958	--	NEUTRAL	NEUTRAL
1417	18812	18812_48	0.0086017	-2.0617	0.97958	-0.0063691	0.21568	NEUTRAL	1417	18812	18812_48	0.313324	0.055833	0.214196	--	NEUTRAL	NEUTRAL
1418	18822	18822_57	0.0060012	-2.2191	0.98419	-0.0017523	0.21615	NEUTRAL	1418	18822	18822_57	0.311579	0.067853	0.264674	--	NEUTRAL	NEUTRAL
1419	18824	18824_27	0.0090018	-2.0417	0.97813	0.0042353	0.21698	NEUTRAL	1419	18824	18824_27	0.501985	0.38385	0.955685	--	NEUTRAL	UNDETERMINED
1420	18843	18843_5	0.0080016	-2.0933	0.98126	-0.0017736	0.21619	NEUTRAL	1420	18843	18843_5	0.131981	0.085198	0.450748	--	NEUTRAL	NEUTRAL
1421	18857	18857_52	0.014403	-1.8353	0.94772	0.012367	0.21829	NEUTRAL	1421	18857	18857_52	0.091667	0.212766	1	Outlier	POSITIVE	UNDETERMINED
1422	18876	18876_16	0.04941	-1.2842	0.63918	0.057422	0.2254	NEUTRAL	1422	18876	18876_16	0.556604	0.606579	0.997139	Outlier	POSITIVE	UNDETERMINED
1423	18891	18891_92	0.0088018	-2.0516	0.97893	-0.0048742	0.21584	NEUTRAL	1423	18891	18891_92	0.397284	0.11234	0.416331	--	NEUTRAL	NEUTRAL
1424	18902	18902_20	0.0082016	-2.0825	0.98077	-0.0030221	0.21612	NEUTRAL	1424	18902	18902_20	0.043197	0.003928	0.258177	--	NEUTRAL	NEUTRAL
1425	18919	18919_22	0.012402	-1.9011	0.95967	0.010164	0.21792	NEUTRAL	1425	18919	18919_22	0.412121	0.344185	0.904722	--	NEUTRAL	UNDETERMINED
1426	18922	18922_8	0.075015	-1.091	0.55023	0.10909	0.23391	NEUTRAL	1426	18922	18922_8	0.579293	0.831395	0.999834	Outlier	POSITIVE	UNDETERMINED
1427	18926	18926_25	0.0084017	-2.072	0.98018	-0.0047032	0.21591	NEUTRAL	1427	18926	18926_25	0.195404	0.030702	0.161035	--	NEUTRAL	NEUTRAL
1428	18933	18933_94	0.0092018	-2.0321	0.97748	-0.0054636	0.21583	NEUTRAL	1428	18933	18933_94	0.191753	0.056732	0.2948	--	NEUTRAL	NEUTRAL
1429	18935	18935_23	0.026605	-1.5633	0.82954	0.026877	0.22054	NEUTRAL	1429	18935	18935_23	0.570898	0.773145	0.999979	Outlier	POSITIVE	UNDETERMINED
1430	18942	18942_30	0.0082016	-2.0825	0.98077	-0.0026066	0.21607	NEUTRAL	1430	18942	18942_30	0.515664	0.201702	0.65701	--	NEUTRAL	NEUTRAL
1431	18946	18946_113	0.0088018	-2.0516	0.97893	0.0036058	0.21697	NEUTRAL	1431	18946	18946_113	0.035714	0.072727	-100	Outlier	BALANCING	UNDETERMINED
1432	18947	18947_79	0.0088018	-2.0516	0.97893	0.0071993	0.21746	NEUTRAL	1432	18947	18947_79	0.564832	0.563508	0.99503	--	NEUTRAL	UNDETERMINED
1433	18951	18951_59	0.011002	-1.9537	0.96797	-0.0012301	0.21634	NEUTRAL	1433	18951	18951_59	0.099341	0.024711	0.144748	--	NEUTRAL	NEUTRAL
1434	18961	18961_83	0.016003	-1.7888	0.93838	-0.017387	0.21466	NEUTRAL	1434	18961	18961_83	0.30293	0.003086	0.026142	--	NEUTRAL	NEUTRAL
1435	18975	18975_138	0.0088018	-2.0516	0.97893	0.0048973	0.21709	NEUTRAL	1435	18975	18975_138	0.254594	0.18445	0.659317	--	NEUTRAL	NEUTRAL
1436	18988	18988_14	0.0090018	-2.0417	0.97813	0.0030498	0.21691	NEUTRAL	1436	18988	18988_14	0.040891	0.020198	0.466804	--	NEUTRAL	NEUTRAL
1437	18997	18997_38	0.0086017	-2.0617	0.97958	-0.00263	0.21617	NEUTRAL	1437	18997	18997_38	0.087776	0.029557	0.259441	--	NEUTRAL	NEUTRAL
1438	19000	19000_127	0.010002	-1.9955	0.97392	0.0075225	0.21751	NEUTRAL	1438	19000	19000_127	0.555056	0.518734	0.985522	--	NEUTRAL	UNDETERMINED
1439	19048	19048_90	0.0058012	-2.234	0.98431	0.00027339	0.21641	NEUTRAL	1439	19048	19048_90	0.539418	0.344659	0.868992	--	NEUTRAL	NEUTRAL
1440	19056	19056_67	0.4809	-0.033203	0.20574	0.78178	0.3429	NEUTRAL	1440	19056	19056_67	0.596445	0.847948	1	Outlier	POSITIVE	UNDETERMINED
1441	19072	19072_116	0.033207	-1.4641	0.72653	0.038363	0.22241	NEUTRAL	1441	19072	19072_116	0.486646	0.469927	0.986272	--	NEUTRAL	UNDETERMINED
1442	19074	19074_7	0.0066013	-2.1775	0.98365	-0.0027036	0.21612	NEUTRAL	1442	19074	19074_7	0.112484	0.050675	0.481654	--	NEUTRAL	NEUTRAL
1443	19085	19085_15	0.0084017	-2.072	0.98018	-0.00071927	0.21635	NEUTRAL	1443	19085	19085_15	0.141139	0.04887	0.301946	--	NEUTRAL	NEUTRAL
1444	19100	19100_7	0.0060012	-2.2191	0.98419	1.1696e-06	0.21643	NEUTRAL	1444	19100	19100_7	0.20108	0.10315	0.495134	--	NEUTRAL	NEUTRAL
1445	19103	19103_77	0.0074015	-2.1275	0.98257	0.00035674	0.21648	NEUTRAL	1445	19103	19103_77	0.233333	0.202484	0.756385	--	NEUTRAL	NEUTRAL
1446	19115	19115_15	0.0070014	-2.1518	0.98316	0.002403	0.21673	NEUTRAL	1446	19115	19115_15	0.328869	0.338487	0.911339	--	NEUTRAL	UNDETERMINED
1447	19118	19118_125	0.0058012	-2.234	0.98431	0.0010753	0.21653	NEUTRAL	1447	19118	19118_125	0.502871	0.449383	0.982085	--	NEUTRAL	UNDETERMINED
1448	19129	19129_36	0.0088018	-2.0516	0.97893	-0.0059419	0.21567	NEUTRAL	1448	19129	19129_36	0.507095	0.061936	0.188242	--	NEUTRAL	NEUTRAL
1449	19130	19130_114	0.0066013	-2.1775	0.98365	-0.00060202	0.21635	NEUTRAL	1449	19130	19130_114	0.137873	0.07732	0.428614	--	NEUTRAL	NEUTRAL
1450	19137	19137_56	0.0090018	-2.0417	0.97813	0.0066077	0.21741	NEUTRAL	1450	19137	19137_56	0.057143	0.127273	1	Outlier	POSITIVE	UNDETERMINED
1451	19154	19154_126	0.027405	-1.5501	0.81366	-0.032789	0.21324	NEUTRAL	1451	19154	19154_126	0.500119	-0.008831	0.034798	--	NEUTRAL	NEUTRAL
1452	19170	19170_115	0.005201	-2.2816	0.98459	0.00037475	0.21643	NEUTRAL	1452	19170	19170_115	0.460026	0.234859	0.765226	--	NEUTRAL	NEUTRAL
1453	19182	19182_34	0.010002	-1.9955	0.97392	0.00037286	0.21653	NEUTRAL	1453	19182	19182_34	0.083088	0.057431	0.342611	--	NEUTRAL	NEUTRAL
1454	19184	19184_75	0.0094019	-2.0227	0.97664	-0.0021089	0.21615	NEUTRAL	1454	19184	19184_75	0.510131	0.291842	0.862763	--	NEUTRAL	NEUTRAL
1455	19190	19190_94	0.0068014	-2.1644	0.98342	-0.0016355	0.21623	NEUTRAL	1455	19190	19190_94	0.130503	0.064939	0.381347	--	NEUTRAL	NEUTRAL
1456	19191	19191_128	0.0080016	-2.0933	0.98126	-0.0019486	0.21624	NEUTRAL	1456	19191	19191_128	0.054213	0.015666	0.407427	--	NEUTRAL	NEUTRAL
1457	19195	19195_26	0.0090018	-2.0417	0.97813	0.00023056	0.21647	NEUTRAL	1457	19195	19195_26	0.196794	0.093685	0.450385	--	NEUTRAL	NEUTRAL
1458	19204	19204_16	0.0090018	-2.0417	0.97813	-0.0014089	0.21627	NEUTRAL	1458	19204	19204_16	0.292492	0.048036	0.194671	--	NEUTRAL	NEUTRAL
1459	19208	19208_20	0.012002	-1.9155	0.96199	-0.0066685	0.21579	NEUTRAL	1459	19208	19208_20	0.132401	0.025144	0.198451	--	NEUTRAL	NEUTRAL
1460	19213	19213_40	0.015003	-1.8173	0.94422	-0.016669	0.21476	NEUTRAL	1460	19213	19213_40	0.484068	0.022998	0.079934	--	NEUTRAL	NEUTRAL
1461	19225	19225_42	0.0096019	-2.0135	0.97579	0.0015171	0.21665	NEUTRAL	1461	19225	19225_42	0.082292	0.10011	0.453802	--	NEUTRAL	NEUTRAL
1462	19251	19251_31	0.013803	-1.854	0.95099	0.0092833	0.21781	NEUTRAL	1462	19251	19251_31	0.448125	0.34412	0.901748	--	NEUTRAL	UNDETERMINED
1463	19257	19257_16	0.016003	-1.7888	0.93838	-0.015517	0.21491	NEUTRAL	1463	19257	19257_16	0.230923	-0.007371	0.000522	Outlier	BALANCING	UNDETERMINED
1464	19261	19261_20	0.0080016	-2.0933	0.98126	0.0019663	0.2167	NEUTRAL	1464	19261	19261_20	0.227922	0.144846	0.61691	--	NEUTRAL	NEUTRAL
1465	19265	19265_32	0.010002	-1.9955	0.97392	-0.0045698	0.21591	NEUTRAL	1465	19265	19265_32	0.12892	0.024043	0.192255	--	NEUTRAL	NEUTRAL
1466	19270	19270_20	0.0072014	-2.1394	0.98289	-0.0010879	0.21624	NEUTRAL	1466	19270	19270_20	0.527071	0.227087	0.671325	--	NEUTRAL	NEUTRAL
1467	19272	19272_59	0.0082016	-2.0825	0.98077	0.001876	0.21677	NEUTRAL	1467	19272	19272_59	0.04654	0.034809	0.668011	--	NEUTRAL	NEUTRAL
1468	19275	19275_12	0.015003	-1.8173	0.94422	-0.01176	0.21516	NEUTRAL	1468	19275	19275_12	0.393925	0.072601	0.263011	--	NEUTRAL	NEUTRAL
1469	19284	19284_37	0.005201	-2.2816	0.98459	0.00021516	0.2164	NEUTRAL	1469	19284	19284_37	0.476919	0.32885	0.887292	--	NEUTRAL	NEUTRAL
1470	19297	19297_105	0.014603	-1.8292	0.94639	0.011316	0.21809	NEUTRAL	1470	19297	19297_105	0.248684	0.342427	0.929677	--	NEUTRAL	UNDETERMINED
1471	19303	19303_52	0.0064013	-2.1909	0.98385	0.0015843	0.21659	NEUTRAL	1471	19303	19303_52	0.506141	0.125658	0.489284	--	NEUTRAL	NEUTRAL
1472	19317	19317_110	0.018804	-1.7175	0.91836	-0.019873	0.21445	NEUTRAL	1472	19317	19317_110	0.286246	-0.004127	0.026269	--	NEUTRAL	NEUTRAL
1473	19319	19319_77	0.0094019	-2.0227	0.97664	-0.00087757	0.21638	NEUTRAL	1473	19319	19319_77	0.063471	0.011924	0.275521	--	NEUTRAL	NEUTRAL
1474	19325	19325_8	0.023405	-1.6204	0.87218	-0.029409	0.2136	NEUTRAL	1474	19325	19325_8	0.47287	-0.027789	0.002636	Outlier	BALANCING	UNDETERMINED
1475	19327	19327_15	0.010202	-1.9869	0.97273	-0.0009667	0.21634	NEUTRAL	1475	19327	19327_15	0.025146	0.003364	-100	Outlier	BALANCING	UNDETERMINED
1476	19328	19328_11	0.016403	-1.7779	0.93511	-0.016116	0.21474	NEUTRAL	1476	19328	19328_11	0.49979	0.017151	0.098919	--	NEUTRAL	NEUTRAL
1477	19339	19339_55	0.0084017	-2.072	0.98018	0.002401	0.2168	NEUTRAL	1477	19339	19339_55	0.038095	0.073171	-100	Outlier	BALANCING	UNDETERMINED
1478	19349	19349_24	0.0090018	-2.0417	0.97813	-0.00057059	0.21639	NEUTRAL	1478	19349	19349_24	0.160707	0.078627	0.418209	--	NEUTRAL	NEUTRAL
1479	19353	19353_138	0.0060012	-2.2191	0.98419	0.002043	0.21666	NEUTRAL	1479	19353	19353_138	0.267181	0.175258	0.634472	--	NEUTRAL	NEUTRAL
1480	19358	19358_79	0.0076015	-2.1158	0.98218	0.0042488	0.21702	NEUTRAL	1480	19358	19358_79	0.1125	0.095268	0.64363	--	NEUTRAL	NEUTRAL
1481	19362	19362_35	0.0080016	-2.0933	0.98126	0.0011335	0.21661	NEUTRAL	1481	19362	19362_35	0.174549	0.107478	0.498677	--	NEUTRAL	NEUTRAL
1482	19369	19369_30	0.020604	-1.677	0.90325	-0.022815	0.21413	NEUTRAL	1482	19369	19369_30	0.472666	0.005941	0.042205	--	NEUTRAL	NEUTRAL
1483	19370	19370_68	0.0066013	-2.1775	0.98365	-0.0011362	0.21624	NEUTRAL	1483	19370	19370_68	0.458184	0.120367	0.438762	--	NEUTRAL	NEUTRAL
1484	19372	19372_16	0.0072014	-2.1394	0.98289	-0.0026272	0.21613	NEUTRAL	1484	19372	19372_16	0.208412	0.123829	0.559614	--	NEUTRAL	NEUTRAL
1485	19376	19376_40	0.0054011	-2.2652	0.98452	0.0014361	0.21658	NEUTRAL	1485	19376	19376_40	0.487376	0.198705	0.673642	--	NEUTRAL	NEUTRAL
1486	19385	19385_6	0.009802	-2.0044	0.97491	-0.0014223	0.21626	NEUTRAL	1486	19385	19385_6	0.078994	0.025828	0.401878	--	NEUTRAL	NEUTRAL
1487	19388	19388_104	0.0082016	-2.0825	0.98077	-0.00039245	0.21637	NEUTRAL	1487	19388	19388_104	0.148011	0.066602	0.384942	--	NEUTRAL	NEUTRAL
1488	19391	19391_28	0.011402	-1.938	0.96572	0.0064065	0.21744	NEUTRAL	1488	19391	19391_28	0.037037	0.075472	-100	Outlier	BALANCING	UNDETERMINED
1489	19396	19396_88	0.0096019	-2.0135	0.97579	0.0024125	0.2168	NEUTRAL	1489	19396	19396_88	0.108247	0.069933	0.556661	--	NEUTRAL	NEUTRAL
1490	19437	19437_24	0.0094019	-2.0227	0.97664	0.0012539	0.21674	NEUTRAL	1490	19437	19437_24	0.039766	0.032371	0.5	--	NEUTRAL	NEUTRAL
1491	19445	19445_78	0.013603	-1.8604	0.95254	0.014027	0.21858	NEUTRAL	1491	19445	19445_78	0.092857	0.218182	1	Outlier	POSITIVE	UNDETERMINED
1492	19459	19459_42	0.0072014	-2.1394	0.98289	0.00075169	0.21651	NEUTRAL	1492	19459	19459_42	0.209058	0.122462	0.555438	--	NEUTRAL	NEUTRAL
1493	19466	19466_133	0.0088018	-2.0516	0.97893	0.0010111	0.21656	NEUTRAL	1493	19466	19466_133	0.068855	0.074278	0.796932	--	NEUTRAL	NEUTRAL
1494	19470	19470_20	0.010202	-1.9869	0.97273	0.0051491	0.21727	NEUTRAL	1494	19470	19470_20	0.035714	0.072727	-100	Outlier	BALANCING	UNDETERMINED
1495	19475	19475_16	0.016203	-1.7833	0.93672	-0.015224	0.21479	NEUTRAL	1495	19475	19475_16	0.431431	0.013095	0.064384	--	NEUTRAL	NEUTRAL
1496	19487	19487_39	0.0072014	-2.1394	0.98289	-0.00046647	0.21633	NEUTRAL	1496	19487	19487_39	0.495294	0.11493	0.431039	--	NEUTRAL	NEUTRAL
1497	19489	19489_47	0.0096019	-2.0135	0.97579	0.00091625	0.21659	NEUTRAL	1497	19489	19489_47	0.065883	0.043935	0.550836	--	NEUTRAL	NEUTRAL
1498	19492	19492_49	0.0056011	-2.2493	0.98443	-8.8769e-05	0.21636	NEUTRAL	1498	19492	19492_49	0.465424	0.361752	0.939147	--	NEUTRAL	UNDETERMINED
1499	19495	19495_33	0.0094019	-2.0227	0.97664	-0.0033465	0.21608	NEUTRAL	1499	19495	19495_33	0.124278	0.036762	0.259661	--	NEUTRAL	NEUTRAL
1500	19503	19503_13	0.0082016	-2.0825	0.98077	-0.0027517	0.21609	NEUTRAL	1500	19503	19503_13	0.135462	0.034936	0.227169	--	NEUTRAL	NEUTRAL
1501	19504	19504_46	0.0086017	-2.0617	0.97958	0.0015888	0.21664	NEUTRAL	1501	19504	19504_46	0.129328	0.098104	0.488751	--	NEUTRAL	NEUTRAL
1502	19507	19507_16	0.021404	-1.6601	0.89504	-0.021494	0.21422	NEUTRAL	1502	19507	19507_16	0.502312	0.001528	0.056436	--	NEUTRAL	NEUTRAL
1503	19512	19512_61	0.013603	-1.8604	0.95254	0.0073976	0.21754	NEUTRAL	1503	19512	19512_61	0.114952	0.104309	0.672002	--	NEUTRAL	NEUTRAL
1504	19539	19539_112	0.010602	-1.97	0.97041	-0.0029315	0.21618	NEUTRAL	1504	19539	19539_112	0.044444	0.024915	0.527068	--	NEUTRAL	NEUTRAL
1505	19545	19545_68	0.0086017	-2.0617	0.97958	-0.00012939	0.21649	NEUTRAL	1505	19545	19545_68	0.108289	0.079217	0.589902	--	NEUTRAL	NEUTRAL
1506	19548	19548_18	0.0060012	-2.2191	0.98419	-0.00094949	0.21628	NEUTRAL	1506	19548	19548_18	0.412947	0.123212	0.437422	--	NEUTRAL	NEUTRAL
1507	19552	19552_51	0.012002	-1.9155	0.96199	0.0084301	0.21767	NEUTRAL	1507	19552	19552_51	0.175406	0.196944	0.743253	--	NEUTRAL	NEUTRAL
1508	19563	19563_7	0.012202	-1.9082	0.96086	0.01229	0.21828	NEUTRAL	1508	19563	19563_7	0.127632	0.163255	0.661747	--	NEUTRAL	NEUTRAL
1509	19564	19564_15	0.0088018	-2.0516	0.97893	-0.0033612	0.21606	NEUTRAL	1509	19564	19564_15	0.137569	0.046346	0.289013	--	NEUTRAL	NEUTRAL
1510	19571	19571_35	0.0064013	-2.1909	0.98385	0.00025056	0.21645	NEUTRAL	1510	19571	19571_35	0.134172	0.056125	0.34682	--	NEUTRAL	NEUTRAL
1511	19574	19574_5	0.010002	-1.9955	0.97392	0.0035585	0.21692	NEUTRAL	1511	19574	19574_5	0.061124	0.083303	0.858665	--	NEUTRAL	NEUTRAL
1512	19582	19582_53	0.011802	-1.9229	0.96319	0.0070873	0.21743	NEUTRAL	1512	19582	19582_53	0.277309	0.250498	0.807089	--	NEUTRAL	NEUTRAL
1513	19588	19588_57	0.0094019	-2.0227	0.97664	-0.0021463	0.21633	NEUTRAL	1513	19588	19588_57	0.038384	0.034922	-100	Outlier	BALANCING	UNDETERMINED
1514	19595	19595_90	0.0092018	-2.0321	0.97748	0.0038064	0.21702	NEUTRAL	1514	19595	19595_90	0.064021	0.100585	0.94728	--	NEUTRAL	UNDETERMINED
1515	19598	19598_49	0.013403	-1.8669	0.95367	-0.011928	0.21519	NEUTRAL	1515	19598	19598_49	0.120615	-0.000735	0.036797	--	NEUTRAL	NEUTRAL
1516	19599	19599_133	0.010002	-1.9955	0.97392	0.0030818	0.21683	NEUTRAL	1516	19599	19599_133	0.219571	0.164244	0.669327	--	NEUTRAL	NEUTRAL
1517	19611	19611_80	0.0088018	-2.0516	0.97893	0.00026089	0.21646	NEUTRAL	1517	19611	19611_80	0.16275	0.097594	0.485222	--	NEUTRAL	NEUTRAL
1518	19628	19628_39	0.010402	-1.9783	0.97166	-0.0031188	0.21608	NEUTRAL	1518	19628	19628_39	0.052638	0.031697	0.622056	--	NEUTRAL	NEUTRAL
1519	19630	19630_29	0.010402	-1.9783	0.97166	0.0013777	0.2167	NEUTRAL	1519	19630	19630_29	0.03951	0.03696	0.5	--	NEUTRAL	NEUTRAL
1520	19631	19631_86	0.0086017	-2.0617	0.97958	-0.00030254	0.21634	NEUTRAL	1520	19631	19631_86	0.424338	0.13874	0.507206	--	NEUTRAL	NEUTRAL
1521	19657	19657_32	0.0068014	-2.1644	0.98342	0.00048185	0.21648	NEUTRAL	1521	19657	19657_32	0.183931	0.109216	0.504043	--	NEUTRAL	NEUTRAL
1522	19658	19658_7	0.026405	-1.5667	0.83331	-0.03373	0.21319	NEUTRAL	1522	19658	19658_7	0.259062	-0.024451	0.009659	--	NEUTRAL	UNDETERMINED
1523	19667	19667_63	0.0094019	-2.0227	0.97664	-0.0030314	0.21608	NEUTRAL	1523	19667	19667_63	0.272178	0.080941	0.364316	--	NEUTRAL	NEUTRAL
1524	19670	19670_11	0.0094019	-2.0227	0.97664	-0.0008896	0.21635	NEUTRAL	1524	19670	19670_11	0.165385	0.138661	0.607679	--	NEUTRAL	NEUTRAL
1525	19675	19675_8	0.0086017	-2.0617	0.97958	-0.0014193	0.21627	NEUTRAL	1525	19675	19675_8	0.093182	0.037969	0.28666	--	NEUTRAL	NEUTRAL
1526	19680	19680_104	0.0080016	-2.0933	0.98126	-0.0024061	0.2161	NEUTRAL	1526	19680	19680_104	0.457686	0.119572	0.436004	--	NEUTRAL	NEUTRAL
1527	19682	19682_39	0.0058012	-2.234	0.98431	0.0016635	0.21661	NEUTRAL	1527	19682	19682_39	0.546942	0.453272	0.973067	--	NEUTRAL	UNDETERMINED
1528	19696	19696_103	0.020004	-1.6901	0.90793	-0.019915	0.21444	NEUTRAL	1528	19696	19696_103	0.469487	-0.020866	0.006143	--	NEUTRAL	UNDETERMINED
1529	19703	19703_105	0.0080016	-2.0933	0.98126	0.0034648	0.21691	NEUTRAL	1529	19703	19703_105	0.146992	0.119645	0.566077	--	NEUTRAL	NEUTRAL
1530	19711	19711_5	0.0056011	-2.2493	0.98443	0.0005982	0.21645	NEUTRAL	1530	19711	19711_5	0.537525	0.391792	0.937662	--	NEUTRAL	UNDETERMINED
1531	19735	19735_29	0.0090018	-2.0417	0.97813	-0.0042551	0.21587	NEUTRAL	1531	19735	19735_29	0.4547	0.13672	0.483508	--	NEUTRAL	NEUTRAL
1532	19739	19739_73	0.016003	-1.7888	0.93838	-0.015107	0.21489	NEUTRAL	1532	19739	19739_73	0.358654	0.038199	0.131688	--	NEUTRAL	NEUTRAL
1533	19740	19740_14	0.0042008	-2.3748	0.98473	-0.00034917	0.21633	NEUTRAL	1533	19740	19740_14	0.519689	0.27617	0.855224	--	NEUTRAL	NEUTRAL
1534	19744	19744_135	0.011602	-1.9304	0.9645	0.0043911	0.21714	NEUTRAL	1534	19744	19744_135	0.035714	0.072727	-100	Outlier	BALANCING	UNDETERMINED
1535	19753	19753_62	0.0064013	-2.1909	0.98385	0.0013194	0.21657	NEUTRAL	1535	19753	19753_62	0.296346	0.15666	0.584053	--	NEUTRAL	NEUTRAL
1536	19755	19755_115	0.0076015	-2.1158	0.98218	0.0020313	0.21667	NEUTRAL	1536	19755	19755_115	0.079806	0.092474	0.433845	--	NEUTRAL	NEUTRAL
1537	19767	19767_131	0.0060012	-2.2191	0.98419	-0.0023185	0.21609	NEUTRAL	1537	19767	19767_131	0.498969	0.094094	0.360052	--	NEUTRAL	NEUTRAL
1538	19778	19778_59	0.0084017	-2.072	0.98018	0.0029149	0.2168	NEUTRAL	1538	19778	19778_59	0.534873	0.604952	0.999992	Outlier	POSITIVE	UNDETERMINED
1539	19786	19786_68	0.0080016	-2.0933	0.98126	-0.0025121	0.2161	NEUTRAL	1539	19786	19786_68	0.494653	0.094819	0.362633	--	NEUTRAL	NEUTRAL
1540	19789	19789_102	0.022404	-1.6398	0.88427	0.020753	0.2196	NEUTRAL	1540	19789	19789_102	0.183421	0.175683	0.693224	--	NEUTRAL	NEUTRAL
1541	19801	19801_133	0.015003	-1.8173	0.94422	-0.012963	0.21513	NEUTRAL	1541	19801	19801_133	0.322692	0.025807	0.099123	--	NEUTRAL	NEUTRAL
1542	19819	19819_48	0.0096019	-2.0135	0.97579	-0.0022226	0.2162	NEUTRAL	1542	19819	19819_48	0.076909	0.042731	0.541028	--	NEUTRAL	NEUTRAL
1543	19836	19836_30	0.0070014	-2.1518	0.98316	-0.00062542	0.21631	NEUTRAL	1543	19836	19836_30	0.139472	0.081004	0.442552	--	NEUTRAL	NEUTRAL
1544	19841	19841_134	0.0078016	-2.1044	0.98172	-0.0066282	0.21567	NEUTRAL	1544	19841	19841_134	0.50767	0.054375	0.155712	--	NEUTRAL	NEUTRAL
1545	19843	19843_39	0.013003	-1.8803	0.95627	-0.014916	0.21485	NEUTRAL	1545	19843	19843_39	0.428835	0.015994	0.044436	--	NEUTRAL	NEUTRAL
1546	19847	19847_65	0.018204	-1.7319	0.92272	0.019169	0.21942	NEUTRAL	1546	19847	19847_65	0.114286	0.272727	1	Outlier	POSITIVE	UNDETERMINED
1547	19848	19848_113	0.014403	-1.8353	0.94772	-0.013588	0.215	NEUTRAL	1547	19848	19848_113	0.453918	0.019784	0.071568	--	NEUTRAL	NEUTRAL
1548	19851	19851_112	0.016003	-1.7888	0.93838	0.014474	0.2186	NEUTRAL	1548	19851	19851_112	0.441448	0.357895	0.924194	--	NEUTRAL	UNDETERMINED
1549	19857	19857_70	0.010802	-1.9618	0.96921	-0.0072733	0.21565	NEUTRAL	1549	19857	19857_70	0.051331	0.00115	0.226299	--	NEUTRAL	NEUTRAL
1550	19892	19892_82	0.010602	-1.97	0.97041	-0.0058893	0.21576	NEUTRAL	1550	19892	19892_82	0.237886	0.008423	0.040742	--	NEUTRAL	NEUTRAL
1551	19895	19895_71	0.0090018	-2.0417	0.97813	0.0029535	0.21681	NEUTRAL	1551	19895	19895_71	0.35	0.220171	0.725925	--	NEUTRAL	NEUTRAL
1552	19900	19900_132	0.0060012	-2.2191	0.98419	0.0025481	0.21674	NEUTRAL	1552	19900	19900_132	0.201607	0.136798	0.598365	--	NEUTRAL	NEUTRAL
1553	19914	19914_28	0.0072014	-2.1394	0.98289	5.959e-06	0.21643	NEUTRAL	1553	19914	19914_28	0.293472	0.139507	0.537064	--	NEUTRAL	NEUTRAL
1554	19918	19918_119	0.025405	-1.5839	0.8462	-0.031968	0.21354	NEUTRAL	1554	19918	19918_119	0.170072	-0.002238	0.024884	--	NEUTRAL	NEUTRAL
1555	19923	19923_89	0.0080016	-2.0933	0.98126	0.0063752	0.21735	NEUTRAL	1555	19923	19923_89	0.407401	0.305464	0.858783	--	NEUTRAL	NEUTRAL
1556	19951	19951_41	0.013403	-1.8669	0.95367	-0.011671	0.21523	NEUTRAL	1556	19951	19951_41	0.370915	0.080435	0.288996	--	NEUTRAL	NEUTRAL
1557	19956	19956_93	0.0056011	-2.2493	0.98443	-0.00052124	0.21632	NEUTRAL	1557	19956	19956_93	0.170705	0.070194	0.359183	--	NEUTRAL	NEUTRAL
1558	19964	19964_74	0.0064013	-2.1909	0.98385	-0.00032615	0.21643	NEUTRAL	1558	19964	19964_74	0.167308	0.124765	0.567499	--	NEUTRAL	NEUTRAL
1559	19967	19967_82	0.010602	-1.97	0.97041	-0.0043968	0.216	NEUTRAL	1559	19967	19967_82	0.079556	0.022144	0.232915	--	NEUTRAL	NEUTRAL
1560	19978	19978_14	0.010402	-1.9783	0.97166	-0.0067837	0.21578	NEUTRAL	1560	19978	19978_14	0.117083	0.005584	0.139317	--	NEUTRAL	NEUTRAL
1561	19984	19984_132	0.0094019	-2.0227	0.97664	-0.0018743	0.21624	NEUTRAL	1561	19984	19984_132	0.143999	0.036488	0.235893	--	NEUTRAL	NEUTRAL
1562	19996	19996_126	0.0046009	-2.3352	0.9847	0.00011078	0.21639	NEUTRAL	1562	19996	19996_126	0.500685	0.221047	0.74515	--	NEUTRAL	NEUTRAL
1563	20012	20012_118	0.067814	-1.1382	0.57527	0.083081	0.22952	NEUTRAL	1563	20012	20012_118	0.582705	0.703017	0.999318	Outlier	POSITIVE	UNDETERMINED
1564	20017	20017_104	0.0060012	-2.2191	0.98419	0.00083931	0.21649	NEUTRAL	1564	20017	20017_104	0.541784	0.36884	0.900568	--	NEUTRAL	UNDETERMINED
1565	20027	20027_10	0.029606	-1.5156	0.77626	0.030405	0.22113	NEUTRAL	1565	20027	20027_10	0.435617	0.423228	0.962827	--	NEUTRAL	UNDETERMINED
1566	20031	20031_63	0.0092018	-2.0321	0.97748	0.0032662	0.21685	NEUTRAL	1566	20031	20031_63	0.555568	0.49193	0.978442	--	NEUTRAL	UNDETERMINED
1567	20057	20057_25	0.0072014	-2.1394	0.98289	0.0040024	0.21697	NEUTRAL	1567	20057	20057_25	0.274513	0.197431	0.705109	--	NEUTRAL	NEUTRAL
1568	20070	20070_37	0.018604	-1.7222	0.9196	0.016545	0.21891	NEUTRAL	1568	20070	20070_37	0.577605	0.791282	0.999987	Outlier	POSITIVE	UNDETERMINED
1569	20072	20072_83	0.013603	-1.8604	0.95254	-0.010546	0.21529	NEUTRAL	1569	20072	20072_83	0.498546	0.021759	0.099579	--	NEUTRAL	NEUTRAL
1570	20074	20074_23	0.009802	-2.0044	0.97491	-0.0063215	0.21574	NEUTRAL	1570	20074	20074_23	0.388045	0.099481	0.38883	--	NEUTRAL	NEUTRAL
1571	20099	20099_99	0.0080016	-2.0933	0.98126	0.0025186	0.21678	NEUTRAL	1571	20099	20099_99	0.282635	0.194981	0.699582	--	NEUTRAL	NEUTRAL
1572	20108	20108_81	0.0056011	-2.2493	0.98443	-0.00021968	0.21636	NEUTRAL	1572	20108	20108_81	0.448895	0.339434	0.89701	--	NEUTRAL	NEUTRAL
1573	20117	20117_28	0.011202	-1.9458	0.96692	0.0087037	0.21775	NEUTRAL	1573	20117	20117_28	0.166731	0.184205	0.725753	--	NEUTRAL	NEUTRAL
1574	20118	20118_118	0.010402	-1.9783	0.97166	-0.0044029	0.21589	NEUTRAL	1574	20118	20118_118	0.458037	0.202271	0.685602	--	NEUTRAL	NEUTRAL
1575	20131	20131_20	0.0094019	-2.0227	0.97664	0.00093413	0.21667	NEUTRAL	1575	20131	20131_20	0.029904	0.011027	-100	Outlier	BALANCING	UNDETERMINED
1576	20132	20132_95	0.0066013	-2.1775	0.98365	0.00050853	0.21653	NEUTRAL	1576	20132	20132_95	0.024107	0.003367	-100	Outlier	BALANCING	UNDETERMINED
1577	20136	20136_37	0.0078016	-2.1044	0.98172	0.0003022	0.21642	NEUTRAL	1577	20136	20136_37	0.258654	0.123376	0.482755	--	NEUTRAL	NEUTRAL
1578	20142	20142_45	0.0074015	-2.1275	0.98257	-0.00052834	0.2164	NEUTRAL	1578	20142	20142_45	0.517847	0.209829	0.684139	--	NEUTRAL	NEUTRAL
1579	20146	20146_18	0.022605	-1.6359	0.88174	-0.028197	0.21371	NEUTRAL	1579	20146	20146_18	0.324219	-0.032055	0.001251	Outlier	BALANCING	UNDETERMINED
1580	20147	20147_34	0.011002	-1.9537	0.96797	0.0030126	0.21696	NEUTRAL	1580	20147	20147_34	0.021429	0.036364	-100	Outlier	BALANCING	UNDETERMINED
1581	20150	20150_34	0.0086017	-2.0617	0.97958	0.0037851	0.21697	NEUTRAL	1581	20150	20150_34	0.038095	0.073171	-100	Outlier	BALANCING	UNDETERMINED
1582	20151	20151_43	0.0086017	-2.0617	0.97958	0.0060218	0.21727	NEUTRAL	1582	20151	20151_43	0.386111	0.2736	0.844974	--	NEUTRAL	NEUTRAL
1583	20152	20152_35	0.014003	-1.8477	0.94975	-0.012084	0.21513	NEUTRAL	1583	20152	20152_35	0.26584	0.070557	0.288421	--	NEUTRAL	NEUTRAL
1584	20164	20164_33	0.0086017	-2.0617	0.97958	0.0049416	0.21715	NEUTRAL	1584	20164	20164_33	0.082913	0.058189	0.344662	--	NEUTRAL	NEUTRAL
1585	20171	20171_39	0.010802	-1.9618	0.96921	-0.0041876	0.216	NEUTRAL	1585	20171	20171_39	0.090552	0.031204	0.264978	--	NEUTRAL	NEUTRAL
1586	20182	20182_120	0.011202	-1.9458	0.96692	-0.0091833	0.2154	NEUTRAL	1586	20182	20182_120	0.497907	0.055802	0.217896	--	NEUTRAL	NEUTRAL
1587	20184	20184_41	0.0074015	-2.1275	0.98257	0.0032481	0.21684	NEUTRAL	1587	20184	20184_41	0.550019	0.478862	0.974137	--	NEUTRAL	UNDETERMINED
1588	20186	20186_62	0.0086017	-2.0617	0.97958	-0.0002988	0.21645	NEUTRAL	1588	20186	20186_62	0.129116	0.064708	0.380478	--	NEUTRAL	NEUTRAL
1589	20195	20195_123	0.0092018	-2.0321	0.97748	0.0007138	0.21654	NEUTRAL	1589	20195	20195_123	0.25276	0.134666	0.553211	--	NEUTRAL	NEUTRAL
1590	20200	20200_79	0.011002	-1.9537	0.96797	-0.0043499	0.21596	NEUTRAL	1590	20200	20200_79	0.124607	0.038871	0.270001	--	NEUTRAL	NEUTRAL
1591	20209	20209_106	0.0074015	-2.1275	0.98257	0.002183	0.21673	NEUTRAL	1591	20209	20209_106	0.251923	0.254111	0.833155	--	NEUTRAL	NEUTRAL
1592	20232	20232_91	0.0094019	-2.0227	0.97664	-0.0017098	0.21618	NEUTRAL	1592	20232	20232_91	0.488496	0.074499	0.245637	--	NEUTRAL	NEUTRAL
1593	20233	20233_132	0.0092018	-2.0321	0.97748	-0.00018228	0.21649	NEUTRAL	1593	20233	20233_132	0.038756	0.013246	-100	Outlier	BALANCING	UNDETERMINED
1594	20239	20239_65	0.95639	1.3411	0.027096	1.5565	0.46835	POSITIVE	1594	20239	20239_65	0.578585	0.6942	0.999871	Outlier	POSITIVE	POSITIVE
1595	20250	20250_70	0.0096019	-2.0135	0.97579	-0.0034836	0.21608	NEUTRAL	1595	20250	20250_70	0.095268	0.038605	0.288622	--	NEUTRAL	NEUTRAL
1596	20260	20260_38	0.0088018	-2.0516	0.97893	-0.0001878	0.21638	NEUTRAL	1596	20260	20260_38	0.169697	0.076471	0.385992	--	NEUTRAL	NEUTRAL
1597	20292	20292_70	0.0082016	-2.0825	0.98077	0.003314	0.21691	NEUTRAL	1597	20292	20292_70	0.064318	0.056046	0.651795	--	NEUTRAL	NEUTRAL
1598	20305	20305_121	0.0082016	-2.0825	0.98077	0.0041148	0.21697	NEUTRAL	1598	20305	20305_121	0.522585	0.437533	0.979098	--	NEUTRAL	UNDETERMINED
1599	20311	20311_99	0.0078016	-2.1044	0.98172	-0.0024327	0.2161	NEUTRAL	1599	20311	20311_99	0.52359	0.201326	0.586219	--	NEUTRAL	NEUTRAL
1600	20323	20323_31	0.0058012	-2.234	0.98431	0.00082635	0.21649	NEUTRAL	1600	20323	20323_31	0.427851	0.481521	0.975838	--	NEUTRAL	UNDETERMINED
1601	20340	20340_11	0.0076015	-2.1158	0.98218	-0.0021829	0.21613	NEUTRAL	1601	20340	20340_11	0.278351	0.11455	0.483773	--	NEUTRAL	NEUTRAL
1602	20342	20342_103	0.010202	-1.9869	0.97273	0.0018556	0.21678	NEUTRAL	1602	20342	20342_103	0.05	0.109091	1	Outlier	POSITIVE	UNDETERMINED
1603	20361	20361_116	0.015803	-1.7943	0.93947	0.011311	0.21811	NEUTRAL	1603	20361	20361_116	0.463864	0.365861	0.941991	--	NEUTRAL	UNDETERMINED
1604	20376	20376_57	0.0070014	-2.1518	0.98316	0.00026785	0.21649	NEUTRAL	1604	20376	20376_57	0.107565	0.066986	0.545756	--	NEUTRAL	NEUTRAL
1605	20383	20383_82	0.0044009	-2.3545	0.98471	0.00071232	0.21647	NEUTRAL	1605	20383	20383_82	0.521836	0.199433	0.579793	--	NEUTRAL	NEUTRAL
1606	20386	20386_69	0.0082016	-2.0825	0.98077	-0.0030501	0.21616	NEUTRAL	1606	20386	20386_69	0.057362	0.01235	0.363792	--	NEUTRAL	NEUTRAL
1607	20388	20388_47	0.0072014	-2.1394	0.98289	0.00030629	0.21646	NEUTRAL	1607	20388	20388_47	0.223604	0.097474	0.467837	--	NEUTRAL	NEUTRAL
1608	20390	20390_127	0.011802	-1.9229	0.96319	-0.0027746	0.21614	NEUTRAL	1608	20390	20390_127	0.034314	-0.006947	-100	Outlier	BALANCING	UNDETERMINED
1609	20391	20391_46	0.0094019	-2.0227	0.97664	0.0037254	0.21693	NEUTRAL	1609	20391	20391_46	0.155229	0.234971	0.829456	--	NEUTRAL	NEUTRAL
1610	20394	20394_102	0.025605	-1.5804	0.84308	-0.033908	0.21327	NEUTRAL	1610	20394	20394_102	0.357674	-0.026913	0.007799	--	NEUTRAL	UNDETERMINED
1611	20395	20395_44	0.0074015	-2.1275	0.98257	-0.0022491	0.21616	NEUTRAL	1611	20395	20395_44	0.353048	0.206396	0.695586	--	NEUTRAL	NEUTRAL
1612	20399	20399_127	0.0088018	-2.0516	0.97893	-0.0024956	0.21619	NEUTRAL	1612	20399	20399_127	0.074899	0.02235	0.370758	--	NEUTRAL	NEUTRAL
1613	20400	20400_56	0.37307	-0.22542	0.30485	0.5399	0.30276	NEUTRAL	1613	20400	20400_56	0.363787	0.454261	0.96815	--	NEUTRAL	UNDETERMINED
1614	20413	20413_24	0.059612	-1.198	0.59056	0.073342	0.22796	NEUTRAL	1614	20413	20413_24	0.309545	0.331005	0.911801	--	NEUTRAL	UNDETERMINED
1615	20414	20414_30	0.016203	-1.7833	0.93672	-0.016874	0.2147	NEUTRAL	1615	20414	20414_30	0.476016	0.030054	0.105512	--	NEUTRAL	NEUTRAL
1616	20418	20418_42	0.0092018	-2.0321	0.97748	0.00051641	0.21652	NEUTRAL	1616	20418	20418_42	0.123506	0.073552	0.412435	--	NEUTRAL	NEUTRAL
1617	20438	20438_10	0.0084017	-2.072	0.98018	0.001559	0.21662	NEUTRAL	1617	20438	20438_10	0.333629	0.239042	0.780239	--	NEUTRAL	NEUTRAL
1618	20445	20445_61	0.0080016	-2.0933	0.98126	0.0011469	0.21658	NEUTRAL	1618	20445	20445_61	0.094118	0.0604	0.350607	--	NEUTRAL	NEUTRAL
1619	20447	20447_16	0.019404	-1.7036	0.91302	0.018634	0.21928	NEUTRAL	1619	20447	20447_16	0.248744	0.313498	0.905653	--	NEUTRAL	UNDETERMINED
1620	20449	20449_125	0.011002	-1.9537	0.96797	-0.0060607	0.21576	NEUTRAL	1620	20449	20449_125	0.220859	0.131599	0.578038	--	NEUTRAL	NEUTRAL
1621	20481	20481_67	0.0080016	-2.0933	0.98126	-0.0050369	0.21585	NEUTRAL	1621	20481	20481_67	0.105608	0.036812	0.412596	--	NEUTRAL	NEUTRAL
1622	20486	20486_100	0.0090018	-2.0417	0.97813	0.0029068	0.21685	NEUTRAL	1622	20486	20486_100	0.044444	0.09434	1	Outlier	POSITIVE	UNDETERMINED
1623	20503	20503_33	0.0086017	-2.0617	0.97958	0.0014599	0.21668	NEUTRAL	1623	20503	20503_33	0.027955	0.006996	-100	Outlier	BALANCING	UNDETERMINED
1624	20504	20504_97	0.017604	-1.7467	0.92758	0.018478	0.21927	NEUTRAL	1624	20504	20504_97	0.465385	0.67435	0.998954	Outlier	POSITIVE	UNDETERMINED
1625	20506	20506_133	0.017804	-1.7417	0.92594	-0.019647	0.21454	NEUTRAL	1625	20506	20506_133	0.181579	0.003981	0.045116	--	NEUTRAL	NEUTRAL
1626	20514	20514_74	0.0088018	-2.0516	0.97893	0.0036978	0.21694	NEUTRAL	1626	20514	20514_74	0.1203	0.129798	0.573697	--	NEUTRAL	NEUTRAL
1627	20522	20522_96	0.012803	-1.8871	0.95726	0.010519	0.21796	NEUTRAL	1627	20522	20522_96	0.551822	0.540933	0.989884	--	NEUTRAL	UNDETERMINED
1628	20526	20526_25	0.011002	-1.9537	0.96797	0.0086894	0.21776	NEUTRAL	1628	20526	20526_25	0.055556	0.114286	1	Outlier	POSITIVE	UNDETERMINED
1629	20536	20536_30	0.010202	-1.9869	0.97273	0.0033373	0.21692	NEUTRAL	1629	20536	20536_30	0.037037	0.075472	-100	Outlier	BALANCING	UNDETERMINED
1630	20552	20552_11	0.0090018	-2.0417	0.97813	0.0021825	0.21674	NEUTRAL	1630	20552	20552_11	0.443478	0.338522	0.907149	--	NEUTRAL	UNDETERMINED
1631	20555	20555_32	0.0044009	-2.3545	0.98471	0.0013783	0.21659	NEUTRAL	1631	20555	20555_32	0.176542	0.103654	0.486573	--	NEUTRAL	NEUTRAL
1632	20559	20559_14	0.0082016	-2.0825	0.98077	0.003977	0.21697	NEUTRAL	1632	20559	20559_14	0.343979	0.279565	0.830918	--	NEUTRAL	NEUTRAL
1633	20566	20566_93	0.0094019	-2.0227	0.97664	-0.002282	0.21621	NEUTRAL	1633	20566	20566_93	0.028008	0.013604	-100	Outlier	BALANCING	UNDETERMINED
1634	20572	20572_53	0.020404	-1.6813	0.90511	-0.023382	0.2141	NEUTRAL	1634	20572	20572_53	0.43703	-0.022122	0.012426	--	NEUTRAL	NEUTRAL
1635	20578	20578_97	0.0078016	-2.1044	0.98172	0.0030901	0.21688	NEUTRAL	1635	20578	20578_97	0.248718	0.231565	0.795315	--	NEUTRAL	NEUTRAL
1636	20583	20583_52	0.015603	-1.8	0.94069	0.0135	0.21844	NEUTRAL	1636	20583	20583_52	0.487908	0.383265	0.958097	--	NEUTRAL	UNDETERMINED
1637	20589	20589_27	0.0096019	-2.0135	0.97579	0.0067491	0.21745	NEUTRAL	1637	20589	20589_27	0.056	0.122449	1	Outlier	POSITIVE	UNDETERMINED
1638	20591	20591_56	0.011602	-1.9304	0.9645	-0.0068927	0.21564	NEUTRAL	1638	20591	20591_56	0.215182	0.017806	0.098021	--	NEUTRAL	NEUTRAL
1639	20600	20600_7	0.009802	-2.0044	0.97491	0.0042775	0.2171	NEUTRAL	1639	20600	20600_7	0.038462	0.078431	-100	Outlier	BALANCING	UNDETERMINED
1640	20618	20618_28	0.024605	-1.5982	0.85737	0.028096	0.22083	NEUTRAL	1640	20618	20618_28	0.21	0.207773	0.774201	--	NEUTRAL	NEUTRAL
1641	20620	20620_69	0.0068014	-2.1644	0.98342	-0.0020119	0.21621	NEUTRAL	1641	20620	20620_69	0.360577	0.119329	0.435013	--	NEUTRAL	NEUTRAL
1642	20628	20628_25	0.010002	-1.9955	0.97392	-0.0036699	0.21603	NEUTRAL	1642	20628	20628_25	0.023214	0.004196	-100	Outlier	BALANCING	UNDETERMINED
1643	20640	20640_18	0.0080016	-2.0933	0.98126	-0.003422	0.21599	NEUTRAL	1643	20640	20640_18	0.279003	0.118803	0.496559	--	NEUTRAL	NEUTRAL
1644	20654	20654_29	0.0072014	-2.1394	0.98289	0.002395	0.21672	NEUTRAL	1644	20654	20654_29	0.513062	0.391859	0.955978	--	NEUTRAL	UNDETERMINED
1645	20662	20662_15	0.0068014	-2.1644	0.98342	-2.7957e-05	0.21642	NEUTRAL	1645	20662	20662_15	0.188384	0.06838	0.349085	--	NEUTRAL	NEUTRAL
1646	20675	20675_80	0.0094019	-2.0227	0.97664	0.0025411	0.21686	NEUTRAL	1646	20675	20675_80	0.036932	0.025116	-100	Outlier	BALANCING	UNDETERMINED
1647	20687	20687_63	0.012803	-1.8871	0.95726	-0.011171	0.21521	NEUTRAL	1647	20687	20687_63	0.50443	0.047963	0.207163	--	NEUTRAL	NEUTRAL
1648	20689	20689_119	0.0092018	-2.0321	0.97748	0.0042154	0.217	NEUTRAL	1648	20689	20689_119	0.506058	0.511833	0.993429	--	NEUTRAL	UNDETERMINED
1649	20693	20693_41	0.0082016	-2.0825	0.98077	0.0031623	0.2169	NEUTRAL	1649	20693	20693_41	0.035714	0.072727	-100	Outlier	BALANCING	UNDETERMINED
1650	20705	20705_77	0.0094019	-2.0227	0.97664	-0.0068591	0.21566	NEUTRAL	1650	20705	20705_77	0.36029	0.034318	0.119268	--	NEUTRAL	NEUTRAL
1651	20709	20709_96	0.0054011	-2.2652	0.98452	0.00062158	0.21647	NEUTRAL	1651	20709	20709_96	0.472125	0.376796	0.933755	--	NEUTRAL	UNDETERMINED
1652	20711	20711_28	0.0078016	-2.1044	0.98172	0.0060744	0.21728	NEUTRAL	1652	20711	20711_28	0.337102	0.238092	0.778435	--	NEUTRAL	NEUTRAL
1653	20722	20722_115	0.010002	-1.9955	0.97392	0.0032278	0.21701	NEUTRAL	1653	20722	20722_115	0.021429	0.036364	-100	Outlier	BALANCING	UNDETERMINED
1654	20723	20723_10	0.0072014	-2.1394	0.98289	-0.0028128	0.21607	NEUTRAL	1654	20723	20723_10	0.519361	0.184025	0.594812	--	NEUTRAL	NEUTRAL
1655	20741	20741_52	0.073815	-1.0986	0.5546	0.096306	0.23167	NEUTRAL	1655	20741	20741_52	0.518083	0.521117	0.996164	Outlier	POSITIVE	UNDETERMINED
1656	20750	20750_139	0.0078016	-2.1044	0.98172	0.0022786	0.2168	NEUTRAL	1656	20750	20750_139	0.02963	0.056604	-100	Outlier	BALANCING	UNDETERMINED
1657	20754	20754_91	0.0068014	-2.1644	0.98342	0.0029935	0.21683	NEUTRAL	1657	20754	20754_91	0.209722	0.133999	0.590145	--	NEUTRAL	NEUTRAL
1658	20757	20757_64	0.0084017	-2.072	0.98018	-2.9487e-05	0.21647	NEUTRAL	1658	20757	20757_64	0.127192	0.050675	0.323959	--	NEUTRAL	NEUTRAL
1659	20763	20763_36	0.024605	-1.5982	0.85737	-0.028312	0.21377	NEUTRAL	1659	20763	20763_36	0.211344	-0.011829	0.000905	Outlier	BALANCING	UNDETERMINED
1660	20765	20765_40	0.011802	-1.9229	0.96319	-0.0060207	0.21575	NEUTRAL	1660	20765	20765_40	0.471691	0.087862	0.314647	--	NEUTRAL	NEUTRAL
1661	20769	20769_107	0.0074015	-2.1275	0.98257	0.003235	0.21684	NEUTRAL	1661	20769	20769_107	0.553371	0.485474	0.976391	--	NEUTRAL	UNDETERMINED
1662	20788	20788_45	0.0068014	-2.1644	0.98342	0.0022231	0.21671	NEUTRAL	1662	20788	20788_45	0.374975	0.15084	0.558983	--	NEUTRAL	NEUTRAL
1663	20796	20796_62	0.021204	-1.6643	0.89746	0.019948	0.21948	NEUTRAL	1663	20796	20796_62	0.568897	0.612298	0.999293	Outlier	POSITIVE	UNDETERMINED
1664	20800	20800_92	0.010002	-1.9955	0.97392	0.0065461	0.21736	NEUTRAL	1664	20800	20800_92	0.359357	0.270998	0.819286	--	NEUTRAL	NEUTRAL
1665	20815	20815_47	0.0056011	-2.2493	0.98443	0.001304	0.21657	NEUTRAL	1665	20815	20815_47	0.492682	0.58627	0.999844	Outlier	POSITIVE	UNDETERMINED
1666	20819	20819_12	0.0080016	-2.0933	0.98126	-0.0054686	0.21578	NEUTRAL	1666	20819	20819_12	0.25927	0.057998	0.237514	--	NEUTRAL	NEUTRAL
1667	20820	20820_53	0.010402	-1.9783	0.97166	-0.0089563	0.2154	NEUTRAL	1667	20820	20820_53	0.515167	0.110037	0.302781	--	NEUTRAL	NEUTRAL
1668	20845	20845_72	0.010602	-1.97	0.97041	0.0031962	0.21696	NEUTRAL	1668	20845	20845_72	0.245933	0.195279	0.71999	--	NEUTRAL	NEUTRAL
1669	20863	20863_69	0.013003	-1.8803	0.95627	-0.0084759	0.21549	NEUTRAL	1669	20863	20863_69	0.454834	0.055597	0.192171	--	NEUTRAL	NEUTRAL
1670	20870	20870_32	0.0096019	-2.0135	0.97579	0.0053829	0.21719	NEUTRAL	1670	20870	20870_32	0.439482	0.305886	0.870686	--	NEUTRAL	NEUTRAL
1671	20893	20893_87	0.010402	-1.9783	0.97166	0.0027372	0.21688	NEUTRAL	1671	20893	20893_87	0.051128	0.056969	0.943452	--	NEUTRAL	UNDETERMINED
1672	20912	20912_13	0.0074015	-2.1275	0.98257	0.0020151	0.21668	NEUTRAL	1672	20912	20912_13	0.168409	0.123722	0.548481	--	NEUTRAL	NEUTRAL
1673	20936	20936_71	0.0078016	-2.1044	0.98172	0.0016878	0.21668	NEUTRAL	1673	20936	20936_71	0.080714	0.053238	0.331131	--	NEUTRAL	NEUTRAL
1674	20941	20941_19	0.011802	-1.9229	0.96319	0.0080892	0.21761	NEUTRAL	1674	20941	20941_19	0.326638	0.3048	0.878235	--	NEUTRAL	NEUTRAL
1675	20945	20945_115	0.0080016	-2.0933	0.98126	0.00077629	0.21651	NEUTRAL	1675	20945	20945_115	0.200363	0.088708	0.432312	--	NEUTRAL	NEUTRAL
1676	20952	20952_85	0.0058012	-2.234	0.98431	-0.00032033	0.21637	NEUTRAL	1676	20952	20952_85	0.134318	0.088212	0.460022	--	NEUTRAL	NEUTRAL
1677	20954	20954_110	0.0060012	-2.2191	0.98419	-0.0013986	0.21621	NEUTRAL	1677	20954	20954_110	0.479569	0.050648	0.159248	--	NEUTRAL	NEUTRAL
1678	20958	20958_94	0.019204	-1.7082	0.9149	-0.019328	0.21463	NEUTRAL	1678	20958	20958_94	0.14294	-0.001549	0.020008	--	NEUTRAL	NEUTRAL
1679	20960	20960_15	0.0066013	-2.1775	0.98365	0.00064669	0.21656	NEUTRAL	1679	20960	20960_15	0.055455	0.038603	0.724229	--	NEUTRAL	NEUTRAL
1680	20963	20963_47	0.0066013	-2.1775	0.98365	0.0022497	0.21669	NEUTRAL	1680	20963	20963_47	0.548642	0.447095	0.960877	--	NEUTRAL	UNDETERMINED
1681	20985	20985_69	0.0070014	-2.1518	0.98316	-0.0027594	0.21608	NEUTRAL	1681	20985	20985_69	0.093929	0.02693	0.250364	--	NEUTRAL	NEUTRAL
1682	21000	21000_84	0.011602	-1.9304	0.9645	-0.010363	0.21537	NEUTRAL	1682	21000	21000_84	0.401498	0.068016	0.244382	--	NEUTRAL	NEUTRAL
1683	21002	21002_12	0.0066013	-2.1775	0.98365	0.0011858	0.21657	NEUTRAL	1683	21002	21002_12	0.295316	0.22397	0.738981	--	NEUTRAL	NEUTRAL
1684	21021	21021_27	0.0084017	-2.072	0.98018	0.00072381	0.21664	NEUTRAL	1684	21021	21021_27	0.021429	0.036364	-100	Outlier	BALANCING	UNDETERMINED
1685	21031	21031_38	0.0060012	-2.2191	0.98419	-0.00043678	0.21632	NEUTRAL	1685	21031	21031_38	0.464316	0.250952	0.798804	--	NEUTRAL	NEUTRAL
1686	21037	21037_112	0.022404	-1.6398	0.88427	0.024114	0.22013	NEUTRAL	1686	21037	21037_112	0.443214	0.419537	0.96126	--	NEUTRAL	UNDETERMINED
1687	21099	21099_44	0.0076015	-2.1158	0.98218	-0.0025319	0.21612	NEUTRAL	1687	21099	21099_44	0.079091	0.022516	0.234319	--	NEUTRAL	NEUTRAL
1688	21110	21110_69	0.0066013	-2.1775	0.98365	-0.00020336	0.2164	NEUTRAL	1688	21110	21110_69	0.046591	0.023599	0.509996	--	NEUTRAL	NEUTRAL
1689	21119	21119_114	0.0070014	-2.1518	0.98316	-0.0025212	0.21608	NEUTRAL	1689	21119	21119_114	0.233605	0.098094	0.470084	--	NEUTRAL	NEUTRAL
1690	21121	21121_39	0.0078016	-2.1044	0.98172	0.00077288	0.21659	NEUTRAL	1690	21121	21121_39	0.051461	0.066246	0.98993	--	NEUTRAL	UNDETERMINED
1691	21122	21122_40	0.0064013	-2.1909	0.98385	-9.33e-05	0.21637	NEUTRAL	1691	21122	21122_40	0.535385	0.362038	0.901413	--	NEUTRAL	UNDETERMINED
1692	21126	21126_25	0.0086017	-2.0617	0.97958	-0.0045682	0.21588	NEUTRAL	1692	21126	21126_25	0.420696	0.115487	0.430747	--	NEUTRAL	NEUTRAL
1693	21128	21128_16	0.0056011	-2.2493	0.98443	0.0024201	0.21671	NEUTRAL	1693	21128	21128_16	0.265618	0.184412	0.659216	--	NEUTRAL	NEUTRAL
1694	21133	21133_110	0.0070014	-2.1518	0.98316	-0.0026542	0.21605	NEUTRAL	1694	21133	21133_110	0.280253	0.12741	0.521586	--	NEUTRAL	NEUTRAL
1695	21135	21135_36	0.0074015	-2.1275	0.98257	0.00012937	0.21645	NEUTRAL	1695	21135	21135_36	0.239414	0.119604	0.505937	--	NEUTRAL	NEUTRAL
1696	21140	21140_19	0.009802	-2.0044	0.97491	-0.00059546	0.21646	NEUTRAL	1696	21140	21140_19	0.026923	0.002801	-100	Outlier	BALANCING	UNDETERMINED
1697	21146	21146_105	0.015203	-1.8114	0.94277	-0.012085	0.21516	NEUTRAL	1697	21146	21146_105	0.314094	-0.009283	0.016648	--	NEUTRAL	NEUTRAL
1698	21160	21160_97	0.009802	-2.0044	0.97491	0.00016078	0.21654	NEUTRAL	1698	21160	21160_97	0.03875	0.030905	-100	Outlier	BALANCING	UNDETERMINED
1699	21169	21169_70	0.0084017	-2.072	0.98018	0.0044264	0.21707	NEUTRAL	1699	21169	21169_70	0.079708	0.136456	0.567478	--	NEUTRAL	NEUTRAL
1700	21187	21187_114	0.020404	-1.6813	0.90511	-0.022605	0.21417	NEUTRAL	1700	21187	21187_114	0.179559	-0.012495	0.004333	--	NEUTRAL	UNDETERMINED
1701	21194	21194_116	0.0088018	-2.0516	0.97893	0.0031177	0.21689	NEUTRAL	1701	21194	21194_116	0.058523	0.064584	0.984996	--	NEUTRAL	UNDETERMINED
1702	21198	21198_7	0.009802	-2.0044	0.97491	-0.0036268	0.21599	NEUTRAL	1702	21198	21198_7	0.168517	0.029307	0.160545	--	NEUTRAL	NEUTRAL
1703	21204	21204_54	0.0076015	-2.1158	0.98218	0.0020102	0.2167	NEUTRAL	1703	21204	21204_54	0.046591	0.023599	0.509996	--	NEUTRAL	NEUTRAL
1704	21209	21209_5	0.0086017	-2.0617	0.97958	0.0013975	0.21667	NEUTRAL	1704	21209	21209_5	0.03875	0.030905	-100	Outlier	BALANCING	UNDETERMINED
1705	21211	21211_105	0.0068014	-2.1644	0.98342	0.0015353	0.21664	NEUTRAL	1705	21211	21211_105	0.2225	0.129131	0.570544	--	NEUTRAL	NEUTRAL
1706	21214	21214_123	0.011602	-1.9304	0.9645	0.0042668	0.21708	NEUTRAL	1706	21214	21214_123	0.114904	0.101485	0.663277	--	NEUTRAL	NEUTRAL
1707	21236	21236_30	0.011402	-1.938	0.96572	-0.0077601	0.21557	NEUTRAL	1707	21236	21236_30	0.390878	0.032044	0.107104	--	NEUTRAL	NEUTRAL
1708	21254	21254_87	0.0088018	-2.0516	0.97893	0.002066	0.2168	NEUTRAL	1708	21254	21254_87	0.027273	0.046512	-100	Outlier	BALANCING	UNDETERMINED
1709	21255	21255_49	0.010002	-1.9955	0.97392	0.0068034	0.21741	NEUTRAL	1709	21255	21255_49	0.384615	0.280488	0.854899	--	NEUTRAL	NEUTRAL
1710	21267	21267_88	0.015203	-1.8114	0.94277	-0.015691	0.21482	NEUTRAL	1710	21267	21267_88	0.317106	0.017134	0.072094	--	NEUTRAL	NEUTRAL
1711	21278	21278_112	0.009802	-2.0044	0.97491	-0.0048318	0.21595	NEUTRAL	1711	21278	21278_112	0.041737	-0.001149	0.201379	--	NEUTRAL	NEUTRAL
1712	21282	21282_140	0.0076015	-2.1158	0.98218	-0.00041583	0.21636	NEUTRAL	1712	21282	21282_140	0.092143	0.054552	0.334755	--	NEUTRAL	NEUTRAL
1713	21285	21285_101	0.0092018	-2.0321	0.97748	-0.0005276	0.21639	NEUTRAL	1713	21285	21285_101	0.330576	0.239716	0.781512	--	NEUTRAL	NEUTRAL
1714	21292	21292_82	0.0090018	-2.0417	0.97813	-0.0010503	0.21632	NEUTRAL	1714	21292	21292_82	0.107222	0.037713	0.417714	--	NEUTRAL	NEUTRAL
1715	21305	21305_85	0.0076015	-2.1158	0.98218	0.00052986	0.21651	NEUTRAL	1715	21305	21305_85	0.051871	0.065276	0.987211	--	NEUTRAL	UNDETERMINED
1716	21317	21317_84	0.0064013	-2.1909	0.98385	-0.000191	0.21639	NEUTRAL	1716	21317	21317_84	0.054938	0.065084	0.98662	--	NEUTRAL	UNDETERMINED
1717	21322	21322_133	0.011002	-1.9537	0.96797	-0.0055268	0.21577	NEUTRAL	1717	21322	21322_133	0.419083	0.182511	0.634281	--	NEUTRAL	NEUTRAL
1718	21331	21331_126	0.010002	-1.9955	0.97392	0.0011783	0.21663	NEUTRAL	1718	21331	21331_126	0.045268	0.047517	0.847158	--	NEUTRAL	NEUTRAL
1719	21333	21333_57	0.0064013	-2.1909	0.98385	0.00068425	0.21649	NEUTRAL	1719	21333	21333_57	0.524393	0.278746	0.812289	--	NEUTRAL	NEUTRAL
1720	21337	21337_76	0.009802	-2.0044	0.97491	-0.0019426	0.21617	NEUTRAL	1720	21337	21337_76	0.371224	0.140184	0.501554	--	NEUTRAL	NEUTRAL
1721	21369	21369_66	0.0032006	-2.4934	0.98477	-0.00020292	0.21633	NEUTRAL	1721	21369	21369_66	0.479054	0.276474	0.812037	--	NEUTRAL	NEUTRAL
1722	21389	21389_76	0.009802	-2.0044	0.97491	0.007715	0.21755	NEUTRAL	1722	21389	21389_76	0.450609	0.342655	0.900286	--	NEUTRAL	UNDETERMINED
1723	21390	21390_70	0.017604	-1.7467	0.92758	-0.015502	0.21481	NEUTRAL	1723	21390	21390_70	0.248696	0.019435	0.077704	--	NEUTRAL	NEUTRAL
1724	21399	21399_133	0.0066013	-2.1775	0.98365	0.0026871	0.21677	NEUTRAL	1724	21399	21399_133	0.528159	0.329369	0.901358	--	NEUTRAL	UNDETERMINED
1725	21404	21404_90	0.0084017	-2.072	0.98018	4.4911e-05	0.21647	NEUTRAL	1725	21404	21404_90	0.027273	0.046512	-100	Outlier	BALANCING	UNDETERMINED
1726	21408	21408_118	0.0090018	-2.0417	0.97813	-0.0031431	0.21602	NEUTRAL	1726	21408	21408_118	0.458144	0.135733	0.489315	--	NEUTRAL	NEUTRAL
1727	21419	21419_91	0.0092018	-2.0321	0.97748	-0.0030964	0.21611	NEUTRAL	1727	21419	21419_91	0.063279	0.025036	0.394849	--	NEUTRAL	NEUTRAL
1728	21425	21425_72	0.0076015	-2.1158	0.98218	0.00068267	0.2166	NEUTRAL	1728	21425	21425_72	0.028864	0.009893	-100	Outlier	BALANCING	UNDETERMINED
1729	21429	21429_82	0.010202	-1.9869	0.97273	0.010418	0.21798	NEUTRAL	1729	21429	21429_82	0.562591	0.629423	0.998279	Outlier	POSITIVE	UNDETERMINED
1730	21432	21432_63	0.010202	-1.9869	0.97273	-0.0051522	0.21584	NEUTRAL	1730	21432	21432_63	0.188988	0.009209	0.055203	--	NEUTRAL	NEUTRAL
1731	21447	21447_86	0.0076015	-2.1158	0.98218	0.00028671	0.2165	NEUTRAL	1731	21447	21447_86	0.251167	0.234287	0.80023	--	NEUTRAL	NEUTRAL
1732	21472	21472_75	0.0094019	-2.0227	0.97664	-0.0054781	0.21573	NEUTRAL	1732	21472	21472_75	0.519287	0.146559	0.457452	--	NEUTRAL	NEUTRAL
1733	21476	21476_79	0.0062012	-2.2048	0.98404	0.0010458	0.21657	NEUTRAL	1733	21476	21476_79	0.08583	0.064193	0.36069	--	NEUTRAL	NEUTRAL
1734	21479	21479_7	0.0062012	-2.2048	0.98404	5.1436e-06	0.2164	NEUTRAL	1734	21479	21479_7	0.135665	0.06998	0.399219	--	NEUTRAL	NEUTRAL
1735	21485	21485_77	0.011202	-1.9458	0.96692	-0.0074005	0.2157	NEUTRAL	1735	21485	21485_77	0.240043	-0.010929	0.004899	--	NEUTRAL	UNDETERMINED
1736	21506	21506_84	0.017003	-1.762	0.93125	-0.016265	0.21472	NEUTRAL	1736	21506	21506_84	0.277833	0.011923	0.071993	--	NEUTRAL	NEUTRAL
1737	21508	21508_133	0.0088018	-2.0516	0.97893	0.0042863	0.21704	NEUTRAL	1737	21508	21508_133	0.254903	0.201568	0.702927	--	NEUTRAL	NEUTRAL
1738	21516	21516_14	0.0076015	-2.1158	0.98218	0.00035228	0.21647	NEUTRAL	1738	21516	21516_14	0.130286	0.093883	0.476804	--	NEUTRAL	NEUTRAL
1739	21526	21526_27	0.013603	-1.8604	0.95254	-0.011796	0.21518	NEUTRAL	1739	21526	21526_27	0.259457	0.053288	0.218589	--	NEUTRAL	NEUTRAL
1740	21533	21533_79	0.0056011	-2.2493	0.98443	0.0013275	0.21659	NEUTRAL	1740	21533	21533_79	0.276146	0.144219	0.56966	--	NEUTRAL	NEUTRAL
1741	21539	21539_21	0.0074015	-2.1275	0.98257	-0.00021179	0.21638	NEUTRAL	1741	21539	21539_21	0.406619	0.365231	0.924155	--	NEUTRAL	UNDETERMINED
1742	21558	21558_134	0.012803	-1.8871	0.95726	-0.0084969	0.21549	NEUTRAL	1742	21558	21558_134	0.461475	0.030121	0.110541	--	NEUTRAL	NEUTRAL
1743	21574	21574_81	0.0068014	-2.1644	0.98342	0.0025074	0.21674	NEUTRAL	1743	21574	21574_81	0.468977	0.269463	0.799754	--	NEUTRAL	NEUTRAL
1744	21580	21580_130	0.0082016	-2.0825	0.98077	-0.0031657	0.21605	NEUTRAL	1744	21580	21580_130	0.518514	0.170252	0.544679	--	NEUTRAL	NEUTRAL
1745	21596	21596_27	0.011002	-1.9537	0.96797	-0.009022	0.21551	NEUTRAL	1745	21596	21596_27	0.215932	0.031781	0.172704	--	NEUTRAL	NEUTRAL
1746	21597	21597_70	0.012402	-1.9011	0.95967	-0.0036294	0.21606	NEUTRAL	1746	21597	21597_70	0.031061	0.018868	-100	Outlier	BALANCING	UNDETERMINED
1747	21599	21599_53	0.0086017	-2.0617	0.97958	0.002082	0.21672	NEUTRAL	1747	21599	21599_53	0.246631	0.129433	0.536908	--	NEUTRAL	NEUTRAL
1748	21603	21603_38	0.0072014	-2.1394	0.98289	0.00032698	0.2165	NEUTRAL	1748	21603	21603_38	0.047857	0.028355	0.574013	--	NEUTRAL	NEUTRAL
1749	21610	21610_16	0.010802	-1.9618	0.96921	-0.0025734	0.21621	NEUTRAL	1749	21610	21610_16	0.037637	0.025401	-100	Outlier	BALANCING	UNDETERMINED
1750	21617	21617_64	0.0080016	-2.0933	0.98126	0.001988	0.21669	NEUTRAL	1750	21617	21617_64	0.186465	0.119192	0.530899	--	NEUTRAL	NEUTRAL
1751	21622	21622_103	0.012002	-1.9155	0.96199	0.0089384	0.21775	NEUTRAL	1751	21622	21622_103	0.115391	0.225296	0.959397	--	NEUTRAL	UNDETERMINED
1752	21645	21645_55	0.019804	-1.6946	0.90958	0.018136	0.21919	NEUTRAL	1752	21645	21645_55	0.508352	0.447411	0.978937	--	NEUTRAL	UNDETERMINED
1753	21652	21652_39	0.0066013	-2.1775	0.98365	-0.00045358	0.21643	NEUTRAL	1753	21652	21652_39	0.061134	0.037661	0.500733	--	NEUTRAL	NEUTRAL
1754	21654	21654_11	0.016203	-1.7833	0.93672	-0.013329	0.21515	NEUTRAL	1754	21654	21654_11	0.104899	0.03228	0.385256	--	NEUTRAL	NEUTRAL
1755	21661	21661_18	0.025205	-1.5874	0.85083	-0.035494	0.21332	NEUTRAL	1755	21661	21661_18	0.114614	-0.028135	0	Outlier	BALANCING	UNDETERMINED
1756	21668	21668_60	0.0068014	-2.1644	0.98342	0.0016883	0.21661	NEUTRAL	1756	21668	21668_60	0.446576	0.276211	0.813175	--	NEUTRAL	NEUTRAL
1757	21670	21670_26	0.0080016	-2.0933	0.98126	-0.0049377	0.21588	NEUTRAL	1757	21670	21670_26	0.044529	0.003149	0.249056	--	NEUTRAL	NEUTRAL
1758	21672	21672_8	0.0088018	-2.0516	0.97893	-0.0036203	0.216	NEUTRAL	1758	21672	21672_8	0.153068	0.033913	0.211374	--	NEUTRAL	NEUTRAL
1759	21677	21677_82	0.041608	-1.3624	0.67496	0.049964	0.22427	NEUTRAL	1759	21677	21677_82	0.568222	0.621155	0.998021	Outlier	POSITIVE	UNDETERMINED
1760	21694	21694_73	0.014003	-1.8477	0.94975	0.012735	0.21835	NEUTRAL	1760	21694	21694_73	0.175	0.22607	0.802488	--	NEUTRAL	NEUTRAL
1761	21704	21704_18	0.017403	-1.7517	0.92927	-0.017517	0.21462	NEUTRAL	1761	21704	21704_18	0.36372	-0.008794	0.02381	--	NEUTRAL	NEUTRAL
1762	21710	21710_38	0.0096019	-2.0135	0.97579	-0.0042758	0.21596	NEUTRAL	1762	21710	21710_38	0.053561	0.012356	0.36387	--	NEUTRAL	NEUTRAL
1763	21712	21712_92	0.0074015	-2.1275	0.98257	0.002744	0.21678	NEUTRAL	1763	21712	21712_92	0.514248	0.184361	0.635268	--	NEUTRAL	NEUTRAL
1764	21717	21717_68	0.0088018	-2.0516	0.97893	-0.002986	0.21604	NEUTRAL	1764	21717	21717_68	0.152222	0.039707	0.241501	--	NEUTRAL	NEUTRAL
1765	21720	21720_93	0.011602	-1.9304	0.9645	-0.011289	0.21521	NEUTRAL	1765	21720	21720_93	0.50223	0.069292	0.290244	--	NEUTRAL	NEUTRAL
1766	21731	21731_68	0.0088018	-2.0516	0.97893	-0.00017107	0.21644	NEUTRAL	1766	21731	21731_68	0.028571	0.054545	-100	Outlier	BALANCING	UNDETERMINED
1767	21735	21735_136	0.0074015	-2.1275	0.98257	0.0024707	0.21682	NEUTRAL	1767	21735	21735_136	0.04	0.081633	1	Outlier	POSITIVE	UNDETERMINED
1768	21738	21738_28	0.0082016	-2.0825	0.98077	-0.0013223	0.21625	NEUTRAL	1768	21738	21738_28	0.221671	0.0918	0.446497	--	NEUTRAL	NEUTRAL
1769	21746	21746_124	0.022605	-1.6359	0.88174	0.028057	0.22082	NEUTRAL	1769	21746	21746_124	0.492308	0.683807	1	Outlier	POSITIVE	UNDETERMINED
1770	21749	21749_36	0.018004	-1.7368	0.92405	-0.020103	0.21442	NEUTRAL	1770	21749	21749_36	0.142346	-0.008161	0.001558	Outlier	BALANCING	UNDETERMINED
1771	21765	21765_26	0.0082016	-2.0825	0.98077	-0.00016072	0.2164	NEUTRAL	1771	21765	21765_26	0.184592	0.09024	0.437972	--	NEUTRAL	NEUTRAL
1772	21768	21768_57	0.011402	-1.938	0.96572	0.0027031	0.21693	NEUTRAL	1772	21768	21768_57	0.028571	0.054545	-100	Outlier	BALANCING	UNDETERMINED
1773	21774	21774_137	0.0084017	-2.072	0.98018	-0.00078279	0.21637	NEUTRAL	1773	21774	21774_137	0.063896	0.032415	0.45856	--	NEUTRAL	NEUTRAL
1774	21783	21783_135	0.0076015	-2.1158	0.98218	0.0025772	0.2168	NEUTRAL	1774	21783	21783_135	0.065	0.04172	0.532854	--	NEUTRAL	NEUTRAL
1775	21789	21789_15	0.0062012	-2.2048	0.98404	-0.0003432	0.21636	NEUTRAL	1775	21789	21789_15	0.237898	0.134732	0.553415	--	NEUTRAL	NEUTRAL
1776	21795	21795_33	0.015403	-1.8057	0.94177	0.016292	0.21891	NEUTRAL	1776	21795	21795_33	0.525714	0.475764	0.988271	--	NEUTRAL	UNDETERMINED
1777	21797	21797_132	0.0094019	-2.0227	0.97664	0.00065421	0.21663	NEUTRAL	1777	21797	21797_132	0.068519	0.060737	0.690773	--	NEUTRAL	NEUTRAL
1778	21800	21800_114	0.013003	-1.8803	0.95627	0.010516	0.21801	NEUTRAL	1778	21800	21800_114	0.071429	0.163636	1	Outlier	POSITIVE	UNDETERMINED
1779	21803	21803_28	0.0064013	-2.1909	0.98385	0.00040153	0.21645	NEUTRAL	1779	21803	21803_28	0.248551	0.125426	0.524322	--	NEUTRAL	NEUTRAL
1780	21816	21816_78	0.023605	-1.6166	0.86957	-0.026353	0.21376	NEUTRAL	1780	21816	21816_78	0.23554	-0.033296	0	Outlier	BALANCING	UNDETERMINED
1781	21818	21818_10	0.017804	-1.7417	0.92594	-0.021857	0.21435	NEUTRAL	1781	21818	21818_10	0.138095	-0.035698	0	Outlier	BALANCING	UNDETERMINED
1782	21823	21823_77	0.0064013	-2.1909	0.98385	-8.0534e-05	0.21636	NEUTRAL	1782	21823	21823_77	0.455436	0.096403	0.348907	--	NEUTRAL	NEUTRAL
1783	21824	21824_9	0.023005	-1.6281	0.87757	-0.029075	0.21369	NEUTRAL	1783	21824	21824_9	0.136219	-0.007538	0.002439	Outlier	BALANCING	UNDETERMINED
1784	21833	21833_104	0.0096019	-2.0135	0.97579	-0.001556	0.21628	NEUTRAL	1784	21833	21833_104	0.024107	0.003367	-100	Outlier	BALANCING	UNDETERMINED
1785	21836	21836_87	0.010802	-1.9618	0.96921	0.0077735	0.21756	NEUTRAL	1785	21836	21836_87	0.162787	0.275238	0.89138	--	NEUTRAL	NEUTRAL
1786	21838	21838_72	0.010402	-1.9783	0.97166	-0.0064065	0.21571	NEUTRAL	1786	21838	21838_72	0.464907	0.227804	0.749292	--	NEUTRAL	NEUTRAL
1787	21860	21860_34	0.010002	-1.9955	0.97392	-0.0063241	0.21573	NEUTRAL	1787	21860	21860_34	0.268629	0.100568	0.405294	--	NEUTRAL	NEUTRAL
1788	21864	21864_26	0.0090018	-2.0417	0.97813	0.0047916	0.21711	NEUTRAL	1788	21864	21864_26	0.138994	0.196402	0.768357	--	NEUTRAL	NEUTRAL
1789	21866	21866_123	0.0086017	-2.0617	0.97958	-0.00079084	0.21635	NEUTRAL	1789	21866	21866_123	0.077311	0.001948	0.187154	--	NEUTRAL	NEUTRAL
1790	21876	21876_111	0.009802	-2.0044	0.97491	-0.002294	0.21619	NEUTRAL	1790	21876	21876_111	0.046066	0.017837	0.436027	--	NEUTRAL	NEUTRAL
1791	21891	21891_101	0.0076015	-2.1158	0.98218	0.0038838	0.21693	NEUTRAL	1791	21891	21891_101	0.321781	0.23976	0.785041	--	NEUTRAL	NEUTRAL
1792	21899	21899_48	0.010802	-1.9618	0.96921	-0.0084917	0.21554	NEUTRAL	1792	21899	21899_48	0.280551	0.059102	0.271752	--	NEUTRAL	NEUTRAL
1793	21912	21912_38	0.0074015	-2.1275	0.98257	5.1942e-05	0.21645	NEUTRAL	1793	21912	21912_38	0.187159	0.085522	0.420268	--	NEUTRAL	NEUTRAL
1794	21932	21932_118	0.018404	-1.727	0.92106	-0.019888	0.21449	NEUTRAL	1794	21932	21932_118	0.117635	-0.026886	0	Outlier	BALANCING	UNDETERMINED
1795	21944	21944_29	0.014403	-1.8353	0.94772	-0.011564	0.21518	NEUTRAL	1795	21944	21944_29	0.512555	0.111759	0.402748	--	NEUTRAL	NEUTRAL
1796	21949	21949_32	0.0084017	-2.072	0.98018	0.00037565	0.21656	NEUTRAL	1796	21949	21949_32	0.040526	0.013707	0.381598	--	NEUTRAL	NEUTRAL
1797	21954	21954_41	0.0066013	-2.1775	0.98365	0.0003726	0.21644	NEUTRAL	1797	21954	21954_41	0.419437	0.208207	0.699685	--	NEUTRAL	NEUTRAL
1798	21958	21958_71	0.0096019	-2.0135	0.97579	0.00064764	0.21657	NEUTRAL	1798	21958	21958_71	0.093106	0.085109	0.414849	--	NEUTRAL	NEUTRAL
1799	21965	21965_122	0.0090018	-2.0417	0.97813	-0.0059611	0.21577	NEUTRAL	1799	21965	21965_122	0.48253	0.116015	0.40694	--	NEUTRAL	NEUTRAL
1800	21981	21981_12	0.0058012	-2.234	0.98431	0.0025073	0.21675	NEUTRAL	1800	21981	21981_12	0.40215	0.225186	0.728122	--	NEUTRAL	NEUTRAL
1801	21984	21984_130	0.018204	-1.7319	0.92272	0.016265	0.21885	NEUTRAL	1801	21984	21984_130	0.526506	0.48496	0.989804	--	NEUTRAL	UNDETERMINED
1802	21986	21986_101	0.021804	-1.6519	0.89017	-0.026101	0.21392	NEUTRAL	1802	21986	21986_101	0.351361	-0.015441	0.003377	Outlier	BALANCING	UNDETERMINED
1803	21987	21987_141	0.013403	-1.8669	0.95367	-0.014319	0.215	NEUTRAL	1803	21987	21987_141	0.098768	-0.010229	0.000219	Outlier	BALANCING	UNDETERMINED
1804	21988	21988_15	0.0064013	-2.1909	0.98385	0.00084706	0.21649	NEUTRAL	1804	21988	21988_15	0.55064	0.443924	0.95931	--	NEUTRAL	UNDETERMINED
1805	21990	21990_103	0.0074015	-2.1275	0.98257	0.0040495	0.21698	NEUTRAL	1805	21990	21990_103	0.139568	0.135601	0.612735	--	NEUTRAL	NEUTRAL
1806	21991	21991_52	0.0082016	-2.0825	0.98077	0.0027388	0.21679	NEUTRAL	1806	21991	21991_52	0.476863	0.343589	0.903631	--	NEUTRAL	UNDETERMINED
1807	22032	22032_7	0.0086017	-2.0617	0.97958	-0.00083129	0.21633	NEUTRAL	1807	22032	22032_7	0.050625	0.029908	0.596103	--	NEUTRAL	NEUTRAL
1808	22034	22034_49	0.43809	-0.10811	0.23341	0.71482	0.33209	NEUTRAL	1808	22034	22034_49	0.592596	0.933495	1	Outlier	POSITIVE	UNDETERMINED
1809	22037	22037_28	0.011802	-1.9229	0.96319	0.0062754	0.21732	NEUTRAL	1809	22037	22037_28	0.236731	0.22394	0.781018	--	NEUTRAL	NEUTRAL
1810	22051	22051_88	0.0066013	-2.1775	0.98365	0.0032348	0.21685	NEUTRAL	1810	22051	22051_88	0.478372	0.374314	0.931798	--	NEUTRAL	UNDETERMINED
1811	22058	22058_110	0.0068014	-2.1644	0.98342	-0.0042865	0.21591	NEUTRAL	1811	22058	22058_110	0.378182	0.056092	0.215667	--	NEUTRAL	NEUTRAL
1812	22059	22059_24	0.010602	-1.97	0.97041	-0.0046324	0.21588	NEUTRAL	1812	22059	22059_24	0.502923	0.048574	0.209506	--	NEUTRAL	NEUTRAL
1813	22070	22070_10	0.0072014	-2.1394	0.98289	0.0004232	0.21646	NEUTRAL	1813	22070	22070_10	0.272222	0.135833	0.545864	--	NEUTRAL	NEUTRAL
1814	22072	22072_136	0.0092018	-2.0321	0.97748	0.00038207	0.2165	NEUTRAL	1814	22072	22072_136	0.097665	0.06745	0.435586	--	NEUTRAL	NEUTRAL
1815	22085	22085_8	0.0086017	-2.0617	0.97958	0.0019088	0.21671	NEUTRAL	1815	22085	22085_8	0.273764	0.305679	0.880797	--	NEUTRAL	NEUTRAL
1816	22090	22090_85	0.0066013	-2.1775	0.98365	0.0023623	0.21671	NEUTRAL	1816	22090	22090_85	0.279217	0.216716	0.746053	--	NEUTRAL	NEUTRAL
1817	22092	22092_8	0.0094019	-2.0227	0.97664	0.0044138	0.21714	NEUTRAL	1817	22092	22092_8	0.03	0.051282	-100	Outlier	BALANCING	UNDETERMINED
1818	22095	22095_119	0.0078016	-2.1044	0.98172	0.0017741	0.21664	NEUTRAL	1818	22095	22095_119	0.322411	0.170244	0.617779	--	NEUTRAL	NEUTRAL
1819	22096	22096_74	0.0096019	-2.0135	0.97579	0.0049791	0.21718	NEUTRAL	1819	22096	22096_74	0.042857	0.090909	1	Outlier	POSITIVE	UNDETERMINED
1820	22105	22105_84	0.0054011	-2.2652	0.98452	-0.00074821	0.21627	NEUTRAL	1820	22105	22105_84	0.451307	0.205861	0.669097	--	NEUTRAL	NEUTRAL
1821	22116	22116_57	0.0074015	-2.1275	0.98257	-0.0022602	0.21616	NEUTRAL	1821	22116	22116_57	0.096867	0.096706	0.44486	--	NEUTRAL	NEUTRAL
1822	22122	22122_125	0.027806	-1.5436	0.8095	-0.03276	0.2132	NEUTRAL	1822	22122	22122_125	0.277391	-0.018533	0.00493	--	NEUTRAL	UNDETERMINED
1823	22132	22132_108	0.011802	-1.9229	0.96319	0.00092596	0.21671	NEUTRAL	1823	22132	22132_108	0.05	0.086957	1	Outlier	POSITIVE	UNDETERMINED
1824	22143	22143_117	0.011002	-1.9537	0.96797	-0.0074083	0.21558	NEUTRAL	1824	22143	22143_117	0.282692	0.063881	0.292728	--	NEUTRAL	NEUTRAL
1825	22145	22145_10	0.0084017	-2.072	0.98018	-0.0023928	0.21613	NEUTRAL	1825	22145	22145_10	0.271648	0.087651	0.390662	--	NEUTRAL	NEUTRAL
1826	22155	22155_5	0.0064013	-2.1909	0.98385	0.0016628	0.21664	NEUTRAL	1826	22155	22155_5	0.32026	0.175368	0.632177	--	NEUTRAL	NEUTRAL
1827	22163	22163_10	0.013003	-1.8803	0.95627	-0.011154	0.21532	NEUTRAL	1827	22163	22163_10	0.128043	0.106972	0.512691	--	NEUTRAL	NEUTRAL
1828	22168	22168_45	0.0070014	-2.1518	0.98316	0.00034674	0.21647	NEUTRAL	1828	22168	22168_45	0.34664	0.15307	0.558012	--	NEUTRAL	NEUTRAL
1829	22170	22170_61	0.015803	-1.7943	0.93947	0.014983	0.2187	NEUTRAL	1829	22170	22170_61	0.4875	0.414845	0.97194	--	NEUTRAL	UNDETERMINED
1830	22174	22174_44	0.010802	-1.9618	0.96921	-0.0015455	0.2163	NEUTRAL	1830	22174	22174_44	0.061216	0.044615	0.556407	--	NEUTRAL	NEUTRAL
1831	22175	22175_41	0.0070014	-2.1518	0.98316	-0.0010633	0.21629	NEUTRAL	1831	22175	22175_41	0.185292	0.075243	0.378869	--	NEUTRAL	NEUTRAL
1832	22178	22178_28	0.010202	-1.9869	0.97273	0.0076794	0.21755	NEUTRAL	1832	22178	22178_28	0.14901	0.199375	0.774981	--	NEUTRAL	NEUTRAL
1833	22184	22184_107	0.009802	-2.0044	0.97491	0.0049558	0.21722	NEUTRAL	1833	22184	22184_107	0.028571	0.054545	-100	Outlier	BALANCING	UNDETERMINED
1834	22185	22185_105	0.0066013	-2.1775	0.98365	0.0027051	0.21678	NEUTRAL	1834	22185	22185_105	0.227785	0.163314	0.666942	--	NEUTRAL	NEUTRAL
1835	22187	22187_50	0.0090018	-2.0417	0.97813	-0.0026474	0.2162	NEUTRAL	1835	22187	22187_50	0.114583	0.106494	0.678671	--	NEUTRAL	NEUTRAL
1836	22191	22191_85	0.009802	-2.0044	0.97491	-0.0072859	0.21563	NEUTRAL	1836	22191	22191_85	0.497062	0.010745	0.068207	--	NEUTRAL	NEUTRAL
1837	22202	22202_31	0.011002	-1.9537	0.96797	-0.0090356	0.2155	NEUTRAL	1837	22202	22202_31	0.067675	0.009789	0.256131	--	NEUTRAL	NEUTRAL
1838	22205	22205_107	0.0072014	-2.1394	0.98289	-0.0020557	0.21613	NEUTRAL	1838	22205	22205_107	0.46265	0.297725	0.875473	--	NEUTRAL	NEUTRAL
1839	22210	22210_39	0.0070014	-2.1518	0.98316	-0.0017012	0.21626	NEUTRAL	1839	22210	22210_39	0.031161	0.016411	-100	Outlier	BALANCING	UNDETERMINED
1840	22220	22220_6	0.013803	-1.854	0.95099	0.011857	0.2182	NEUTRAL	1840	22220	22220_6	0.257957	0.243028	0.792567	--	NEUTRAL	NEUTRAL
1841	22247	22247_118	0.0076015	-2.1158	0.98218	-0.0014398	0.21623	NEUTRAL	1841	22247	22247_118	0.295142	0.07575	0.318259	--	NEUTRAL	NEUTRAL
1842	22250	22250_81	0.0064013	-2.1909	0.98385	0.0027259	0.21678	NEUTRAL	1842	22250	22250_81	0.52737	0.226616	0.669831	--	NEUTRAL	NEUTRAL
1843	22261	22261_43	0.010002	-1.9955	0.97392	0.0053155	0.21715	NEUTRAL	1843	22261	22261_43	0.464274	0.364943	0.941367	--	NEUTRAL	UNDETERMINED
1844	22265	22265_100	0.0074015	-2.1275	0.98257	-0.00096682	0.21635	NEUTRAL	1844	22265	22265_100	0.153846	0.116182	0.541963	--	NEUTRAL	NEUTRAL
1845	22276	22276_37	0.011002	-1.9537	0.96797	-0.0079567	0.21554	NEUTRAL	1845	22276	22276_37	0.459202	0.016665	0.074945	--	NEUTRAL	NEUTRAL
1846	22279	22279_17	0.021604	-1.656	0.89267	0.021768	0.21977	NEUTRAL	1846	22279	22279_17	0.479104	0.425955	0.964255	--	NEUTRAL	UNDETERMINED
1847	22298	22298_8	0.0082016	-2.0825	0.98077	0.0025835	0.21678	NEUTRAL	1847	22298	22298_8	0.061538	0.12	0.993677	--	NEUTRAL	UNDETERMINED
1848	22303	22303_82	0.0088018	-2.0516	0.97893	-0.0011748	0.21632	NEUTRAL	1848	22303	22303_82	0.046154	0.08	0.999999	Outlier	POSITIVE	UNDETERMINED
1849	22317	22317_60	0.012002	-1.9155	0.96199	0.0069061	0.21741	NEUTRAL	1849	22317	22317_60	0.197434	0.214426	0.766769	--	NEUTRAL	NEUTRAL
1850	22318	22318_139	0.0074015	-2.1275	0.98257	0.0024598	0.21674	NEUTRAL	1850	22318	22318_139	0.118831	0.10284	0.50163	--	NEUTRAL	NEUTRAL
1851	22334	22334_67	0.015603	-1.8	0.94069	-0.015801	0.21477	NEUTRAL	1851	22334	22334_67	0.472349	0.02935	0.103328	--	NEUTRAL	NEUTRAL
1852	22359	22359_14	0.0062012	-2.2048	0.98404	-0.0016378	0.21617	NEUTRAL	1852	22359	22359_14	0.301377	0.131268	0.513839	--	NEUTRAL	NEUTRAL
1853	22363	22363_55	0.0078016	-2.1044	0.98172	-0.0022188	0.21615	NEUTRAL	1853	22363	22363_55	0.250655	0.079078	0.352227	--	NEUTRAL	NEUTRAL
1854	22401	22401_138	0.0092018	-2.0321	0.97748	0.0028645	0.21695	NEUTRAL	1854	22401	22401_138	0.02963	0.056604	-100	Outlier	BALANCING	UNDETERMINED
1855	22408	22408_66	0.0088018	-2.0516	0.97893	0.0055773	0.21723	NEUTRAL	1855	22408	22408_66	0.383854	0.270003	0.839555	--	NEUTRAL	NEUTRAL
1856	22411	22411_77	0.0082016	-2.0825	0.98077	-0.0011602	0.21626	NEUTRAL	1856	22411	22411_77	0.51468	0.107606	0.292195	--	NEUTRAL	NEUTRAL
1857	22447	22447_115	0.0054011	-2.2652	0.98452	-0.00033072	0.21637	NEUTRAL	1857	22447	22447_115	0.108236	0.056225	0.50444	--	NEUTRAL	NEUTRAL
1858	22449	22449_40	0.0074015	-2.1275	0.98257	0.0018895	0.21666	NEUTRAL	1858	22449	22449_40	0.369746	0.400494	0.946439	--	NEUTRAL	UNDETERMINED
1859	22458	22458_34	0.012803	-1.8871	0.95726	-0.0096219	0.21545	NEUTRAL	1859	22458	22458_34	0.118191	0.004332	0.069848	--	NEUTRAL	NEUTRAL
1860	22460	22460_46	0.012002	-1.9155	0.96199	0.0095963	0.21784	NEUTRAL	1860	22460	22460_46	0.248295	0.22929	0.791132	--	NEUTRAL	NEUTRAL
1861	22464	22464_98	0.0084017	-2.072	0.98018	0.00025465	0.21647	NEUTRAL	1861	22464	22464_98	0.21866	0.119921	0.541962	--	NEUTRAL	NEUTRAL
1862	22465	22465_17	0.0078016	-2.1044	0.98172	0.0034751	0.21689	NEUTRAL	1862	22465	22465_17	0.185988	0.130535	0.564066	--	NEUTRAL	NEUTRAL
1863	22477	22477_17	0.010002	-1.9955	0.97392	-0.005207	0.21587	NEUTRAL	1863	22477	22477_17	0.064711	0.031863	0.453953	--	NEUTRAL	NEUTRAL
1864	22489	22489_83	0.012402	-1.9011	0.95967	-0.009485	0.21534	NEUTRAL	1864	22489	22489_83	0.370752	0.103024	0.376327	--	NEUTRAL	NEUTRAL
1865	22499	22499_121	0.0096019	-2.0135	0.97579	0.0059381	0.21731	NEUTRAL	1865	22499	22499_121	0.116234	0.099857	0.658191	--	NEUTRAL	NEUTRAL
1866	22519	22519_103	0.0092018	-2.0321	0.97748	0.0028856	0.21683	NEUTRAL	1866	22519	22519_103	0.259138	0.186616	0.665033	--	NEUTRAL	NEUTRAL
1867	22521	22521_16	0.0076015	-2.1158	0.98218	0.0023808	0.21675	NEUTRAL	1867	22521	22521_16	0.183466	0.161543	0.656798	--	NEUTRAL	NEUTRAL
1868	22528	22528_40	0.0072014	-2.1394	0.98289	-0.00021609	0.21637	NEUTRAL	1868	22528	22528_40	0.443611	0.355708	0.922422	--	NEUTRAL	UNDETERMINED
1869	22533	22533_140	0.12362	-0.85058	0.4552	0.17238	0.24391	NEUTRAL	1869	22533	22533_140	0.567792	0.637047	0.99849	Outlier	POSITIVE	UNDETERMINED
1870	22543	22543_39	0.0090018	-2.0417	0.97813	0.0017756	0.21673	NEUTRAL	1870	22543	22543_39	0.0377	0.03285	-100	Outlier	BALANCING	UNDETERMINED
1871	22560	22560_45	0.0092018	-2.0321	0.97748	0.0015315	0.21669	NEUTRAL	1871	22560	22560_45	0.028571	0.054545	-100	Outlier	BALANCING	UNDETERMINED
1872	22569	22569_24	0.0084017	-2.072	0.98018	-0.0026439	0.21616	NEUTRAL	1872	22569	22569_24	0.061051	-0.002195	0.153019	--	NEUTRAL	NEUTRAL
1873	22584	22584_111	0.0072014	-2.1394	0.98289	0.0023301	0.21672	NEUTRAL	1873	22584	22584_111	0.489526	0.123825	0.435568	--	NEUTRAL	NEUTRAL
1874	22591	22591_112	0.010002	-1.9955	0.97392	-0.0052967	0.21578	NEUTRAL	1874	22591	22591_112	0.257667	0.061165	0.250323	--	NEUTRAL	NEUTRAL
1875	22599	22599_114	0.0080016	-2.0933	0.98126	-0.00097436	0.21628	NEUTRAL	1875	22599	22599_114	0.312786	0.157482	0.580852	--	NEUTRAL	NEUTRAL
1876	22601	22601_58	0.013603	-1.8604	0.95254	-0.0081899	0.21557	NEUTRAL	1876	22601	22601_58	0.062821	-0.000816	0.164151	--	NEUTRAL	NEUTRAL
1877	22609	22609_54	0.010202	-1.9869	0.97273	0.0022535	0.21681	NEUTRAL	1877	22609	22609_54	0.033333	0.057143	-100	Outlier	BALANCING	UNDETERMINED
1878	22610	22610_31	0.014003	-1.8477	0.94975	0.011489	0.21814	NEUTRAL	1878	22610	22610_31	0.402564	0.59861	0.995026	--	NEUTRAL	UNDETERMINED
1879	22615	22615_18	0.0084017	-2.072	0.98018	0.0026695	0.21679	NEUTRAL	1879	22615	22615_18	0.180878	0.144926	0.610967	--	NEUTRAL	NEUTRAL
1880	22616	22616_124	0.016003	-1.7888	0.93838	-0.015925	0.21479	NEUTRAL	1880	22616	22616_124	0.180984	-0.001411	0.027275	--	NEUTRAL	NEUTRAL
1881	22621	22621_52	0.0090018	-2.0417	0.97813	0.0037411	0.21698	NEUTRAL	1881	22621	22621_52	0.14272	0.154794	0.665891	--	NEUTRAL	NEUTRAL
1882	22644	22644_97	0.010202	-1.9869	0.97273	-0.002698	0.2162	NEUTRAL	1882	22644	22644_97	0.052679	0.023333	0.506613	--	NEUTRAL	NEUTRAL
1883	22648	22648_54	0.0082016	-2.0825	0.98077	-0.0021781	0.21613	NEUTRAL	1883	22648	22648_54	0.428865	0.217275	0.720666	--	NEUTRAL	NEUTRAL
1884	22660	22660_31	0.0082016	-2.0825	0.98077	0.00343	0.21688	NEUTRAL	1884	22660	22660_31	0.458012	0.378742	0.950139	--	NEUTRAL	UNDETERMINED
1885	22669	22669_11	0.012002	-1.9155	0.96199	-0.0065458	0.2158	NEUTRAL	1885	22669	22669_11	0.04906	-0.015728	0.079526	--	NEUTRAL	NEUTRAL
1886	22688	22688_57	0.029006	-1.5247	0.78599	-0.043474	0.21259	NEUTRAL	1886	22688	22688_57	0.094562	-0.041131	0	Outlier	BALANCING	UNDETERMINED
1887	22691	22691_87	0.010202	-1.9869	0.97273	0.0053937	0.21718	NEUTRAL	1887	22691	22691_87	0.290706	0.229513	0.749395	--	NEUTRAL	NEUTRAL
1888	22696	22696_14	0.0062012	-2.2048	0.98404	-0.00089527	0.21627	NEUTRAL	1888	22696	22696_14	0.149229	0.054921	0.331812	--	NEUTRAL	NEUTRAL
1889	22701	22701_61	0.032406	-1.4751	0.74288	-0.039538	0.21264	NEUTRAL	1889	22701	22701_61	0.370374	-0.014373	0.017545	--	NEUTRAL	NEUTRAL
1890	22724	22724_13	0.0092018	-2.0321	0.97748	0.0012561	0.21663	NEUTRAL	1890	22724	22724_13	0.065	0.04172	0.532854	--	NEUTRAL	NEUTRAL
1891	22729	22729_29	0.0060012	-2.2191	0.98419	0.00010063	0.2164	NEUTRAL	1891	22729	22729_29	0.50892	0.222781	0.734732	--	NEUTRAL	NEUTRAL
1892	22731	22731_116	0.010202	-1.9869	0.97273	0.0073387	0.2175	NEUTRAL	1892	22731	22731_116	0.104048	0.189485	0.889858	--	NEUTRAL	NEUTRAL
1893	22732	22732_44	0.010002	-1.9955	0.97392	0.0064543	0.21734	NEUTRAL	1893	22732	22732_44	0.33651	0.272774	0.836769	--	NEUTRAL	NEUTRAL
1894	22756	22756_88	0.0072014	-2.1394	0.98289	0.0017005	0.21666	NEUTRAL	1894	22756	22756_88	0.03875	0.030905	-100	Outlier	BALANCING	UNDETERMINED
1895	22764	22764_67	0.0084017	-2.072	0.98018	0.0032951	0.21686	NEUTRAL	1895	22764	22764_67	0.252029	0.187576	0.701564	--	NEUTRAL	NEUTRAL
1896	22766	22766_58	0.0090018	-2.0417	0.97813	0.003089	0.21688	NEUTRAL	1896	22766	22766_58	0.0875	0.068931	0.37312	--	NEUTRAL	NEUTRAL
1897	22769	22769_87	0.011202	-1.9458	0.96692	-0.0041064	0.21595	NEUTRAL	1897	22769	22769_87	0.081063	0.021291	0.229663	--	NEUTRAL	NEUTRAL
1898	22775	22775_93	0.012803	-1.8871	0.95726	-0.008949	0.21543	NEUTRAL	1898	22775	22775_93	0.486259	0.087094	0.294729	--	NEUTRAL	NEUTRAL
1899	22780	22780_71	0.019004	-1.7128	0.91667	0.014268	0.21857	NEUTRAL	1899	22780	22780_71	0.295089	0.298789	0.852406	--	NEUTRAL	NEUTRAL
1900	22788	22788_31	0.010002	-1.9955	0.97392	-0.0031007	0.21617	NEUTRAL	1900	22788	22788_31	0.039894	0.003866	0.5	--	NEUTRAL	NEUTRAL
1901	22804	22804_23	0.0070014	-2.1518	0.98316	-0.001092	0.2163	NEUTRAL	1901	22804	22804_23	0.108712	0.07618	0.579211	--	NEUTRAL	NEUTRAL
1902	22815	22815_84	0.0070014	-2.1518	0.98316	0.0037255	0.21693	NEUTRAL	1902	22815	22815_84	0.326726	0.198893	0.693157	--	NEUTRAL	NEUTRAL
1903	22820	22820_128	0.012402	-1.9011	0.95967	-0.012433	0.21519	NEUTRAL	1903	22820	22820_128	0.161641	-0.001178	0.036149	--	NEUTRAL	NEUTRAL
1904	22825	22825_136	0.0068014	-2.1644	0.98342	0.001705	0.21666	NEUTRAL	1904	22825	22825_136	0.254545	0.318594	0.90041	--	NEUTRAL	UNDETERMINED
1905	22835	22835_86	0.0080016	-2.0933	0.98126	-0.0016621	0.21628	NEUTRAL	1905	22835	22835_86	0.063896	0.032415	0.45856	--	NEUTRAL	NEUTRAL
1906	22839	22839_61	0.0066013	-2.1775	0.98365	-0.0011088	0.21626	NEUTRAL	1906	22839	22839_61	0.45182	0.14517	0.507315	--	NEUTRAL	NEUTRAL
1907	22843	22843_118	0.030006	-1.5096	0.77102	-0.042124	0.21259	NEUTRAL	1907	22843	22843_118	0.295459	-0.035155	0	Outlier	BALANCING	UNDETERMINED
1908	22846	22846_124	0.014403	-1.8353	0.94772	-0.012923	0.2151	NEUTRAL	1908	22846	22846_124	0.250506	0.009218	0.043051	--	NEUTRAL	NEUTRAL
1909	22855	22855_83	0.0084017	-2.072	0.98018	-0.0016864	0.21628	NEUTRAL	1909	22855	22855_83	0.102268	0.027129	0.350523	--	NEUTRAL	NEUTRAL
1910	22869	22869_48	0.004801	-2.3166	0.98468	0.00024625	0.21639	NEUTRAL	1910	22869	22869_48	0.526027	0.460174	0.98514	--	NEUTRAL	UNDETERMINED
1911	22870	22870_82	0.0096019	-2.0135	0.97579	-0.0018293	0.21627	NEUTRAL	1911	22870	22870_82	0.104318	0.051352	0.484561	--	NEUTRAL	NEUTRAL
1912	22871	22871_78	0.016003	-1.7888	0.93838	-0.014194	0.21506	NEUTRAL	1912	22871	22871_78	0.089103	-0.008779	0.025697	--	NEUTRAL	NEUTRAL
1913	22876	22876_108	0.0086017	-2.0617	0.97958	0.0038018	0.21696	NEUTRAL	1913	22876	22876_108	0.338462	0.372231	0.935971	--	NEUTRAL	UNDETERMINED
1914	22877	22877_78	0.0064013	-2.1909	0.98385	0.0038992	0.21699	NEUTRAL	1914	22877	22877_78	0.070211	0.118376	0.991806	--	NEUTRAL	UNDETERMINED
1915	22880	22880_25	0.0060012	-2.2191	0.98419	0.0011683	0.21656	NEUTRAL	1915	22880	22880_25	0.268333	0.146007	0.550388	--	NEUTRAL	NEUTRAL
1916	22881	22881_112	0.0088018	-2.0516	0.97893	-0.0013749	0.21633	NEUTRAL	1916	22881	22881_112	0.104736	0.023363	0.322226	--	NEUTRAL	NEUTRAL
1917	22882	22882_111	0.010402	-1.9783	0.97166	-0.0034425	0.21611	NEUTRAL	1917	22882	22882_111	0.114074	0.04919	0.475144	--	NEUTRAL	NEUTRAL
1918	22886	22886_82	0.0066013	-2.1775	0.98365	-0.0014307	0.21623	NEUTRAL	1918	22886	22886_82	0.235869	0.081128	0.361257	--	NEUTRAL	NEUTRAL
1919	22894	22894_101	0.0074015	-2.1275	0.98257	0.0039518	0.21697	NEUTRAL	1919	22894	22894_101	0.246499	0.187652	0.70175	--	NEUTRAL	NEUTRAL
1920	22923	22923_99	0.010602	-1.97	0.97041	0.00065046	0.21661	NEUTRAL	1920	22923	22923_99	0.061538	0.12	0.993677	--	NEUTRAL	UNDETERMINED
1921	22930	22930_16	0.015603	-1.8	0.94069	-0.013056	0.21505	NEUTRAL	1921	22930	22930_16	0.328193	0.067143	0.258307	--	NEUTRAL	NEUTRAL
1922	22935	22935_65	0.011802	-1.9229	0.96319	0.0018642	0.21675	NEUTRAL	1922	22935	22935_65	0.024	0.040816	-100	Outlier	BALANCING	UNDETERMINED
1923	22941	22941_47	0.0074015	-2.1275	0.98257	-0.0024431	0.21614	NEUTRAL	1923	22941	22941_47	0.109302	0.045434	0.457803	--	NEUTRAL	NEUTRAL
1924	22948	22948_65	0.0078016	-2.1044	0.98172	0.0017834	0.21668	NEUTRAL	1924	22948	22948_65	0.077778	0.063688	0.714889	--	NEUTRAL	NEUTRAL
1925	22965	22965_97	0.010602	-1.97	0.97041	0.0051056	0.21719	NEUTRAL	1925	22965	22965_97	0.083971	0.070219	0.376473	--	NEUTRAL	NEUTRAL
1926	22968	22968_44	0.0092018	-2.0321	0.97748	-0.0047828	0.21591	NEUTRAL	1926	22968	22968_44	0.081063	0.021291	0.229663	--	NEUTRAL	NEUTRAL
1927	22985	22985_101	0.0096019	-2.0135	0.97579	-0.0045767	0.21583	NEUTRAL	1927	22985	22985_101	0.525622	0.217211	0.639416	--	NEUTRAL	NEUTRAL
1928	22999	22999_26	0.0076015	-2.1158	0.98218	0.0029363	0.21682	NEUTRAL	1928	22999	22999_26	0.165057	0.136655	0.601981	--	NEUTRAL	NEUTRAL
1929	23013	23013_19	0.012202	-1.9082	0.96086	-0.0087767	0.21544	NEUTRAL	1929	23013	23013_19	0.278774	0.030151	0.143372	--	NEUTRAL	NEUTRAL
1930	23014	23014_109	0.010202	-1.9869	0.97273	0.0060226	0.21733	NEUTRAL	1930	23014	23014_109	0.094139	0.129678	0.540736	--	NEUTRAL	NEUTRAL
1931	23015	23015_56	0.0070014	-2.1518	0.98316	0.002129	0.21671	NEUTRAL	1931	23015	23015_56	0.088222	0.115522	0.495786	--	NEUTRAL	NEUTRAL
1932	23038	23038_121	0.0086017	-2.0617	0.97958	-0.003193	0.21604	NEUTRAL	1932	23038	23038_121	0.129357	0.070571	0.401955	--	NEUTRAL	NEUTRAL
1933	23057	23057_83	0.028606	-1.5309	0.7973	-0.039387	0.21276	NEUTRAL	1933	23057	23057_83	0.439115	-0.034404	0.005223	--	NEUTRAL	UNDETERMINED
1934	23061	23061_117	0.009802	-2.0044	0.97491	0.0034913	0.21696	NEUTRAL	1934	23061	23061_117	0.027273	0.046512	-100	Outlier	BALANCING	UNDETERMINED
1935	23067	23067_62	0.014003	-1.8477	0.94975	-0.0094595	0.21537	NEUTRAL	1935	23067	23067_62	0.38447	0.051316	0.197093	--	NEUTRAL	NEUTRAL
1936	23085	23085_16	0.011002	-1.9537	0.96797	-0.006617	0.2157	NEUTRAL	1936	23085	23085_16	0.31895	0.046765	0.177033	--	NEUTRAL	NEUTRAL
1937	23086	23086_31	0.0086017	-2.0617	0.97958	-0.0038911	0.21597	NEUTRAL	1937	23086	23086_31	0.128077	0.065299	0.382697	--	NEUTRAL	NEUTRAL
1938	23087	23087_92	0.028006	-1.5404	0.80512	-0.034263	0.2131	NEUTRAL	1938	23087	23087_92	0.358046	-0.019751	0.01268	--	NEUTRAL	NEUTRAL
1939	23089	23089_107	0.013403	-1.8669	0.95367	-0.014478	0.21501	NEUTRAL	1939	23089	23089_107	0.255423	0.008798	0.065466	--	NEUTRAL	NEUTRAL
1940	23124	23124_100	0.0066013	-2.1775	0.98365	0.0029793	0.21679	NEUTRAL	1940	23124	23124_100	0.526106	0.640681	0.999059	Outlier	POSITIVE	UNDETERMINED
1941	23130	23130_98	0.013003	-1.8803	0.95627	-0.0038452	0.21608	NEUTRAL	1941	23130	23130_98	0.029396	-0.00051	-100	Outlier	BALANCING	UNDETERMINED
1942	23131	23131_43	0.010202	-1.9869	0.97273	0.0036619	0.21703	NEUTRAL	1942	23131	23131_43	0.028571	0.054545	-100	Outlier	BALANCING	UNDETERMINED
1943	23135	23135_40	0.017604	-1.7467	0.92758	-0.01752	0.21466	NEUTRAL	1943	23135	23135_40	0.195347	-0.01045	0.001982	Outlier	BALANCING	UNDETERMINED
1944	23137	23137_55	0.0078016	-2.1044	0.98172	-0.0006414	0.21636	NEUTRAL	1944	23137	23137_55	0.088935	0.043718	0.304002	--	NEUTRAL	NEUTRAL
1945	23139	23139_20	0.0092018	-2.0321	0.97748	-0.0011268	0.2163	NEUTRAL	1945	23139	23139_20	0.038571	0.012994	-100	Outlier	BALANCING	UNDETERMINED
1946	23143	23143_6	0.0074015	-2.1275	0.98257	0.0018052	0.21666	NEUTRAL	1946	23143	23143_6	0.318563	0.193588	0.680964	--	NEUTRAL	NEUTRAL
1947	23158	23158_27	0.0096019	-2.0135	0.97579	-0.0049812	0.21582	NEUTRAL	1947	23158	23158_27	0.472016	0.023841	0.08685	--	NEUTRAL	NEUTRAL
1948	23168	23168_36	0.015403	-1.8057	0.94177	0.015623	0.21878	NEUTRAL	1948	23168	23168_36	0.445261	0.372524	0.926796	--	NEUTRAL	UNDETERMINED
1949	23170	23170_83	0.010002	-1.9955	0.97392	-0.0026746	0.21622	NEUTRAL	1949	23170	23170_83	0.032922	-0.005917	-100	Outlier	BALANCING	UNDETERMINED
1950	23178	23178_64	0.012202	-1.9082	0.96086	-0.00094886	0.21642	NEUTRAL	1950	23178	23178_64	0.044399	0.04936	0.86938	--	NEUTRAL	NEUTRAL
1951	23188	23188_60	0.0064013	-2.1909	0.98385	-0.0012597	0.21627	NEUTRAL	1951	23188	23188_60	0.234554	0.106274	0.498209	--	NEUTRAL	NEUTRAL
1952	23192	23192_38	0.0064013	-2.1909	0.98385	-0.00055967	0.21634	NEUTRAL	1952	23192	23192_38	0.349286	0.139007	0.51788	--	NEUTRAL	NEUTRAL
1953	23199	23199_72	0.0082016	-2.0825	0.98077	-0.0023512	0.21616	NEUTRAL	1953	23199	23199_72	0.175656	0.066823	0.344261	--	NEUTRAL	NEUTRAL
1954	23206	23206_73	0.031006	-1.4949	0.756	-0.043294	0.21249	NEUTRAL	1954	23206	23206_73	0.474283	-0.03546	0.000719	Outlier	BALANCING	UNDETERMINED
1955	23212	23212_69	0.036607	-1.4202	0.70589	-0.04951	0.21189	NEUTRAL	1955	23212	23212_69	0.499762	-0.042661	0.001949	Outlier	BALANCING	UNDETERMINED
1956	23221	23221_138	0.0056011	-2.2493	0.98443	-0.00044459	0.21633	NEUTRAL	1956	23221	23221_138	0.404867	0.377628	0.934014	--	NEUTRAL	UNDETERMINED
1957	23222	23222_69	0.0066013	-2.1775	0.98365	0.00039393	0.21648	NEUTRAL	1957	23222	23222_69	0.112238	0.077463	0.583749	--	NEUTRAL	NEUTRAL
1958	23229	23229_6	0.0094019	-2.0227	0.97664	0.002034	0.21675	NEUTRAL	1958	23229	23229_6	0.037727	0.012752	-100	Outlier	BALANCING	UNDETERMINED
1959	23244	23244_117	0.0090018	-2.0417	0.97813	0.0039576	0.21697	NEUTRAL	1959	23244	23244_117	0.388084	0.260502	0.824437	--	NEUTRAL	NEUTRAL
1960	23256	23256_119	0.0088018	-2.0516	0.97893	0.0048199	0.2171	NEUTRAL	1960	23256	23256_119	0.094643	0.148143	0.627845	--	NEUTRAL	NEUTRAL
1961	23259	23259_106	0.0062012	-2.2048	0.98404	0.0015322	0.21664	NEUTRAL	1961	23259	23259_106	0.102646	0.145975	0.788328	--	NEUTRAL	NEUTRAL
1962	23286	23286_126	0.005001	-2.2988	0.98464	0.00083468	0.21648	NEUTRAL	1962	23286	23286_126	0.508221	0.128265	0.463367	--	NEUTRAL	NEUTRAL
1963	23299	23299_29	0.0094019	-2.0227	0.97664	-0.0040913	0.21592	NEUTRAL	1963	23299	23299_29	0.230641	0.034991	0.161901	--	NEUTRAL	NEUTRAL
1964	23300	23300_83	0.011802	-1.9229	0.96319	-0.001546	0.21646	NEUTRAL	1964	23300	23300_83	0.094872	0.049828	0.321604	--	NEUTRAL	NEUTRAL
1965	23302	23302_45	0.020404	-1.6813	0.90511	-0.015777	0.21479	NEUTRAL	1965	23302	23302_45	0.215469	-0.006249	0.007038	--	NEUTRAL	UNDETERMINED
1966	23324	23324_13	0.011202	-1.9458	0.96692	-0.0091331	0.21541	NEUTRAL	1966	23324	23324_13	0.459981	0.090718	0.329035	--	NEUTRAL	NEUTRAL
1967	23333	23333_137	0.0080016	-2.0933	0.98126	-0.0014346	0.21624	NEUTRAL	1967	23333	23333_137	0.151761	0.080114	0.423921	--	NEUTRAL	NEUTRAL
1968	23342	23342_9	0.015003	-1.8173	0.94422	-0.0075343	0.21567	NEUTRAL	1968	23342	23342_9	0.132603	0.038693	0.269136	--	NEUTRAL	NEUTRAL
1969	23356	23356_76	0.019604	-1.6991	0.9114	-0.021207	0.21431	NEUTRAL	1969	23356	23356_76	0.363112	0.031762	0.111381	--	NEUTRAL	NEUTRAL
1970	23361	23361_39	0.020804	-1.6727	0.90177	-0.020624	0.21432	NEUTRAL	1970	23361	23361_39	0.488549	0.008645	0.05039	--	NEUTRAL	NEUTRAL
1971	23371	23371_73	0.013403	-1.8669	0.95367	0.011871	0.21818	NEUTRAL	1971	23371	23371_73	0.481831	0.378377	0.955448	--	NEUTRAL	UNDETERMINED
1972	23375	23375_113	0.0080016	-2.0933	0.98126	-0.00043513	0.21637	NEUTRAL	1972	23375	23375_113	0.111267	0.048249	0.470919	--	NEUTRAL	NEUTRAL
1973	23388	23388_10	0.017203	-1.7568	0.93034	-0.018216	0.21458	NEUTRAL	1973	23388	23388_10	0.471417	0.003052	0.036467	--	NEUTRAL	NEUTRAL
1974	23391	23391_27	0.0074015	-2.1275	0.98257	0.00135	0.21661	NEUTRAL	1974	23391	23391_27	0.091789	0.032457	0.269116	--	NEUTRAL	NEUTRAL
1975	23392	23392_63	0.0084017	-2.072	0.98018	0.00094024	0.21654	NEUTRAL	1975	23392	23392_63	0.178125	0.119701	0.536252	--	NEUTRAL	NEUTRAL
1976	23394	23394_60	0.014603	-1.8292	0.94639	-0.011292	0.21521	NEUTRAL	1976	23394	23394_60	0.336076	0.112561	0.441168	--	NEUTRAL	NEUTRAL
1977	23398	23398_130	0.0064013	-2.1909	0.98385	0.0005723	0.21646	NEUTRAL	1977	23398	23398_130	0.526086	0.220197	0.649184	--	NEUTRAL	NEUTRAL
1978	23412	23412_131	0.011802	-1.9229	0.96319	-0.0025191	0.21618	NEUTRAL	1978	23412	23412_131	0.151282	0.111248	0.540786	--	NEUTRAL	NEUTRAL
1979	23427	23427_14	0.021204	-1.6643	0.89746	-0.026033	0.21392	NEUTRAL	1979	23427	23427_14	0.377348	0.013013	0.072177	--	NEUTRAL	NEUTRAL
1980	23434	23434_36	0.015203	-1.8114	0.94277	-0.012191	0.21529	NEUTRAL	1980	23434	23434_36	0.136707	0.060715	0.358904	--	NEUTRAL	NEUTRAL
1981	23446	23446_65	0.0080016	-2.0933	0.98126	-0.00078465	0.21635	NEUTRAL	1981	23446	23446_65	0.16783	0.094415	0.474864	--	NEUTRAL	NEUTRAL
1982	23453	23453_71	0.013203	-1.8736	0.95488	0.010746	0.218	NEUTRAL	1982	23453	23453_71	0.577255	0.661289	0.999738	Outlier	POSITIVE	UNDETERMINED
1983	23461	23461_99	0.010802	-1.9618	0.96921	0.0004187	0.21653	NEUTRAL	1983	23461	23461_99	0.091818	0.072885	0.383388	--	NEUTRAL	NEUTRAL
1984	23473	23473_18	0.0096019	-2.0135	0.97579	-0.0036056	0.21598	NEUTRAL	1984	23473	23473_18	0.472247	0.115691	0.41307	--	NEUTRAL	NEUTRAL
1985	23476	23476_91	0.005201	-2.2816	0.98459	0.0013579	0.21657	NEUTRAL	1985	23476	23476_91	0.544843	0.390486	0.924584	--	NEUTRAL	UNDETERMINED
1986	23483	23483_54	0.010602	-1.97	0.97041	-0.0075832	0.21555	NEUTRAL	1986	23483	23483_54	0.495445	0.03641	0.147599	--	NEUTRAL	NEUTRAL
1987	23499	23499_46	0.0092018	-2.0321	0.97748	0.0053965	0.21721	NEUTRAL	1987	23499	23499_46	0.424295	0.508577	0.981627	--	NEUTRAL	UNDETERMINED
1988	23503	23503_70	0.018604	-1.7222	0.9196	-0.019242	0.21456	NEUTRAL	1988	23503	23503_70	0.191265	-0.004141	0.011245	--	NEUTRAL	NEUTRAL
1989	23533	23533_64	0.018604	-1.7222	0.9196	-0.019068	0.21448	NEUTRAL	1989	23533	23533_64	0.246279	0.009969	0.045287	--	NEUTRAL	NEUTRAL
1990	23543	23543_21	0.0096019	-2.0135	0.97579	-0.00047748	0.21645	NEUTRAL	1990	23543	23543_21	0.110508	0.064598	0.53679	--	NEUTRAL	NEUTRAL
1991	23550	23550_83	0.030406	-1.5036	0.76203	-0.04027	0.2127	NEUTRAL	1991	23550	23550_83	0.335633	-0.030344	0.001023	Outlier	BALANCING	UNDETERMINED
1992	23555	23555_32	0.0084017	-2.072	0.98018	0.00034638	0.21652	NEUTRAL	1992	23555	23555_32	0.027955	0.006996	-100	Outlier	BALANCING	UNDETERMINED
1993	23580	23580_32	0.011402	-1.938	0.96572	-0.0022744	0.21624	NEUTRAL	1993	23580	23580_32	0.0525	-0.006105	0.152689	--	NEUTRAL	NEUTRAL
1994	23589	23589_25	0.0076015	-2.1158	0.98218	-0.0024599	0.21608	NEUTRAL	1994	23589	23589_25	0.35476	0.151757	0.554304	--	NEUTRAL	NEUTRAL
1995	23611	23611_127	0.0076015	-2.1158	0.98218	-0.0036574	0.21596	NEUTRAL	1995	23611	23611_127	0.385207	0.076403	0.297349	--	NEUTRAL	NEUTRAL
1996	23618	23618_98	0.0086017	-2.0617	0.97958	-0.0047039	0.21586	NEUTRAL	1996	23618	23618_98	0.413516	0.092741	0.33032	--	NEUTRAL	NEUTRAL
1997	23630	23630_58	0.009802	-2.0044	0.97491	0.003717	0.217	NEUTRAL	1997	23630	23630_58	0.045909	0.04536	0.819451	--	NEUTRAL	NEUTRAL
1998	23631	23631_36	0.0074015	-2.1275	0.98257	-0.0021889	0.21614	NEUTRAL	1998	23631	23631_36	0.498521	0.257199	0.797309	--	NEUTRAL	NEUTRAL
[truncated: 6,077 more rows]
