# Supplementary material for: Characterizing neutral and adaptive genomic differentiation in a changing climate: The most northerly freshwater fish as a model
Source: Ecol Evol. 2019 Jan 15;9(4):2004–17. doi: 10.1002/ece3.4891 (PMC6392408; doi:10.1002/ece3.4891)
Supplement: Supplementary file 7 [file ECE3-9-2004-s007.xlsx]

## Sheet: Table S3
Artic charr
QueryID	Linkage Group	Location	%ID	Evalue	BitScore	Strand	Genes within 50kb Window
1090_5 | Sequence_1	LG25	NC_036865.1: 20011390..20011531	99	3e-65	252	Plus/Plus	LOC111951991
							LOC111951729
							LOC111951886
							LOC111951730
							LOC111951646
							LOC111952085
3251_90 | Sequence_2	LG28	NC_036868.1: 9258021..9258162	99	6e-67	257	Plus/Plus	LOC111954452
							LOC111954078
							LOC111954079
							LOC111954152
							LOC111954280
5352_90 | Sequence_3	LG15	NC_036855.1: 62735179..62735320	97	6e-62	241	Plus/Plus	LOC111974459
20239_65 | Sequence_4	LG14	NC_036854.1: 10426189..10426330	100	1e-68	263	Plus/Plus	LOC111972564
							LOC111973358
							LOC111972912
							LOC111973163
							LOC111973164
28119_125 | Sequence_5	Unplaced scaffold	NW_019957565.1: 80569..80428	99	6e-67	257	Plus/Minus	Unplaced scaffold
28373_83 | Sequence_6	Unplaced scaffold	NW_019957708.1: 37395..37258	94	4e-54	215	Plus/Minus	Unplaced scaffold
32056_44 | Sequence_7	LG4q	NC_036842.1: 42721609..42721468	99	6e-67	257	Plus/Minus	LOC111961995
							LOC111960937
							LOC111961996
							LOC111961997
35926_137 | Sequence_8	LG28	NC_036868.1: 9258024..9257883	98	1e-63	246	Plus/Minus	LOC111954452
							LOC111954078
							LOC111954079
							LOC111954152
							LOC111954280
40676_48 | Sequence_9	LG26	NC_036866.1: 44827528..44827665	99	5e-63	244	Plus/Plus	No Genes Identified
49374_46 | Sequence_10	LG23	NC_036863.1: 18304379..18304478	98	2e-42	176	Plus/Plus	LOC111951194
							LOC111950499
49762_67 | Sequence_11	LG4q	NC_036842.1: 36012707..36012566	99	6e-67	257	Plus/Minus	LOC111962925
							LOC111961927
51583_85 | Sequence_12	LG20	NC_036860.1: 51513489..51513417	93	9e-21	104	Plus/Minus	LOC111981869
							LOC111981870
							LOC111981873
							LOC111981872
							LOC111981262
56596_7 | Sequence_13	Unplaced scaffold	NW_019942573.1: 589448..589589	100	1e-68	263	Plus/Plus	Unplaced scaffold
67463_128 | Sequence_14	Unplaced scaffold	NW_01994288.1: 33986..33846	99	2e-66	255	Plus/Minus	Unplaced scaffold
68064_45 | Sequence_15	LG1	NC_036838.1: 16567820..16567679	99	6e-67	257	Plus/Minus	No Genes Identified
85782_25 | Sequence_16	LG6.1	NC_036845.1: 25323259..25323374	99	2e-52	209	Plus/Plus	LOC111965344
91743_140 | Sequence_17	LG26	NC_036866.1: 391315..391181	98	1e-59	233	Plus/Minus	LOC111952653

## Sheet: Print
Artic charr
QueryID	Linkage Group	Location	%ID	Evalue	BitScore	Strand	Genes within 50kb Window
1090_5 | Sequence_1	LG25	NC_036865.1: 20011390..20011531	99	3e-65	252	Plus/Plus	LOC111951991
							LOC111951729
							LOC111951886
							LOC111951730
							LOC111951646
							LOC111952085
3251_90 | Sequence_2	LG28	NC_036868.1: 9258021..9258162	99	6e-67	257	Plus/Plus	LOC111954452
							LOC111954078
							LOC111954079
							LOC111954152
							LOC111954280
5352_90 | Sequence_3	LG15	NC_036855.1: 62735179..62735320	97	6e-62	241	Plus/Plus	LOC111974459
20239_65 | Sequence_4	LG14	NC_036854.1: 10426189..10426330	100	1e-68	263	Plus/Plus	LOC111972564
							LOC111973358
							LOC111972912
							LOC111973163
							LOC111973164
28119_125 | Sequence_5	Unplaced scaffold	NW_019957565.1: 80569..80428	99	6e-67	257	Plus/Minus	Unplaced scaffold
28373_83 | Sequence_6	Unplaced scaffold	NW_019957708.1: 37395..37258	94	4e-54	215	Plus/Minus	Unplaced scaffold
32056_44 | Sequence_7	LG4q	NC_036842.1: 42721609..42721468	99	6e-67	257	Plus/Minus	LOC111961995
							LOC111960937
							LOC111961996
							LOC111961997
35926_137 | Sequence_8	LG28	NC_036868.1: 9258024..9257883	98	1e-63	246	Plus/Minus	LOC111954452
							LOC111954078
							LOC111954079
							LOC111954152
							LOC111954280
40676_48 | Sequence_9	LG26	NC_036866.1: 44827528..44827665	99	5e-63	244	Plus/Plus	No Genes Identified
49374_46 | Sequence_10	LG23	NC_036863.1: 18304379..18304478	98	2e-42	176	Plus/Plus	LOC111951194
							LOC111950499
49762_67 | Sequence_11	LG4q	NC_036842.1: 36012707..36012566	99	6e-67	257	Plus/Minus	LOC111962925
							LOC111961927
51583_85 | Sequence_12	LG20	NC_036860.1: 51513489..51513417	93	9e-21	104	Plus/Minus	LOC111981869
							LOC111981870
							LOC111981873
							LOC111981872
							LOC111981262
56596_7 | Sequence_13	Unplaced scaffold	NW_019942573.1: 589448..589589	100	1e-68	263	Plus/Plus	Unplaced scaffold
67463_128 | Sequence_14	Unplaced scaffold	NW_01994288.1: 33986..33846	99	2e-66	255	Plus/Minus	Unplaced scaffold
68064_45 | Sequence_15	LG1	NC_036838.1: 16567820..16567679	99	6e-67	257	Plus/Minus	No Genes Identified
85782_25 | Sequence_16	LG6.1	NC_036845.1: 25323259..25323374	99	2e-52	209	Plus/Plus	LOC111965344
91743_140 | Sequence_17	LG26	NC_036866.1: 391315..391181	98	1e-59	233	Plus/Minus	LOC111952653
